# Supplementary material for: Molecular profiling of ex vivo prostate cancer CAF models captures stromal heterogeneity and drug vulnerabilities
Source: Cell Death Discov. 2025 Nov 6;11:507. doi: 10.1038/s41420-025-02792-3 (PMC12592484; doi:10.1038/s41420-025-02792-3)
Supplement: Supplementary file 7 — Supplementary Table 1 [file 41420_2025_2792_MOESM7_ESM.xlsx]

## Sheet: Sheet1
Supplementary Table 1. Clinical information of patient samples, including epithelial/stromal ratio, tumor content, and FAP expression, all assessed by a certfied pathologist using H&E-stained sections, along with Gleason score.
Sample ID	Age	Epithelial / stromal ratio	Tumor content %	Gleason score	FAP +/-
CAF#1	69	90/10	90	4+5=9	+++
CAF#2	64	80/20	30	3+4=7	++/+
CAF#3	65	30/70	5	4+3=7	+/-
CAF#4	64	70/30	65	4+3=7	++/+
CAF#5	73	85/15	83	4+5=9	+
CAF#6	68	50/50	25	4+3=7	++/+
CAF#7	71	65/35	65	4+5=9	+++/++
