# Supplementary material for: Molecular profiling of ex vivo prostate cancer CAF models captures stromal heterogeneity and drug vulnerabilities
Source: Cell Death Discov. 2025 Nov 6;11:507. doi: 10.1038/s41420-025-02792-3 (PMC12592484; doi:10.1038/s41420-025-02792-3)
Supplement: Supplementary file 8 — Supplementary Table 2 [file 41420_2025_2792_MOESM8_ESM.xlsx]

## Sheet: Sheet 1
Supplementary Table 2. Overview of the drug library used for DSRT. List of compounds included in the screening library, with their minimum and maximum tested concentrations, known drug mechanisms/targets, and corresponding drug classes.
Drug name	Min Concentration (nM)	Max Concentration (nM)	Drug Mechanism/Targets	Drug Class	Drug Approval Status
Pilocarpine	4	40000	Non-selective muscarinic receptor agonist	X. Other	Approved
Lovastatin	1	10000	HMG-CoA reductase inhibitor	H. Metabolic modifier	Approved (non-oncology)
Gefitinib	1	10000	EGFR inhibitor	B. Kinase inhibitor	Approved
Metformin	10	100000	AMPK activator	H. Metabolic modifier	Approved (non-oncology)
Anagrelide	1	10000	PDE-3, PLA2 inhibitor	X. Other	Approved
Imatinib	1	10000	Abl, Kit, PDGFRB inhibitor	B. Kinase inhibitor	Approved
Idarubicin	0.1	1000	Topoisomerase II inhibitor	A. Conv. Chemo	Approved
Erlotinib	1	10000	EGFR inhibitor	B. Kinase inhibitor	Approved
Dexamethasone	1	10000	Glucocorticoid, immunomodulatory agent	D. Immunomodulatory	Approved
Auranofin	0.2	2500	Antirheumatic agent	A. Conv. Chemo	Approved
Tretinoin	1	10000	Retinoic acid receptor agonist	E. Differentiating/ epigenetic modifier	Approved
Simvastatin	1	10000	HMG CoA reductase inhibitor	H. Metabolic modifier	Approved (non-oncology)
Goserelin	1	10000	Gonadotropin releasing hormone superagonist	F. Hormone therapy	Approved
Raloxifene	1	10000	Selective estrogen receptor modulator	F. Hormone therapy	Approved
Lapatinib	0.1	1000	HER2, EGFR inhibitor	B. Kinase inhibitor	Approved
Bortezomib	0.1	1000	Proteasome inhibitor (26S subunit)	L. Protease/proteasome inhibitor	Approved
Letrozole	1	10000	Aromatase inhibitor	F. Hormone therapy	Approved
Bexarotene	1	10000	Antineoplastic agent; retinoid specifically selective for retinoid X receptors	E. Differentiating/ epigenetic modifier	Approved
Celecoxib	1	10000	Selective COX-2 inhibitor	J. NSAID	Approved
Anastrozole	1	10000	Aromatase inhibitor	F. Hormone therapy	Approved
Bicalutamide	1	10000	Nonsteriodal antiandrogen	F. Hormone therapy	Approved
Clofarabine	1	10000	Antimetabolite; Purine analog	A. Conv. Chemo	Approved
Vincristine	0.1	1000	Mitotic inhibitor. Vinca alkaloid microtubule depolymerizer	A. Conv. Chemo	Approved
Vinorelbine	1	10000	Mitotic inhibitor. Vinca alkaloid microtubule depolymerizer	A. Conv. Chemo	Approved
Aminoglutethimide	1	10000	Anti-steroid, aromatase inhibitor	F. Hormone therapy	Approved
Vinblastine	0.1	1000	Mitotic inhibitor. Vinca alkaloid microtubule depolymerizer	A. Conv. Chemo	Approved
Thalidomide	1	10000	Immunosuppressant	D. Immunomodulatory	Approved
Clomifene	1	10000	Selective estrogen receptor modulator	F. Hormone therapy	Approved
Cytarabine	1	10000	Antimetabolite, interferes with DNA synthesis	A. Conv. Chemo	Approved
Disulfiram	5	50000	alcohol dehydrogenase inhibitor	H. Metabolic modifier	Approved (non-oncology)
Finasteride	1	10000	type II 5-alpha reductase inhibitor	F. Hormone therapy	Approved
Fluorouracil	1	10000	Antimetabolite	A. Conv. Chemo	Approved
Flutamide	1	10000	Nonsteroidal antiandrogen	F. Hormone therapy	Approved
Imiquimod	0.2	2500	Immunomodulatory agent, TLR7 agonist	D. Immunomodulatory	Approved
Methylprednisolone	1	10000	Glucocorticoid, immunomodulatory agent	D. Immunomodulatory	Approved
Mitoxantrone	0.1	1000	Topoisomerase II inhibitor	A. Conv. Chemo	Approved
Paclitaxel	0.1	1000	Mitotic inhibitor, taxane microtubule stabilizer	A. Conv. Chemo	Approved
Prednisolone	1	10000	Glucocorticoid, immunomodulatory agent	D. Immunomodulatory	Approved
Mepacrine	5	50000	Unclear. PLA2 inhibitor. NF-kB inhibitor, p53 activator	X. Other	Approved
Topotecan	1	10000	Topoisomerase I inhibitor. Camptothecin analog	A. Conv. Chemo	Approved
Temozolomide	10	100000	Alkylating agent	A. Conv. Chemo	Approved
Fulvestrant	0.1	1000	Estrogen receptor antagonist	F. Hormone therapy	Approved
Megestrol	1	10000	Progestogen	F. Hormone therapy	Approved
Tamoxifen	1	10000	Estrogen receptor antagonist	F. Hormone therapy	Approved
Methotrexate	0.5	5000	Antimetabolite; Anti-folate agent	H. Metabolic modifier	Approved
Nilutamide	1	10000	Nonsteroidal antiandrogen	F. Hormone therapy	Approved
Mitotane	1	10000	Antineoplastic agent	A. Conv. Chemo	Approved
Allopurinol	1	10000	Xanthine oxidase inhibitor	A. Conv. Chemo	Approved
Deferoxamine	1	10000	Iron chelator	X. Other	Approved (non-oncology)
Digoxin	0.1	1000	Cardiac glycoside	X. Other	Approved (non-oncology)
Hydroxyurea	100	1000000	Antineoplastic agent	A. Conv. Chemo	Approved
Mercaptopurine	1	10000	Antimetabolite	A. Conv. Chemo	Approved
Thioguanine	1	10000	Antimetabolite; Purine analog	A. Conv. Chemo	Approved
Tacrolimus	1	10000	Binds FKBP12, causes inhibition of calcineurin	C. Rapalog	Approved
Epirubicin	0.1	1000	Topoisomerase II inhibitor	A. Conv. Chemo	Approved
Itraconazole	0.5	5000	antifungal, hedgehog signaling inhibitor	X. Other	Approved (non-oncology)
SN-38	1	10000	Active metabolite of irinotecan. Topoisomerase I inhibitor	A. Conv. Chemo	Approved
Pravastatin	1	10000	HMG CoA reductase inhibitor	H. Metabolic modifier	Approved (non-oncology)
Exemestane	1	10000	Aromatase inhibitor	F. Hormone therapy	Approved
Raltitrexed	0.1	1000	DHFR/GARFT/thymidylate synthase inhibitor	A. Conv. Chemo	Approved
Palbociclib	1	10000	CDK4/6 inhibitor	B. Kinase inhibitor	Approved
Navitoclax	1	10000	Bcl-2/Bcl-xL inhibitor	G. Apoptotic modulator	Investigational (Ph 2)
Selumetinib	1	10000	MEK1/2 inhibitor	B. Kinase inhibitor	Approved (US)
Veliparib	1	10000	PARP inhibitor	E. Differentiating/ epigenetic modifier	Investigational (Ph 3)
Afatinib	0.1	1000	EGFR inhibitor	B. Kinase inhibitor	Approved
Dovitinib	1	10000	FLT3, KIT, FGFR inhibitor	B. Kinase inhibitor	Investigational (Ph 3)
Crizotinib	0.1	1000	ALK, c-Met inhibitor	B. Kinase inhibitor	Approved
Foretinib	0.1	1000	MET, VEGFR2 inhibitor	B. Kinase inhibitor	Investigational (Ph 2)
Abiraterone	0.5	5000	P450 17alpha-hydroxylase-17,20-lyase inhibitor	F. Hormone therapy	Approved
Decitabine	1	10000	Nucleoside analog DNA methyl transferase inhibitor	E. Differentiating/ epigenetic modifier	Approved
Alvocidib	1	10000	CDK inhibitor	B. Kinase inhibitor	Investigational (Ph 2)
Tipifarnib	1	10000	Farnesyltransferase inhibitor	E. Differentiating/ epigenetic modifier	Investigational (Ph 3)
Ponatinib	0.1	1000	Broad TK inhibitor	B. Kinase inhibitor	Approved
Motesanib	1	10000	VEGFR, PDGFR, Ret, Kit inhibitor	B. Kinase inhibitor	Investigational (Ph 2)
Rucaparib	1	10000	PARP inhibitor	E. Differentiating/ epigenetic modifier	Approved
Tivozanib	1	10000	VEGFR1, 2, 3, c-Kit, PDGFRB inhibitor	B. Kinase inhibitor	Investigational (Ph 3)
Adavosertib	1	10000	Wee1 inhibitor	B. Kinase inhibitor	Investigational (Ph 2)
AZD1152-HQPA	0.1	1000	Aurora B inhibitor	B. Kinase inhibitor	Investigational (Ph 3)
Belinostat	1	10000	HDAC inhibitor	E. Differentiating/ epigenetic modifier	Approved (US)
Bimatoprost	0.6	5500	Prostaglandin analog	D. Immunomodulatory	Approved
Doramapimod	1	10000	p38MAPK inhibitor	B. Kinase inhibitor	Investigational (Ph 1)
Bryostatin 1	0	100	PKC activator	B. Kinase inhibitor	Investigational (Ph 1)
Tacedinaline	0.1	1000	HDAC inhibitor	E. Differentiating/ epigenetic modifier	Investigational (Ph 3)
BMS-754807	1	10000	IGF1R inhibitor, broad spectrum kinase inhibitor	B. Kinase inhibitor	Investigational (Ph 2)
Idelalisib	1	10000	PI3K inhibitor, p110δ-selective	B. Kinase inhibitor	Approved
Trametinib	0	250	MEK1/2 inhibitor	B. Kinase inhibitor	Approved
Sonidegib	1	10000	Smothened (Hh) inhib	M. Hedgehog inhibitor	Approved
Everolimus	0	100	binds FKBP12, causes inhibition of mTORC1	C. Rapalog	Approved
Ruxolitinib	1	10000	JAK1&2 inhibitor	B. Kinase inhibitor	Approved
MK-2206	0.1	1000	AKT inhibitor	B. Kinase inhibitor	Investigational (Ph 2)
Alisertib	1	10000	Aurora A inhibitor	B. Kinase inhibitor	Investigational (Ph 3)
Nelarabine	1	10000	Nucleoside analog, DNA, RNA synth inhibitor	A. Conv. Chemo	Approved
Nilotinib	1	10000	Abl inhibitor	B. Kinase inhibitor	Approved
Vemurafenib	1	10000	B-Raf(V600E) inhibitor	B. Kinase inhibitor	Approved
Vandetanib	0.1	1000	VEGFR,EGFR, RET inhibitor	B. Kinase inhibitor	Approved
Linsitinib	1	10000	IGF1R, IR inhibitor	B. Kinase inhibitor	Investigational (Ph 2)
Tepotinib	0.1	1000	c-Met inhibitor	B. Kinase inhibitor	Investigational (Ph 2)
Dasatinib	0.1	1000	Abl, Src, Kit, EphR... Inhibitor	B. Kinase inhibitor	Approved
Tofacitinib	0.5	5000	JAK3, JAK2(V617F) inhibitor	B. Kinase inhibitor	Approved
Fingolimod	1	10000	S1PR antagonist	X. Other	Approved
Axitinib	1	10000	VEGFR, PDGFR, KIT inhibitor	B. Kinase inhibitor	Approved
Saracatinib	1	10000	Src, Abl inhibitor	B. Kinase inhibitor	Investigational (Ph 3)
Bosutinib	1	10000	Abl, Src inhibitor	B. Kinase inhibitor	Approved
Lenalidomide	10	100000	Immunomodulatory	D. Immunomodulatory	Approved
Panobinostat	0.1	1000	HDAC inhibitor	E. Differentiating/ epigenetic modifier	Approved
Pazopanib	1	10000	VEGFR inhibitor	B. Kinase inhibitor	Approved
Temsirolimus	0	100	binds FKBP12, causes inhibition of mTORC1	C. Rapalog	Approved
Vorinostat	1	10000	HDAC inhibitor	E. Differentiating/ epigenetic modifier	Approved
Entinostat	1	10000	HDAC inhibitor	E. Differentiating/ epigenetic modifier	Investigational (Ph 2)
Enzastaurin	1	10000	PKCbeta inhibitor	B. Kinase inhibitor	Investigational (Ph 3)
Olaparib	1	10000	PARP inhibitor	E. Differentiating/ epigenetic modifier	Approved
Masitinib	1	10000	KIT inhibitor	B. Kinase inhibitor	Investigational (Ph 3)
Pictilisib	1	10000	PI3K inhibitor, pan-class I	B. Kinase inhibitor	Investigational (Ph 2)
Vismodegib	1	10000	Smothened (Hh) inhibitor	M. Hedgehog inhibitor	Approved
Sorafenib	0.1	1000	B-Raf, FGFR-1, VEGFR-2 & -3, PDGFR-beta, KIT, and FLT3 inhib	B. Kinase inhibitor	Approved
Seliciclib	1	10000	CDK2/7/9 inhibitor	B. Kinase inhibitor	Investigational (Ph 2)
Docetaxel	0.1	1000	Mitotic inhibitor, taxane microtubule stabilizer	A. Conv. Chemo	Approved
Pentostatin	1	10000	Antimetabolite; Purine analog	A. Conv. Chemo	Approved
Sirolimus	0	100	binds FKBP12, causes inhibition of mTORC1	C. Rapalog	Approved
Floxuridine	1	10000	Antimetabolite; Analog of 5-fluorouracil	A. Conv. Chemo	Approved
Gemcitabine	0.1	1000	Antimetabolite; Nucleoside analog	A. Conv. Chemo	Approved
Teniposide	1	10000	Topoisomerase II inhibitor	A. Conv. Chemo	Approved
Dactinomycin	0.1	1000	RNA and DNA synthesis inhibitor	A. Conv. Chemo	Approved
Cladribine	0.1	1000	Antimetabolite; Purine analog	A. Conv. Chemo	Approved
Mitomycin C	1	10000	Antineoplastic anatibiotic; DNA crosslinker	A. Conv. Chemo	Approved
Carboplatin	10	100000	Platinum-based antineoplastic agent	A. Conv. Chemo	Approved
Cisplatin	10	100000	Platinum-based antineoplastic agent	A. Conv. Chemo	Approved
Pemetrexed	1	10000	Dihydrofolate reductase inhibitor	H. Metabolic modifier	Approved
Oxaliplatin	10	100000	Platinum-based antineoplastic agent	A. Conv. Chemo	Approved
Daunorubicin	0.1	1000	Topoisomerase II inhibitor	A. Conv. Chemo	Approved
Etoposide	1	10000	Topoisomerase II inhibitor	A. Conv. Chemo	Approved
Arsenic(III) oxide	0.2	2500	Thioredoxin reductase inhibitor; cytotoxic chemotherapeutic	E. Differentiating/ epigenetic modifier	Approved
Doxorubicin	0.1	1000	Topoisomerase II inhibitor	A. Conv. Chemo	Approved
Valrubicin	0.5	5000	Topoisomerase II inhibitor	A. Conv. Chemo	Approved
Sunitinib	0.1	1000	Broad TK inhibitor	B. Kinase inhibitor	Approved
Ixabepilone	0.1	1000	Mitotic inhibitor. Epothilone microtubule stabilizer.	A. Conv. Chemo	Approved
Azacitidine	1	10000	Nucleoside analog DNA methyl transferase inhibitor	E. Differentiating/ epigenetic modifier	Approved
Fludarabine	1	10000	Antimetabolite; Purine analog	A. Conv. Chemo	Approved
Bleomycin	1	10000	Glycopeptide antibiotic; causes DNA breaks	A. Conv. Chemo	Approved
Quizartinib	0.1	1000	FLT3 inhibitor	B. Kinase inhibitor	Approved (Japan)
Eprenetapopt	1	10000	Mutant p53 activator, thioredoxin reductase 1 inhibitor	G. Apoptotic modulator	Investigational (Ph 3)
Carfilzomib	0.1	1000	Proteasome inhibitor (20S subunit)	L. Protease/proteasome inhibitor	Approved
AZ 3146	1	10000	Mps1 kinase (TTK) inhibitor	B. Kinase inhibitor	Probe
Sotrastaurin	1	10000	PKC inhibitor	B. Kinase inhibitor	Investigational (Ph 2)
Midostaurin	1	10000	Broad TK (FLT3, KIT, RET, JAK, EGFR...) inhibitor	B. Kinase inhibitor	Approved
Regorafenib	1	10000	B-Raf, c-Kit, VEGFR2 inhibitor	B. Kinase inhibitor	Approved
XAV-939	1	10000	Tankyrase-1 and -2	E. Differentiating/ epigenetic modifier	Probe
Ruboxistaurin	1	10000	PKCbeta inhibitor	B. Kinase inhibitor	Investigational (Ph 3)
Capecitabine	1	10000	5-FU prodrug	A. Conv. Chemo	Approved
Chloroquine	10	100000	Antimalaria agent; chemo/radio sensitizer	A. Conv. Chemo	Approved
Valproic acid	100	1000000	HDAC inhibitor	E. Differentiating/ epigenetic modifier	Approved
Niraparib	1	10000	PARP inhibitor	E. Differentiating/ epigenetic modifier	Approved
Volasertib	0.1	1000	PLK1 inhibitor	B. Kinase inhibitor	Investigational (Ph 3)
Lasofoxifene	0.1	1000	Selective estrogen receptor modulator	F. Hormone therapy	Approved
Omacetaxine	1	10000	Protein synthesis inhib (80 S ribosome)	A. Conv. Chemo	Approved
Neratinib	0.1	1000	HER2, EGFR inhibitor	B. Kinase inhibitor	Approved
Mocetinostat	1	10000	HDAC inhibitor (HDAC1 & 2-selective)	E. Differentiating/ epigenetic modifier	Investigational (Ph 2)
Galunisertib	0.1	1000	TGF-B/Smad inhibitor	B. Kinase inhibitor	Investigational (Ph 3)
Brivanib	0.1	1000	VEGFR inhibitor	B. Kinase inhibitor	Investigational (Ph 3)
Nintedanib	1	10000	VEGFR, PDGFR, FGFR inhibitor	B. Kinase inhibitor	Approved
AZD4547	0.1	1000	FGFR inhibitor	B. Kinase inhibitor	Investigational (Ph 2)
VER 155008	1	10000	HSP70 inhibitor	K. HSP inhibitor	Probe
Daporinad	0.1	1000	NAMPT inhibitor	H. Metabolic modifier	Investigational (Ph 2)
Cabozantinib	0.1	1000	VEGFR2, Met, FLT3, Tie2, Kit and Ret inhibitor	B. Kinase inhibitor	Approved
Tosedostat	1	10000	Aminopeptidase inhibitor	L. Protease/proteasome inhibitor	Investigational (Ph 3)
PF-04708671	1	10000	p70S6K inhibitor	B. Kinase inhibitor	Probe
Binimetinib	0.1	1000	MEK1/2 inhibitor	B. Kinase inhibitor	Approved
Tamatinib	1	10000	Syk inhibitor	B. Kinase inhibitor	Investigational (Ph 1)
PF-3845	1	10000	FAAH inhibitor	X. Other	Probe
MK-0752	0.1	1000	gamma-secretase/notch inhibitor	X. Other	Investigational (Ph 2)
SB 743921	0	100	Mitotic inhibitor. Eg5/KSP inhibitor	I. Kinesin inhibitor	Investigational (Ph 2)
Ibrutinib	0.1	1000	Btk inhibitor	B. Kinase inhibitor	Approved
Fostamatinib	0.2	2500	Syk inhibitor	B. Kinase inhibitor	Approved (US)
Infigratinib	0.1	1000	FGFR inhibitor	B. Kinase inhibitor	Investigational (Ph 3)
Momelotinib	1	10000	JAK1 & 2 inhibitor	B. Kinase inhibitor	Investigational (Ph 2)
Sapanisertib	0.1	1000	mTOR inhibitor	B. Kinase inhibitor	Investigational (Ph 2)
Tubacin	1	10000	HDAC6 inhibitor	E. Differentiating/ epigenetic modifier	Probe
Tubastatin A	1	10000	HDAC6 inhibitor	E. Differentiating/ epigenetic modifier	Probe
Atorvastatin	1	10000	HMG CoA reductase inhibitor	H. Metabolic modifier	Approved
Varespladib	1	10000	Secretory phospholipase A2 inhibitor	X. Other	Investigational (Ph 2)
StemRegenin 1	1	10000	AHR antagonist, stem cell regenerating	E. Differentiating/ epigenetic modifier	Probe
PFI-1	3	30000	BET family inhibitor	E. Differentiating/ epigenetic modifier	Probe
4-hydroxytamoxifen	1	10000	Selective estrogen receptor modulator	F. Hormone therapy	Investigational as a gel preparation
Enzalutamide	1	10000	AR antagonist	F. Hormone therapy	Approved
Indoximod	0.5	5000	Indolamine 2,3-dioxygenase 1 and 2 inhibitor	X. Other	Investigational (Ph 2)
Dacomitinib	0.1	1000	pan-HER inhibitor	B. Kinase inhibitor	Approved
Dinaciclib	0.1	1000	CDK inhibitor	B. Kinase inhibitor	Investigational (Ph 3)
Dabrafenib	0.2	2500	B-Raf(V600E) inhibitor	B. Kinase inhibitor	Approved
Ralimetinib	1	10000	p38MAPK inhibitor	B. Kinase inhibitor	Investigational (Ph 2)
Crenolanib	1	10000	FLT3, PDGFRA and PDGFRB inhibitor	B. Kinase inhibitor	Investigational (Ph 2)
PF-4800567	1	10000	CK1epsilon inhibitor	B. Kinase inhibitor	Probe
PF-670462	1	10000	CK1epsilon and CK1delta inhibitor	B. Kinase inhibitor	Probe
PAC-1	1	10000	procaspase-3 activator	G. Apoptotic modulator	Investigational (Ph 1)
Vistusertib	1	10000	mTOR inhibitor, ATP-competitive	B. Kinase inhibitor	Investigational (Ph 2)
Devimistat	1	10000	pyruvate dehydrogenase, alpha-ketoglutarate dehydrogenase inhibitor	H. Metabolic modifier	Investigational (Ph 2)
Roxadustat	1	10000	HIF prolyl hydroxylase inhibitor	E. Differentiating/ epigenetic modifier	Approved (Japan, China)
Pevonedistat	1	10000	NAE inhibitor	H. Metabolic modifier	Investigational (Ph 2)
GSK2636771	1	10000	PI3K beta selective inhibitor	B. Kinase inhibitor	Investigational (Ph 2)
AT-406	1	10000	XIAP, cIAP1, cIAP2 inhibitor	G. Apoptotic modulator	Investigational (Ph 2)
Lomeguatrib	1	10000	O6-methylguanine-DNA methyltransferase inhibitor	E. Differentiating/ epigenetic modifier	Investigational (Ph 2)
GSK269962	1	10000	ROCK1 and ROCK2 inhibitor	B. Kinase inhibitor	Probe
GSK650394	1	10000	SGK1 & 2 inhibitor	B. Kinase inhibitor	Probe
AVN944	1	10000	IMPDH inhibitor	H. Metabolic modifier	Investigational (Ph 2)
Venetoclax	0.1	1000	Bcl-2-selective inhibitor	G. Apoptotic modulator	Approved
Ipatasertib	1	10000	AKT inhibitor	B. Kinase inhibitor	Investigational (Ph 2)
IOX-2	2.5	25000	PHD2 inhibitor	E. Differentiating/ epigenetic modifier	Probe
GSK-J4	10	100000	JMJD3 (histone demethylase) inhibitor	E. Differentiating/ epigenetic modifier	Probe
UNC1215	1	10000	L3MBTL3 inhibitor	E. Differentiating/ epigenetic modifier	Probe
SGC0946	1	10000	DOT1L inhibitor	E. Differentiating/ epigenetic modifier	Probe
UNC0642	1	10000	G9a/GLP inhibitor	E. Differentiating/ epigenetic modifier	Probe
UNC0638	1	10000	G9a/GLP inhibitor	E. Differentiating/ epigenetic modifier	Probe
C646	2.5	25000	p300/CREB-binding protein (CBP) inhibitor	E. Differentiating/ epigenetic modifier	Probe
8-chloro-adenosine	5	50000	Nucleoside analog, RNA synthesis inhibitor	A. Conv. Chemo	Investigational (Ph 2)
Alectinib	0.1	1000	ALK (incl gatekeeper mut) inhib	B. Kinase inhibitor	Approved
Ganetespib	0.1	1000	HSP90 inhibitor	K. HSP inhibitor	Investigational (Ph 3)
TRAM-34	0.1	1000	intermediate-conductance Ca2+-activated K+ channel inh.	X. Other	Probe
Pracinostat	1	10000	HDAC inhibitor	E. Differentiating/ epigenetic modifier	Investigational (Ph 2)
Lonafarnib	5	50000	Farnesyl transferase inhibitor	E. Differentiating/ epigenetic modifier	Approved (US, non-oncology)
Alpelisib	0.2	2500	PI3Kalpha selective inhibitor	B. Kinase inhibitor	Approved
Baricitinib	0.2	2500	JAK inhibitor	B. Kinase inhibitor	Approved
BX-912	1	10000	PDK1 inhib	B. Kinase inhibitor	Probe
Capivasertib	1	10000	AKT inhibitor	B. Kinase inhibitor	Investigational (Ph 2)
Oprozomib	0.2	2500	proteasome (20 S) inhibitor	L. Protease/proteasome inhibitor	Investigational (Ph 2)
Fedratinib	1	10000	JAK2-selective inhibitor	B. Kinase inhibitor	Approved (US)
GSK-2334470	1	10000	PDK1 inhibitor	B. Kinase inhibitor	Probe
Pomalidomide	1	10000	Immunomodulatory agent, anti-angiogenic	D. Immunomodulatory	Approved
LY-2874455	0.1	1000	FGFR inhibitor	B. Kinase inhibitor	Investigational (Ph 1)
Apalutamide	1	10000	AR antagonist	F. Hormone therapy	Approved
Tideglusib	0.3	3000	GSK3 inhibitor	B. Kinase inhibitor	Investigational (Ph 3)
Lenvatinib	0.2	2500	VEGFR inhibitor	B. Kinase inhibitor	Approved (US)
Duvelisib	0	500	PI3K inhibitor	B. Kinase inhibitor	Approved (US)
Icotinib	1	10000	EGFR inhibitor	B. Kinase inhibitor	Investigational (Ph 2)
Apatinib	1	10000	VEGFR inhibitor	B. Kinase inhibitor	Investigational (Ph 3)
Triciribine	10	100000	AKT inhibitor	B. Kinase inhibitor	Investigational (Ph 2)
Tozasertib	1	10000	pan-Aurora inhibitor	B. Kinase inhibitor	Investigational (Ph 2)
Copanlisib	0.1	1000	PI3K alpha, delta selective inhibitor	B. Kinase inhibitor	Approved (US)
Abemaciclib	0.2	2500	CDK4/6 inhibitor	B. Kinase inhibitor	Approved
Ceritinib	0.2	2500	ALK inhibitor	B. Kinase inhibitor	Approved
Neflamapimod	1	10000	p38MAPK inhibitor	B. Kinase inhibitor	Investigational (Ph 2)
Hydroxyfasudil	1.9	19000	ROCK, PKA, PKG, PRK inhibitor	B. Kinase inhibitor	Approved (Japan)
Lucitanib	1	10000	FGFR1, VEGFR inhibitor	B. Kinase inhibitor	Investigational (Ph 2)
Tucatinib	0.2	2500	HER2 inhibitor	B. Kinase inhibitor	Approved (US)
Capmatinib	0.1	1000	MET inhibitor	B. Kinase inhibitor	Approved (US)
Gedatolisib	0.1	1000	PI3K/mTOR inhibitor	B. Kinase inhibitor	Investigational (Ph 2)
IOX-1	10	100000	2-Oxoglutarate Oxygenase Inhibitor	E. Differentiating/ epigenetic modifier	Probe
GSK-690693	1	10000	AKT, PKA, PKC inhibitor	B. Kinase inhibitor	Investigational (Ph 1)
OSU-03012	2.5	25000	PDPK1 inhibitor	B. Kinase inhibitor	Investigational (Ph 1)
NVP-AEW541	1	10000	IGF1R inhibitor	B. Kinase inhibitor	Investigational (Ph 1)
AZD-5438	1	10000	CDK1,2,9 inhibitor	B. Kinase inhibitor	Investigational (Ph 1)
Silmitasertib	1	10000	CSNK2A1 inhibitor	B. Kinase inhibitor	Investigational (Ph 2)
Mubritinib	0.1	1000	HER2 inhibitor, electron transport chain complex 1 inhibitor	B. Kinase inhibitor	Investigational (Ph 1)
AZD-8186	0.1	1000	PI3Kbeta inhibitor	B. Kinase inhibitor	Investigational (Ph 2)
Talmapimod	1	10000	p38MAPK alpha selective inhibitor	B. Kinase inhibitor	Investigational (Ph 2)
Birinapant	0.1	1000	IAPs, SMAC mimetic	G. Apoptotic modulator	Investigational (Ph 2)
NVP-LCL161	2.5	25000	IAPs, SMAC mimetic	G. Apoptotic modulator	Investigational (Ph 2)
Tazemetostat	1	10000	EZH2 inhibitor	E. Differentiating/ epigenetic modifier	Approved (US)
Pinometostat	0.1	1000	DOT1L inhibitor	E. Differentiating/ epigenetic modifier	Investigational (Ph 2)
PHA 408	1	10000	IKK-2 inhibitor	B. Kinase inhibitor	Probe
PS-1145	2.5	25000	IKK-2 inhibitor	B. Kinase inhibitor	Probe
KU-60019	2.5	25000	ATM inhibitor	B. Kinase inhibitor	Probe
Selinexor	1	10000	XPO1/CRM1 inhibitor	G. Apoptotic modulator	Approved (US)
GSK2801	1	10000	BAZ2B/A bromodomain inhibitor	E. Differentiating/ epigenetic modifier	Probe
SGC-CBP30	2.5	25000	CREBBP/EP300 bromodomain inhibitor	E. Differentiating/ epigenetic modifier	Probe
TH588	2.5	25000	MTH1 inhibitor	H. Metabolic modifier	Probe
Birabresib	1	10000	BET family inhibitor	E. Differentiating/ epigenetic modifier	Investigational (Ph 2)
Encorafenib	0.1	1000	B-Raf(V600E) inhibitor	B. Kinase inhibitor	Approved
MK-8745	1	10000	Aurora A inhibitor	B. Kinase inhibitor	Probe
NVP-LGK974	1	10000	PORCN inhibitor	X. Other	Investigational (Ph 2)
ONX-0914	1	10000	LMP7 (immunoproteasome) inhibitor	L. Protease/proteasome inhibitor	Probe
RGFP966	1	10000	HDAC3 inhibitor	E. Differentiating/ epigenetic modifier	Probe
NMS-873	1	10000	p97/VCP inhibitor	X. Other	Probe
AZ191	1	10000	DYRK1B inhibitor	B. Kinase inhibitor	Probe
Ribociclib	1	10000	CDK4/6 inhibitor	B. Kinase inhibitor	Approved
Triapine	1	10000	ribonucleotide reductase inhibitor	H. Metabolic modifier	Investigational (Ph 2)
Pacritinib	1	10000	FLT3/JAK2	B. Kinase inhibitor	Investigational (Ph 3)
Tanzisertib	1	10000	JNK inhibitor	B. Kinase inhibitor	Investigational (Ph 2)
GSK923295	1	10000	CENP-E inhibitor	I. Kinesin inhibitor	Investigational (Ph 1)
Bentamapimod	1	10000	JNK inhibitor	B. Kinase inhibitor	Investigational (Ph 1)
Idasanutlin	1	10000	p53-MDM2 inhibitor	G. Apoptotic modulator	Investigational (Ph 3)
Filanesib	0.1	1000	Mitotic inhibitor. Eg5/KSP inhibitor	I. Kinesin inhibitor	Investigational (Ph 2)
Talazoparib	0.1	1000	PARP1/2 inhibitor	E. Differentiating/ epigenetic modifier	Approved
Tasquinimod	1	10000	S100A9 inhibitor, immunomodulatory, anti-angiogenic	D. Immunomodulatory	Investigational (Ph 3)
Resminostat	1	10000	HDAC1, 3, 6 inhibitor	E. Differentiating/ epigenetic modifier	Investigational (Ph 2)
Cobimetinib	0.1	1000	MEK1/2 inhibitor	B. Kinase inhibitor	Approved
Bemcentinib	1	10000	Axl inhibitor	B. Kinase inhibitor	Investigational (Ph 2)
AZD7545	1	10000	PDHK inhibitor	B. Kinase inhibitor	Probe
Osimertinib	0.2	2500	EGFR(L858R/T790M) inhibitor	B. Kinase inhibitor	Approved
BMS863233	1	10000	Cdc7 inhibitor	B. Kinase inhibitor	Investigational (Ph 2)
Darapladib	0.1	1000	lipoprotein-associated phospholipase A2 inhibitor	X. Other	Investigational (Ph 3)
GNE-0877	0.1	1000	LRRK2 inhibitor	B. Kinase inhibitor	Probe
Ixazomib	0.1	1000	20S proteasome inhibitor	L. Protease/proteasome inhibitor	Approved
Losmapimod	1	10000	p38MAPK inhibitor	B. Kinase inhibitor	Investigational (Ph 3)
UNC2881	0.2	2500	MER inhibitor	B. Kinase inhibitor	Probe
KRT-232	1	10000	MDM2 inhibitor	G. Apoptotic modulator	Investigational (Ph 2)
Rociletinib	0.5	5000	EGFR(L858R/T790M) inhibitor	B. Kinase inhibitor	Investigational (Ph 3)
FRAX486	0.5	5000	PAK1, 2, 3 inhibitor	B. Kinase inhibitor	Probe
GSK2830371	0.5	5000	Wip1 inhibitor	X. Other	Probe
Molibresib	1	10000	BET family inhibitor	E. Differentiating/ epigenetic modifier	Investigational (Ph 2)
BCI	5	50000	Dusp6 inhibitor	X. Other	Probe
MST-312	1	10000	Telomerase inhibitor	X. Other	Probe
GSK2656157	0.2	2500	PERK inhibitor	B. Kinase inhibitor	Probe
TAK-580	1	10000	pan-RAF inhibitor (not really)	B. Kinase inhibitor	Investigational (Ph 1)
Glasdegib	0.1	1000	Smo inhibitor	M. Hedgehog inhibitor	Approved (US)
Onalespib	0.2	2500	HSP90 inhibitor	K. HSP inhibitor	Investigational (Ph 2)
Cerdulatinib	1	10000	JAK, SYK inhibitor	B. Kinase inhibitor	Investigational (Ph 2)
Filgotinib	1	10000	JAK1-selective inhibitor	B. Kinase inhibitor	Investigational (Ph 3)
Afuresertib	0.1	1000	AKT1-selective inhibitor	B. Kinase inhibitor	Investigational (Ph 2)
UM729	1	10000	Enhancer of aryl hydrocarbon receptor (AhR) antagonists	E. Differentiating/ epigenetic modifier	Probe
Lorlatinib	0.1	1000	ALK, ROS1 inhibitor	B. Kinase inhibitor	Approved
TEW-7197	0.2	2500	TGF-beta receptor ALK4/ALK5 inhibitor	B. Kinase inhibitor	Investigational (Ph 2)
SH-4-54	2.5	25000	STAT3 inhibitor	X. Other	Probe
BAY 87-2243	0.1	1000	Mitochondrial complex 1 inhibitor	E. Differentiating/ epigenetic modifier	Investigational (Ph 1)
Givinostat	0.1	1000	HDAC inhibitor	E. Differentiating/ epigenetic modifier	Investigational (Ph 3)
Amsacrine	1	10000	DNA intercalation, Topo II inhibitor	A. Conv. Chemo	Approved
PCI-34051	1	10000	HDAC8 inhibitor	E. Differentiating/ epigenetic modifier	Probe
Cabazitaxel	0.1	1000	Taxane microtubule stabilizer, antimitotic	A. Conv. Chemo	Approved
KD025	0.5	5000	ROCK2 inhibitor	B. Kinase inhibitor	Investigational (Ph 2)
Merestinib	0.1	1000	Met inhibitor	B. Kinase inhibitor	Investigational (Ph 2)
Poziotinib	0.1	1000	pan-HER inhibitor	B. Kinase inhibitor	Investigational (Ph 2)
Romidepsin	0.1	1000	HDAC inhibitor	E. Differentiating/ epigenetic modifier	Approved
Abexinostat	1	10000	HDAC1-selective inhibitor	E. Differentiating/ epigenetic modifier	Investigational (Ph 2)
VS-4718	1	10000	FAK inhibitor	B. Kinase inhibitor	Investigational (Ph 1)
Ulixertinib	1	10000	ERK inhibitor	B. Kinase inhibitor	Investigational (Ph 2)
LY3009120	1	10000	pan-RAF inhibitor	B. Kinase inhibitor	Investigational (Ph 1)
Pexidartinib	1	10000	KIT, CSF1R, FLT3 inhibitor	B. Kinase inhibitor	Approved (US)
Marimastat	1	10000	MMP-9, MMP-1, MMP-2, MMP-14, MMP-7 inhibitor	X. Other	Investigational (Ph 3)
Prexasertib	1	10000	Chk1 inhibitor	B. Kinase inhibitor	Investigational (Ph 2)
Epacadostat	1	10000	IDO inhibitor	D. Immunomodulatory	Investigational (Ph 3)
AZD3965	0.1	1000	MCT1 inhibitor	H. Metabolic modifier	Investigational (Ph 1)
Decernotinib	1	10000	JAK3 inhibitor	B. Kinase inhibitor	Investigational (Ph 3)
Omaveloxolone	1	10000	Nrf2 activator	X. Other	Investigational (Ph 2)
A-419259	1	10000	HCK and other SRC family kinase inhibitor	B. Kinase inhibitor	Probe
Napabucasin	2	20000	CSC inhibitor, STAT3 mediated	X. Other	Investigational (Ph 3)
Enasidenib	1	10000	IDH2-R140Q inhibitor	E. Differentiating/ epigenetic modifier	Approved (US)
Gilteritinib	0.1	1000	FLT3/AXL inhibitor	B. Kinase inhibitor	Approved
ARV-825	0	300	BET-targeting PROTAC	E. Differentiating/ epigenetic modifier	Probe
dBET1	1	10000	BET-targeting PROTAC	E. Differentiating/ epigenetic modifier	Probe
A-1331852	0.1	1000	Bcl-XL inhibitor	G. Apoptotic modulator	Probe
A-1155463	1	10000	BCL-XL inhibitor	G. Apoptotic modulator	Probe
Ivosidenib	1	10000	IDH1 R132H/R132C inhibitor	E. Differentiating/ epigenetic modifier	Approved (US)
Peficitinb	0.2	2500	JAK3-selective inhibitor	B. Kinase inhibitor	Investigational (Ph 3)
ONC201	2.5	25000	DRD2 agonist. ERK & AKT inhibitor, TRAIL inducer	X. Other	Investigational (Ph 2)
Opaganib	5	50000	Sphingosine kinase 2 inhibitor	B. Kinase inhibitor	Investigational (Ph 2)
Radotinib	1	10000	ABL, PDGFR inhibitor	B. Kinase inhibitor	Investigational (Ph 3)
ATG-008	1	10000	mTOR inhibitor	B. Kinase inhibitor	Investigational (Ph 2)
OTS-964	0.2	2500	TOPK inhibitor	B. Kinase inhibitor	Probe
RO5126766	0.1	1000	dual RAF/MEK inhibitor	B. Kinase inhibitor	Investigational (Ph 1)
Umbralisib	0.2	2500	PI3Kdelta inhibitor	B. Kinase inhibitor	Investigational (Ph 3)
Ceralasertib	2.5	25000	ATR inihibitor	B. Kinase inhibitor	Investigational (Ph 2)
Darolutamide	0.2	2500	AR antagonist	F. Hormone therapy	Approved
Entrectinib	0.1	1000	TRK, ROS1, ALK inhibitor	B. Kinase inhibitor	Approved
LY3023414	0.2	2500	PI3K/mTOR/DNA-PK inhibitor	B. Kinase inhibitor	Investigational (Ph 2)
Resatorvid	1	10000	TLR4 inhibitor	D. Immunomodulatory	Investigational (Ph 3)
Resiquimod	1	10000	TLR7/TLR8 agonist	D. Immunomodulatory	Investigational (Ph 2)
Motolimod	1	10000	TLR8 agonist	D. Immunomodulatory	Investigational (Ph 2)
THZ2	1	10000	CDK7 inhibitor	B. Kinase inhibitor	Probe
Glesatinib	0.2	2500	MET, AXL, TIE, VEGFR, RON inhibitor	B. Kinase inhibitor	Investigational (Ph 2)
Sitravatinib	0.2	2500	RET, TRK, PDGFR, VEGFR, KIT, DDR... inhibitor	B. Kinase inhibitor	Investigational (Ph 3)
Lifirafenib	1	10000	Raf/EGFR inhibitor	B. Kinase inhibitor	Investigational (Ph 2)
Asciminib	0.1	1000	Allosteric ABL inhibitor, blocks myristoyl binding	B. Kinase inhibitor	Investigational (Ph 3)
Eribulin	0.1	1000	Mitotic inhibitor, microtubule depolymerizer.	A. Conv. Chemo	Approved
Brigatinib	0.1	1000	ALK inhibitor, including gatekeeper mutant ALK	B. Kinase inhibitor	Approved
Selonsertib	0.1	1000	ASK1 inhibitor	B. Kinase inhibitor	Investigational (Ph 3)
Pirfenidone	1	10000	Antifibrotic and anti-inflammatory	D. Immunomodulatory	Approved
CPI-0610	1	10000	BET family inhibitor	E. Differentiating/ epigenetic modifier	Investigational (Ph 1)
Serabelisib	1	10000	PI3Kalpha selective inhibitor	B. Kinase inhibitor	Investigational (Ph 2)
NVP-SHP099	1	10000	SHP2 inhibitor	X. Other	Probe
Acalabrutinib	0.1	1000	BTK inhibitor	B. Kinase inhibitor	Approved
Trifluridine	1	10000	Antimetabolite; Nucleoside analog	A. Conv. Chemo	Approved
AZD3759	0.1	1000	EGFR inhibitor, BBB penetrable	B. Kinase inhibitor	Investigational (Ph 3)
Salinomycin	5	50000	Ionophore	X. Other	Veterinary approval
Mivebresib	1	10000	BET family inhibitor	E. Differentiating/ epigenetic modifier	Investigational (Ph 1)
VLX1570	1	10000	proteasome deubiquitinase inhibitor, USP-14 selective	L. Protease/proteasome inhibitor	Investigational (Ph 2)
A-366	2.5	25000	G9a/GLP inhibitor	E. Differentiating/ epigenetic modifier	Probe
LY-2584702	1	10000	p70S6K inhibitor	B. Kinase inhibitor	Investigational (Ph 1)
Acitretin	1	10000	Retinoid receptor agonist	E. Differentiating/ epigenetic modifier	Approved (non-oncology)
NVP-BHG712	1	10000	EphB4 inhibitor	B. Kinase inhibitor	Probe
Necrostatin 2	1	10000	RIPK1 inhibitor	B. Kinase inhibitor	Probe
Tucidinostat	1	10000	HDAC1/2/3/10 inhibitor	E. Differentiating/ epigenetic modifier	Investigational (Ph 2)
Vesatolimod	1	10000	TLR7 agonist	D. Immunomodulatory	Investigational (Ph 2)
JPH203	0.5	5000	LAT1 inhibitor	X. Other	Probe
Paxalisib	1	10000	PI3K/mTOR inhibitor	B. Kinase inhibitor	Investigational (Ph 2)
PF06650833	1	10000	IRAK4 inhibitor	B. Kinase inhibitor	Investigational (Ph 2)
Avadomide	1	10000	IMiD immunomodulator	D. Immunomodulatory	Investigational (Ph 2)
Amcasertib	1	10000	Cancer stem cell kinase inhibitor	B. Kinase inhibitor	Investigational (Ph 2)
Eltanexor	1	10000	XPO1/CRM1 inhibitor	G. Apoptotic modulator	Investigational (Ph 2)
NVP-PIM447	1	10000	PIM1, 2, 3 kinase inhibitor	B. Kinase inhibitor	Investigational (Ph 1)
EPZ031686	1	10000	SMYD3 inhibitor	E. Differentiating/ epigenetic modifier	Probe
Vinflunine	0.1	1000	Mitotic inhibitor. Vinca alkaloid microtubule depolymerizer	A. Conv. Chemo	Approved
Ensartinib	0.1	1000	ALK inhibitor	B. Kinase inhibitor	Investigational (Ph 3)
Erdafitinib	0.1	1000	FGFR inhibitor	B. Kinase inhibitor	Approved (US)
Larotrectinib	0.1	1000	TRK inhibitor	B. Kinase inhibitor	Approved
BAY-1436032	1	10000	IDH1 R132H/R132C inhibitor	E. Differentiating/ epigenetic modifier	Investigational (Ph 1)
Upadacitinib	1	10000	JAK1-selective inhibitor	B. Kinase inhibitor	Approved
S-63845	0.1	1000	MCL-1 inhibitor	G. Apoptotic modulator	Probe
RSL3	1	10000	GPX4 inhibitor, induces ferroptosis	H. Metabolic modifier	Probe
