# Supplementary material for: Molecular profiling of ex vivo prostate cancer CAF models captures stromal heterogeneity and drug vulnerabilities
Source: Cell Death Discov. 2025 Nov 6;11:507. doi: 10.1038/s41420-025-02792-3 (PMC12592484; doi:10.1038/s41420-025-02792-3)
Supplement: Supplementary file 9 — Supplementary Table 3 [file 41420_2025_2792_MOESM9_ESM.xlsx]

## Sheet: Sheet 1
Supplementary Table 3. Drug sensitivity scores for the primary CAFs and cell lines screened with the drug library
Drug name	Min Concentration (nM)	Max Concentration (nM)	Drug Mechanism/Targets	Drug Class	Drug Approval Status	PF179T	WPMY-1	CAF#1	CAF#2	CAF#3	CAF#4	CAF#5	CAF#6	CAF#7	LNCAP	22Rv1
Pilocarpine	4	40000	Non-selective muscarinic receptor agonist	X. Other	Approved	0	0	0.8	0	0	0	1.5	0	0	0	0
Lovastatin	1	10000	HMG-CoA reductase inhibitor	H. Metabolic modifier	Approved (non-oncology)	3.3	1.1	2.8	5.5	0.3	3.4	3.7	2.6	3	0	1
Gefitinib	1	10000	EGFR inhibitor	B. Kinase inhibitor	Approved	1.7	2.1	0	2	0.2	2.8	0.5	0.2	0.2	2.6	3.9
Metformin	10	100000	AMPK activator	H. Metabolic modifier	Approved (non-oncology)	0	0	0	0	0	0	0	0	0	0	0
Anagrelide	1	10000	PDE-3, PLA2 inhibitor	X. Other	Approved	0	0	8.4	0.6	7.2	0	0.6	0	8.8	0	0
Imatinib	1	10000	Abl, Kit, PDGFRB inhibitor	B. Kinase inhibitor	Approved	0	0.6	0.3	2.6	1.7	2	0.6	1.7	0.7	2.2	1.6
Idarubicin	0.1	1000	Topoisomerase II inhibitor	A. Conv. Chemo	Approved	12.5	16.4	7.6	12.1	4.4	7.5	7.9	8.5	9.3	19.9	12.9
Erlotinib	1	10000	EGFR inhibitor	B. Kinase inhibitor	Approved	1.4	0.5	3.7	3.7	1.2	4.8	4.8	0.2	1.1	4	1.4
Dexamethasone	1	10000	Glucocorticoid, immunomodulatory agent	D. Immunomodulatory	Approved	0	0	0	0	0	0	0	0	0.3	0	0
Auranofin	0.2	2500	Antirheumatic agent	A. Conv. Chemo	Approved	0	5.2	3.7	5	5.1	3.3	3.5	5.4	7.2	13.1	5.7
Tretinoin	1	10000	Retinoic acid receptor agonist	E. Differentiating/ epigenetic modifier	Approved	8.2	0	1.4	5	0.2	0	1.7	2.7	5	0	0
Simvastatin	1	10000	HMG CoA reductase inhibitor	H. Metabolic modifier	Approved (non-oncology)	4.2	3	3.3	6.4	1.4	4.9	4.3	2.7	3.6	0	1.5
Goserelin	1	10000	Gonadotropin releasing hormone superagonist	F. Hormone therapy	Approved	0	0	0	0	0	0	0.2	0.6	0	0	0
Raloxifene	1	10000	Selective estrogen receptor modulator	F. Hormone therapy	Approved	0.8	5.8	0	0.7	2.4	0.5	0.2	0.4	0.5	2.9	2.9
Lapatinib	0.1	1000	HER2, EGFR inhibitor	B. Kinase inhibitor	Approved	0	0	0	0	0.1	0	0	0	0	0.3	0
Bortezomib	0.1	1000	Proteasome inhibitor (26S subunit)	L. Protease/proteasome inhibitor	Approved	20.9	30.6	23.9	30.1	26.9	20	28.1	23.7	24.3	28.8	24.9
Letrozole	1	10000	Aromatase inhibitor	F. Hormone therapy	Approved	0	0	0	0	0	0	0	0	0	0	0
Bexarotene	1	10000	Antineoplastic agent; retinoid specifically selective for retinoid X receptors	E. Differentiating/ epigenetic modifier	Approved	10.2	2.1	4.7	10.1	0	3.7	3.8	0	1.2	0	1.6
Celecoxib	1	10000	Selective COX-2 inhibitor	J. NSAID	Approved	0	0	0	0	0	0	0	0	0	1.2	0
Anastrozole	1	10000	Aromatase inhibitor	F. Hormone therapy	Approved	0	0	0	0	0	0	0	0	0	0	0
Bicalutamide	1	10000	Nonsteriodal antiandrogen	F. Hormone therapy	Approved	0.2	0	1.7	1.5	1.4	0	1.2	1.1	0.5	2.3	0.5
Clofarabine	1	10000	Antimetabolite; Purine analog	A. Conv. Chemo	Approved	10.6	16.9	6.5	10.6	5	4.6	7.3	6.1	9.3	18.5	13.9
Vincristine	0.1	1000	Mitotic inhibitor. Vinca alkaloid microtubule depolymerizer	A. Conv. Chemo	Approved	4.5	12.1	4.4	5.1	4.7	2	4.3	5.6	11.5	26	12.3
Vinorelbine	1	10000	Mitotic inhibitor. Vinca alkaloid microtubule depolymerizer	A. Conv. Chemo	Approved	19.7	36.9	17.3	20.1	15.3	12.6	18.1	19.6	26	42	31.3
Aminoglutethimide	1	10000	Anti-steroid, aromatase inhibitor	F. Hormone therapy	Approved	0	0	0	0	0.2	0	0	0	0	0.3	0
Vinblastine	0.1	1000	Mitotic inhibitor. Vinca alkaloid microtubule depolymerizer	A. Conv. Chemo	Approved	5.9	11.9	4.1	5.6	2.8	3.6	5.2	5.1	7.5	24.7	7.7
Thalidomide	1	10000	Immunosuppressant	D. Immunomodulatory	Approved	0	0	0	0	0	0	0	0	0	0	0
Clomifene	1	10000	Selective estrogen receptor modulator	F. Hormone therapy	Approved	6	5.5	2.3	5.8	4.2	4	3.7	4	3.7	4.8	5.7
Cytarabine	1	10000	Antimetabolite, interferes with DNA synthesis	A. Conv. Chemo	Approved	12.9	7.7	1.8	10	0	5.4	1.9	0.5	2.6	11.9	14.3
Disulfiram	5	50000	alcohol dehydrogenase inhibitor	H. Metabolic modifier	Approved (non-oncology)	0	0	5	3.7	0	0.9	6.6	0	0.1	0.1	0
Finasteride	1	10000	type II 5-alpha reductase inhibitor	F. Hormone therapy	Approved	0	0	0	0	0.5	0	0	0	0	2.8	0
Fluorouracil	1	10000	Antimetabolite	A. Conv. Chemo	Approved	3.4	0.2	2.6	3.6	0.5	2	2.9	1.6	2.1	4.6	2.4
Flutamide	1	10000	Nonsteroidal antiandrogen	F. Hormone therapy	Approved	0	0	0	2.8	0	4.8	0.5	0	0	1.1	0.6
Imiquimod	0.2	2500	Immunomodulatory agent, TLR7 agonist	D. Immunomodulatory	Approved	0	0	1.4	0	0.1	0	0	0	0	0	0
Methylprednisolone	1	10000	Glucocorticoid, immunomodulatory agent	D. Immunomodulatory	Approved	0	0	0	0	1.9	0	0	0	1.2	0	0
Mitoxantrone	0.1	1000	Topoisomerase II inhibitor	A. Conv. Chemo	Approved	9.9	15	3.7	8.9	1.2	5	6.6	4	7.2	14.7	10.7
Paclitaxel	0.1	1000	Mitotic inhibitor, taxane microtubule stabilizer	A. Conv. Chemo	Approved	18.2	26.4	14.8	16.8	10.8	8.8	15.4	15.3	24.2	31.3	22.4
Prednisolone	1	10000	Glucocorticoid, immunomodulatory agent	D. Immunomodulatory	Approved	0	0	0	0	0	0	0	0	0	0	0
Mepacrine	5	50000	Unclear. PLA2 inhibitor. NF-kB inhibitor, p53 activator	X. Other	Approved	13.7	19.6	9.1	14.9	11.3	14.2	13.4	9.9	12.6	19	17.3
Topotecan	1	10000	Topoisomerase I inhibitor. Camptothecin analog	A. Conv. Chemo	Approved	8.7	14.6	8.9	10.3	4.8	8.1	6.9	4.8	5.3	22.7	24.5
Temozolomide	10	100000	Alkylating agent	A. Conv. Chemo	Approved	0	0	0	0	0	0	0	0	0	0	0
Fulvestrant	0.1	1000	Estrogen receptor antagonist	F. Hormone therapy	Approved	0	0	0	0	0.2	0	0	0.1	0	0.3	0
Megestrol	1	10000	Progestogen	F. Hormone therapy	Approved	0	0	0	0	0	0	0	0	0	2.3	0
Tamoxifen	1	10000	Estrogen receptor antagonist	F. Hormone therapy	Approved	0	5	0.1	1.3	2.5	1.1	2	2.6	1.9	4.1	3.7
Methotrexate	0.5	5000	Antimetabolite; Anti-folate agent	H. Metabolic modifier	Approved	0	17.4	0	0	0	1.1	0	0.8	0	16.6	0
Nilutamide	1	10000	Nonsteroidal antiandrogen	F. Hormone therapy	Approved	0	0	0.1	0.1	0	2.7	0	0	0	2.9	0
Mitotane	1	10000	Antineoplastic agent	A. Conv. Chemo	Approved	0	0	0	0	0.2	0	0	0	0	1.8	0
Allopurinol	1	10000	Xanthine oxidase inhibitor	A. Conv. Chemo	Approved	0	0	0	0	0	0	0	0	0	0	0
Deferoxamine	1	10000	Iron chelator	X. Other	Approved (non-oncology)	5.7	5.3	0.9	4.8	0.2	3.2	2.4	1.4	1.6	3.2	4.9
Digoxin	0.1	1000	Cardiac glycoside	X. Other	Approved (non-oncology)	13.6	14.7	10.2	13.8	8.7	19.4	13.4	10.8	11.2	12	14.4
Hydroxyurea	100	1000000	Antineoplastic agent	A. Conv. Chemo	Approved	2.4	5	1.9	5.5	0.5	0.2	2.5	0	0	4.6	3.8
Mercaptopurine	1	10000	Antimetabolite	A. Conv. Chemo	Approved	0	9	0	0.1	0.1	2.8	0	1.4	0.1	0.2	2.7
Thioguanine	1	10000	Antimetabolite; Purine analog	A. Conv. Chemo	Approved	4.9	11.8	1.1	3.6	0.2	2.9	1.8	3.7	4.9	0.4	8.8
Tacrolimus	1	10000	Binds FKBP12, causes inhibition of calcineurin	C. Rapalog	Approved	0	1	0.9	2.7	0.2	0	0.9	2.3	2	6.8	2.3
Epirubicin	0.1	1000	Topoisomerase II inhibitor	A. Conv. Chemo	Approved	6.7	9.5	4.8	6.2	3.7	2.8	4.4	7	7.9	15.7	10.1
Itraconazole	0.5	5000	antifungal, hedgehog signaling inhibitor	X. Other	Approved (non-oncology)	1	4.2	0	1.2	2.7	0.2	0	1.6	1.2	5.3	2.7
SN-38	1	10000	Active metabolite of irinotecan. Topoisomerase I inhibitor	A. Conv. Chemo	Approved	19.7	35	20.3	25.5	7.1	20.3	14.3	8.7	11.8	34.8	39.3
Pravastatin	1	10000	HMG CoA reductase inhibitor	H. Metabolic modifier	Approved (non-oncology)	0	0	0	0.3	0	0	0	0	0	0	0
Exemestane	1	10000	Aromatase inhibitor	F. Hormone therapy	Approved	0	0	0	0	0.7	0	0	0	0	2.5	0
Raltitrexed	0.1	1000	DHFR/GARFT/thymidylate synthase inhibitor	A. Conv. Chemo	Approved	0.3	14	3.3	4.4	0	0.8	2.8	0.2	0	11.1	0
Palbociclib	1	10000	CDK4/6 inhibitor	B. Kinase inhibitor	Approved	5.1	2.1	2.5	7.4	0	3.3	4.9	1.4	2	7.7	7.9
Navitoclax	1	10000	Bcl-2/Bcl-xL inhibitor	G. Apoptotic modulator	Investigational (Ph 2)	0	0.6	3	0	0	7.5	2.3	3.1	0.7	7.5	0
Selumetinib	1	10000	MEK1/2 inhibitor	B. Kinase inhibitor	Approved (US)	2.5	4.3	1.2	4.5	0	2.5	1.6	1.1	2.6	0	14.4
Veliparib	1	10000	PARP inhibitor	E. Differentiating/ epigenetic modifier	Investigational (Ph 3)	0.5	0.8	1.2	1.5	2.6	0	0	1.7	1.2	0.7	1.4
Afatinib	0.1	1000	EGFR inhibitor	B. Kinase inhibitor	Approved	0	0	0.3	0.3	0	0	0	0	0	2.7	3.4
Dovitinib	1	10000	FLT3, KIT, FGFR inhibitor	B. Kinase inhibitor	Investigational (Ph 3)	0	0	0.2	2.6	0.7	0	0.8	0	0	0.3	0.2
Crizotinib	0.1	1000	ALK, c-Met inhibitor	B. Kinase inhibitor	Approved	1.4	0.5	0	1.4	2.7	0	1.5	2.5	0.8	0	0
Foretinib	0.1	1000	MET, VEGFR2 inhibitor	B. Kinase inhibitor	Investigational (Ph 2)	6.8	7.9	6.8	10.3	7.9	6.9	6.7	5.2	7	5.6	3.4
Abiraterone	0.5	5000	P450 17alpha-hydroxylase-17,20-lyase inhibitor	F. Hormone therapy	Approved	0	0	0	0	0	0	1.5	0	0	1.3	0
Decitabine	1	10000	Nucleoside analog DNA methyl transferase inhibitor	E. Differentiating/ epigenetic modifier	Approved	1.8	0.8	0	0.8	0.1	0	1.6	0.6	0	0	1.1
Alvocidib	1	10000	CDK inhibitor	B. Kinase inhibitor	Investigational (Ph 2)	10	16.5	15.9	16.8	16.5	12.7	15.4	13.9	15.4	18.2	17.4
Tipifarnib	1	10000	Farnesyltransferase inhibitor	E. Differentiating/ epigenetic modifier	Investigational (Ph 3)	4.6	9.8	2.1	7.6	7.3	7	4.8	3.2	1.4	14.8	13.8
Ponatinib	0.1	1000	Broad TK inhibitor	B. Kinase inhibitor	Approved	3.5	4.4	7.1	8.5	8.5	7.4	4.8	6.5	9.9	5.7	2.9
Motesanib	1	10000	VEGFR, PDGFR, Ret, Kit inhibitor	B. Kinase inhibitor	Investigational (Ph 2)	0	0	1.4	2.7	5.9	0.7	2.4	2.1	3.7	5.1	0
Rucaparib	1	10000	PARP inhibitor	E. Differentiating/ epigenetic modifier	Approved	3.7	1.8	0.8	2.3	0	3.8	0	0.5	2.9	4.8	4.6
Tivozanib	1	10000	VEGFR1, 2, 3, c-Kit, PDGFRB inhibitor	B. Kinase inhibitor	Investigational (Ph 3)	3	4.6	6.2	7.7	6	4.6	6.9	4.2	6	4.8	1.6
Adavosertib	1	10000	Wee1 inhibitor	B. Kinase inhibitor	Investigational (Ph 2)	10.4	21.5	7.3	10.3	2.7	8.9	5.9	4	7.3	17	11.9
AZD1152-HQPA	0.1	1000	Aurora B inhibitor	B. Kinase inhibitor	Investigational (Ph 3)	1.4	9.9	0	3.1	0	1	1.2	0	1.5	7.5	3.1
Belinostat	1	10000	HDAC inhibitor	E. Differentiating/ epigenetic modifier	Approved (US)	9.8	18.5	10	12.3	4.8	10	8.6	6.8	6.6	19.5	19.6
Bimatoprost	0.6	5500	Prostaglandin analog	D. Immunomodulatory	Approved	0	0	0	0	0.1	0	0	0	0	0	0
Doramapimod	1	10000	p38MAPK inhibitor	B. Kinase inhibitor	Investigational (Ph 1)	2.1	0	1.9	2.7	1.2	0	0.6	0.9	1.4	5.4	2.5
Bryostatin 1	0	100	PKC activator	B. Kinase inhibitor	Investigational (Ph 1)	0	1.3	4.2	3.4	0.6	0.5	3	2.6	4	0.1	0
Tacedinaline	0.1	1000	HDAC inhibitor	E. Differentiating/ epigenetic modifier	Investigational (Ph 3)	0.9	0	1.8	2.3	3.3	0.5	2.5	0	0.6	0.6	0.1
BMS-754807	1	10000	IGF1R inhibitor, broad spectrum kinase inhibitor	B. Kinase inhibitor	Investigational (Ph 2)	9.4	15.6	10.4	12.2	9	7.9	10.7	8.7	10.5	6.4	12.4
Idelalisib	1	10000	PI3K inhibitor, p110δ-selective	B. Kinase inhibitor	Approved	5.4	1.3	3.4	4.5	4.6	5.6	3.6	3.2	3.9	10.2	2
Trametinib	0	250	MEK1/2 inhibitor	B. Kinase inhibitor	Approved	1.8	5.5	3	5.5	0	1.3	2.7	1.7	4.2	0	11.8
Sonidegib	1	10000	Smothened (Hh) inhib	M. Hedgehog inhibitor	Approved	0	0	0	1.7	0	3.2	1.5	0	0	4.9	2.2
Everolimus	0	100	binds FKBP12, causes inhibition of mTORC1	C. Rapalog	Approved	6.3	5.4	11.5	8.2	7.2	6.1	9.7	8.2	10.8	14.1	11.6
Ruxolitinib	1	10000	JAK1&2 inhibitor	B. Kinase inhibitor	Approved	0	0.6	0	0.8	0	0	1.3	0	0	1.5	0
MK-2206	0.1	1000	AKT inhibitor	B. Kinase inhibitor	Investigational (Ph 2)	1.8	2.4	2.7	2.6	4	2	3	3.2	1.8	11.1	5.8
Alisertib	1	10000	Aurora A inhibitor	B. Kinase inhibitor	Investigational (Ph 3)	7.6	16.3	4.9	9.4	3.3	4.5	6	1.2	3.5	9.6	0
Nelarabine	1	10000	Nucleoside analog, DNA, RNA synth inhibitor	A. Conv. Chemo	Approved	0	0	0	0	0	0	0	0	0	0	0
Nilotinib	1	10000	Abl inhibitor	B. Kinase inhibitor	Approved	0	0	0.8	0.8	0	1.7	0.2	0	0	5.3	2.1
Vemurafenib	1	10000	B-Raf(V600E) inhibitor	B. Kinase inhibitor	Approved	2.8	1.9	4.3	5.3	4.4	3	4.7	0.8	1.6	3	3.4
Vandetanib	0.1	1000	VEGFR,EGFR, RET inhibitor	B. Kinase inhibitor	Approved	0	0.4	5.1	6.4	2.4	4.6	4.4	0.1	0.2	0	0
Linsitinib	1	10000	IGF1R, IR inhibitor	B. Kinase inhibitor	Investigational (Ph 2)	0	0.5	1.5	2.6	0	0	3.2	0.2	0.7	0.6	1.3
Tepotinib	0.1	1000	c-Met inhibitor	B. Kinase inhibitor	Investigational (Ph 2)	2.4	0.7	0	3.4	0	0.5	3	0	0	0	0
Dasatinib	0.1	1000	Abl, Src, Kit, EphR... Inhibitor	B. Kinase inhibitor	Approved	11.7	5.3	13.8	15.5	13.7	10.3	15.2	13	15.3	5	0
Tofacitinib	0.5	5000	JAK3, JAK2(V617F) inhibitor	B. Kinase inhibitor	Approved	0	0	1.3	1	1.6	0	0.4	0	0.1	0	0
Fingolimod	1	10000	S1PR antagonist	X. Other	Approved	5.1	6.7	5.4	5.3	5.2	6	6.8	5.9	6.3	7.9	7
Axitinib	1	10000	VEGFR, PDGFR, KIT inhibitor	B. Kinase inhibitor	Approved	0.8	4.9	2.8	5.1	5.5	4.2	2	3.3	5.5	5.7	1.6
Saracatinib	1	10000	Src, Abl inhibitor	B. Kinase inhibitor	Investigational (Ph 3)	5.5	5.4	7.7	7.7	10.1	6.7	8.2	6.6	5.8	6.4	4.3
Bosutinib	1	10000	Abl, Src inhibitor	B. Kinase inhibitor	Approved	4.8	9.2	7.4	8.5	6.6	5.8	6.2	5.1	4.1	10.1	7.7
Lenalidomide	10	100000	Immunomodulatory	D. Immunomodulatory	Approved	0	0	1.4	2.2	0	3	1.1	0	0	0	0
Panobinostat	0.1	1000	HDAC inhibitor	E. Differentiating/ epigenetic modifier	Approved	10.9	22.9	11.3	11.4	7.7	8	10.4	9.3	7.9	23.1	23.2
Pazopanib	1	10000	VEGFR inhibitor	B. Kinase inhibitor	Approved	5	0.2	3.6	6.7	4	5.4	3.7	1.1	5.1	4.1	0
Temsirolimus	0	100	binds FKBP12, causes inhibition of mTORC1	C. Rapalog	Approved	9.8	6.6	10.6	10.1	4	9.9	11.8	5.5	6	11	16.7
Vorinostat	1	10000	HDAC inhibitor	E. Differentiating/ epigenetic modifier	Approved	3.4	9.7	4	6.5	6.3	4.9	4.1	4.2	3.1	10	9.7
Entinostat	1	10000	HDAC inhibitor	E. Differentiating/ epigenetic modifier	Investigational (Ph 2)	8.1	8.5	5	8.5	2.4	4.8	7.4	2.2	3.5	11.6	10.2
Enzastaurin	1	10000	PKCbeta inhibitor	B. Kinase inhibitor	Investigational (Ph 3)	2.3	5.2	0	2.1	0	1.1	0	1.1	0	4.7	4.2
Olaparib	1	10000	PARP inhibitor	E. Differentiating/ epigenetic modifier	Approved	6.4	4.5	3.8	4.7	3	6.8	4.5	3.5	4.1	4.4	5.8
Masitinib	1	10000	KIT inhibitor	B. Kinase inhibitor	Investigational (Ph 3)	2.4	5.3	4.1	5.3	0.6	7.6	3.1	1.6	1.9	4.3	5.3
Pictilisib	1	10000	PI3K inhibitor, pan-class I	B. Kinase inhibitor	Investigational (Ph 2)	11.2	12	11.7	11.5	10.9	10.9	12	7.7	9.3	13.7	16.1
Vismodegib	1	10000	Smothened (Hh) inhibitor	M. Hedgehog inhibitor	Approved	0	0	0	0	1.5	0	0	0	0	0.2	0
Sorafenib	0.1	1000	B-Raf, FGFR-1, VEGFR-2 & -3, PDGFR-beta, KIT, and FLT3 inhib	B. Kinase inhibitor	Approved	0	0	0	0	2.6	1.2	0	0	0	0	0
Seliciclib	1	10000	CDK2/7/9 inhibitor	B. Kinase inhibitor	Investigational (Ph 2)	0	0.6	1.7	1.1	1.4	1.4	2	1.1	2.3	4.3	0.2
Docetaxel	0.1	1000	Mitotic inhibitor, taxane microtubule stabilizer	A. Conv. Chemo	Approved	19.7	28.3	16.4	20.6	12.8	14.2	17.2	16.7	25.6	34.6	25.4
Pentostatin	1	10000	Antimetabolite; Purine analog	A. Conv. Chemo	Approved	0	0	0	0	0	0	0	0	0	0	0
Sirolimus	0	100	binds FKBP12, causes inhibition of mTORC1	C. Rapalog	Approved	5.6	4	6.5	6.8	2.2	4.9	7.4	3.4	3.7	2.5	9.3
Floxuridine	1	10000	Antimetabolite; Analog of 5-fluorouracil	A. Conv. Chemo	Approved	5.1	24	1.8	4.3	1.1	2	1.4	2.3	3	15.2	6
Gemcitabine	0.1	1000	Antimetabolite; Nucleoside analog	A. Conv. Chemo	Approved	18	22.5	3.1	10	3.9	8	5.6	4.4	7.2	16.4	20.9
Teniposide	1	10000	Topoisomerase II inhibitor	A. Conv. Chemo	Approved	0	0	0	0	0	0	0	0	0	0	0
Dactinomycin	0.1	1000	RNA and DNA synthesis inhibitor	A. Conv. Chemo	Approved	17.2	26.5	24.7	23.2	23	17.2	21.1	19.8	22.6	39.3	31.8
Cladribine	0.1	1000	Antimetabolite; Purine analog	A. Conv. Chemo	Approved	3.9	5.1	0	2.7	0.5	0	0.1	0	0.6	5.2	1.7
Mitomycin C	1	10000	Antineoplastic anatibiotic; DNA crosslinker	A. Conv. Chemo	Approved	0	0	0	0.1	0	0	0	0	0	0.7	0
Carboplatin	10	100000	Platinum-based antineoplastic agent	A. Conv. Chemo	Approved	6	7.7	4.8	8.3	2.8	5.5	5.5	1.6	0.4	5.5	6.7
Cisplatin	10	100000	Platinum-based antineoplastic agent	A. Conv. Chemo	Approved	11.4	16	11.8	18.1	5.7	5	14.6	4.3	4.8	5.6	15
Pemetrexed	1	10000	Dihydrofolate reductase inhibitor	H. Metabolic modifier	Approved	0.1	13.5	1.2	0	0.5	0	0	0	0	9.4	0
Oxaliplatin	10	100000	Platinum-based antineoplastic agent	A. Conv. Chemo	Approved	8.8	9	9.7	10.6	8.3	9.1	9.4	7.3	7.4	26.1	13.8
Daunorubicin	0.1	1000	Topoisomerase II inhibitor	A. Conv. Chemo	Approved	8.6	10.7	7.3	9.4	6.4	4.2	6.6	7.9	8.4	17.5	12.9
Etoposide	1	10000	Topoisomerase II inhibitor	A. Conv. Chemo	Approved	5.8	9	2.3	5.9	2.6	0.9	3	2.8	5.1	9.9	10.1
Arsenic(III) oxide	0.2	2500	Thioredoxin reductase inhibitor; cytotoxic chemotherapeutic	E. Differentiating/ epigenetic modifier	Approved	0	0	0	0.1	0	0	0	0	0	0	0
Doxorubicin	0.1	1000	Topoisomerase II inhibitor	A. Conv. Chemo	Approved	7.5	9.8	6.5	7.8	0	2.6	6.7	0	0	0	12.2
Valrubicin	0.5	5000	Topoisomerase II inhibitor	A. Conv. Chemo	Approved	9.6	14.9	8.6	9.3	8.7	4.9	8.4	9.4	11.4	20.6	14.3
Sunitinib	0.1	1000	Broad TK inhibitor	B. Kinase inhibitor	Approved	0	0.5	0	2.5	2.8	0	0.3	0	0	0	0.8
Ixabepilone	0.1	1000	Mitotic inhibitor. Epothilone microtubule stabilizer.	A. Conv. Chemo	Approved	3.2	4.5	2.9	4.3	0.1	2.9	2.5	0	0.4	4.4	4.3
Azacitidine	1	10000	Nucleoside analog DNA methyl transferase inhibitor	E. Differentiating/ epigenetic modifier	Approved	2.6	2	2.3	3	1.8	2.3	0.5	2.2	3.2	2.4	2.8
Fludarabine	1	10000	Antimetabolite; Purine analog	A. Conv. Chemo	Approved	4.3	0.7	1.5	0.7	0	0.3	2.2	0.1	2.1	5.5	0
Bleomycin	1	10000	Glycopeptide antibiotic; causes DNA breaks	A. Conv. Chemo	Approved	3.3	0.4	0.6	3.9	5.7	5.7	3.2	7.7	9.7	7.5	3.7
Quizartinib	0.1	1000	FLT3 inhibitor	B. Kinase inhibitor	Approved (Japan)	0	1.4	0.3	2.3	0	0	1.5	0	0	0	0
Eprenetapopt	1	10000	Mutant p53 activator, thioredoxin reductase 1 inhibitor	G. Apoptotic modulator	Investigational (Ph 3)	0	0	0.1	0	0	0	0.4	0	0.2	0	0
Carfilzomib	0.1	1000	Proteasome inhibitor (20S subunit)	L. Protease/proteasome inhibitor	Approved	20.3	31.5	17.5	18.9	17.1	13.3	22	15.9	16.7	27.2	27.5
AZ 3146	1	10000	Mps1 kinase (TTK) inhibitor	B. Kinase inhibitor	Probe	2.3	4.8	1.8	4.3	3.1	0.8	0.7	1.6	2.8	4.6	7.5
Sotrastaurin	1	10000	PKC inhibitor	B. Kinase inhibitor	Investigational (Ph 2)	0	1.5	0	2.2	0	0	0	0	0	3.5	3.6
Midostaurin	1	10000	Broad TK (FLT3, KIT, RET, JAK, EGFR...) inhibitor	B. Kinase inhibitor	Approved	18.4	11.9	18.7	20.7	12.5	16.1	16.5	18.3	19.8	4.2	0
Regorafenib	1	10000	B-Raf, c-Kit, VEGFR2 inhibitor	B. Kinase inhibitor	Approved	1.9	3.8	2.8	3.4	3.7	2.4	3.2	1	2.7	7.2	6
XAV-939	1	10000	Tankyrase-1 and -2	E. Differentiating/ epigenetic modifier	Probe	2.6	0	2.6	5.4	2.5	2.6	4.1	4	4.3	2.1	0
Ruboxistaurin	1	10000	PKCbeta inhibitor	B. Kinase inhibitor	Investigational (Ph 3)	8.4	8.4	8.4	6.6	8.9	8.4	6.8	6.8	5.9	8.2	9.6
Capecitabine	1	10000	5-FU prodrug	A. Conv. Chemo	Approved	0	0	0	0	0	0	0	0	0	0	0
Chloroquine	10	100000	Antimalaria agent; chemo/radio sensitizer	A. Conv. Chemo	Approved	9.5	10.4	5.7	9.8	8.4	8.6	7.4	8.2	8.6	9.8	11.2
Valproic acid	100	1000000	HDAC inhibitor	E. Differentiating/ epigenetic modifier	Approved	0	0	0	0	1.2	0	0	0	0	0	0
Niraparib	1	10000	PARP inhibitor	E. Differentiating/ epigenetic modifier	Approved	5.8	4.4	1.5	3.9	3.2	2.5	1.7	1.1	3.7	5.5	7.5
Volasertib	0.1	1000	PLK1 inhibitor	B. Kinase inhibitor	Investigational (Ph 3)	5.9	11.4	0.4	5.1	4.2	0	1.7	1.9	2.9	19.3	14.9
Lasofoxifene	0.1	1000	Selective estrogen receptor modulator	F. Hormone therapy	Approved	0	0	0	0	0	0	1.3	0	0	0	0
Omacetaxine	1	10000	Protein synthesis inhib (80 S ribosome)	A. Conv. Chemo	Approved	22	25.2	19.1	21.9	20.6	15.3	18.7	20	21.4	29.2	35
Neratinib	0.1	1000	HER2, EGFR inhibitor	B. Kinase inhibitor	Approved	2.4	2	1.6	2.1	4.6	2.5	0	3.1	4.2	3.6	2.4
Mocetinostat	1	10000	HDAC inhibitor (HDAC1 & 2-selective)	E. Differentiating/ epigenetic modifier	Investigational (Ph 2)	13.5	12	9.4	11.3	9.2	8.4	11.8	7.7	9.4	13.3	14.1
Galunisertib	0.1	1000	TGF-B/Smad inhibitor	B. Kinase inhibitor	Investigational (Ph 3)	0	0	0	0	0.1	0	0	0	0	0	0
Brivanib	0.1	1000	VEGFR inhibitor	B. Kinase inhibitor	Investigational (Ph 3)	0	0	0	0	0	0	0	0	0	1.2	0
Nintedanib	1	10000	VEGFR, PDGFR, FGFR inhibitor	B. Kinase inhibitor	Approved	0	5.7	5.4	8.6	9.3	7	5.5	7.7	10.5	9.2	8.4
AZD4547	0.1	1000	FGFR inhibitor	B. Kinase inhibitor	Investigational (Ph 2)	3.5	0.2	1.1	2.5	6.7	0.6	1.3	5.8	13.1	0.3	0
VER 155008	1	10000	HSP70 inhibitor	K. HSP inhibitor	Probe	4.4	1.9	3.7	5.7	0.6	5.7	4.7	1.8	4.5	5	6.9
Daporinad	0.1	1000	NAMPT inhibitor	H. Metabolic modifier	Investigational (Ph 2)	21.3	29.4	13.9	25.8	12.8	23.6	13.9	16.5	17.5	26.9	25.6
Cabozantinib	0.1	1000	VEGFR2, Met, FLT3, Tie2, Kit and Ret inhibitor	B. Kinase inhibitor	Approved	4.1	3.8	4.6	7.9	5.4	3.9	7.4	3.7	5.6	7.1	0.3
Tosedostat	1	10000	Aminopeptidase inhibitor	L. Protease/proteasome inhibitor	Investigational (Ph 3)	1.2	9.3	0	0.6	1	0	3.5	2.7	5.1	8.6	4.4
PF-04708671	1	10000	p70S6K inhibitor	B. Kinase inhibitor	Probe	0	1.7	1.8	2.4	7.6	1.1	1.6	0.5	0.9	4	2.9
Binimetinib	0.1	1000	MEK1/2 inhibitor	B. Kinase inhibitor	Approved	0	0.9	0	2.2	0	0	0.8	0	0.2	0	8.7
Tamatinib	1	10000	Syk inhibitor	B. Kinase inhibitor	Investigational (Ph 1)	8	6	10.9	9.7	1.7	5.8	6.4	0.8	3.2	0.8	0
PF-3845	1	10000	FAAH inhibitor	X. Other	Probe	3	4.6	0	0	0.2	0	0	0	0	3.3	2.3
MK-0752	0.1	1000	gamma-secretase/notch inhibitor	X. Other	Investigational (Ph 2)	0	0	0	0	0	0	0	0	0	0	0
SB 743921	0	100	Mitotic inhibitor. Eg5/KSP inhibitor	I. Kinesin inhibitor	Investigational (Ph 2)	2.9	4	1.6	7.1	0.4	2.5	4.3	1.6	1.3	19.3	3.6
Ibrutinib	0.1	1000	Btk inhibitor	B. Kinase inhibitor	Approved	0	0	0.1	0	0.2	0	0.7	0	0	0	0
Fostamatinib	0.2	2500	Syk inhibitor	B. Kinase inhibitor	Approved (US)	7.3	4.4	7.7	8.4	6.6	5.3	7.2	5.6	7	4.4	0
Infigratinib	0.1	1000	FGFR inhibitor	B. Kinase inhibitor	Investigational (Ph 3)	0	0	0	0	0	0	0	0	0	0	0
Momelotinib	1	10000	JAK1 & 2 inhibitor	B. Kinase inhibitor	Investigational (Ph 2)	2.3	6.1	3.9	4.6	4.4	2.8	4.1	2.8	3.1	5	0.9
Sapanisertib	0.1	1000	mTOR inhibitor	B. Kinase inhibitor	Investigational (Ph 2)	18	13.7	20.2	14	14.3	17.8	19.1	14.6	13.2	20	21.2
Tubacin	1	10000	HDAC6 inhibitor	E. Differentiating/ epigenetic modifier	Probe	3.4	5.3	2	2.4	0	1.4	2.3	1.1	3.3	7	5.6
Tubastatin A	1	10000	HDAC6 inhibitor	E. Differentiating/ epigenetic modifier	Probe	0	5.9	0	0.2	0.6	2.8	0	0	0	1.4	2.3
Atorvastatin	1	10000	HMG CoA reductase inhibitor	H. Metabolic modifier	Approved	3	2.7	4.7	8.4	6.1	3.5	5.4	5.2	5.9	1.1	3.3
Varespladib	1	10000	Secretory phospholipase A2 inhibitor	X. Other	Investigational (Ph 2)	0	0	0	0	0	0	1.3	0	0	0	0
StemRegenin 1	1	10000	AHR antagonist, stem cell regenerating	E. Differentiating/ epigenetic modifier	Probe	0	2.1	1.5	1.7	3.5	2.6	1.7	0.6	0	5	2.5
PFI-1	3	30000	BET family inhibitor	E. Differentiating/ epigenetic modifier	Probe	2.6	4.2	3.1	2.1	4.3	1.3	1	1.8	3.4	6.4	6.6
4-hydroxytamoxifen	1	10000	Selective estrogen receptor modulator	F. Hormone therapy	Investigational as a gel preparation	3.2	7.2	3.3	5.3	1.6	6.2	3.8	1.8	1.6	4.7	6.4
Enzalutamide	1	10000	AR antagonist	F. Hormone therapy	Approved	0.4	0	3.9	2.3	0	2.2	2.8	0.5	0	2.6	0
Indoximod	0.5	5000	Indolamine 2,3-dioxygenase 1 and 2 inhibitor	X. Other	Investigational (Ph 2)	0	0	0	0	0	0	0.6	0	0	0	0
Dacomitinib	0.1	1000	pan-HER inhibitor	B. Kinase inhibitor	Approved	0.2	1	0.7	1	0.6	1.4	0	0	0	1.4	1
Dinaciclib	0.1	1000	CDK inhibitor	B. Kinase inhibitor	Investigational (Ph 3)	10.6	18.9	18.5	18.2	12.3	13	18	14.2	15.9	27.6	21.5
Dabrafenib	0.2	2500	B-Raf(V600E) inhibitor	B. Kinase inhibitor	Approved	2.1	0	1.4	0.2	4.5	0	3.5	2.6	4.1	4.8	5.6
Ralimetinib	1	10000	p38MAPK inhibitor	B. Kinase inhibitor	Investigational (Ph 2)	0	2.8	0.8	1.9	2.1	0.1	0	0.1	0	11.2	3.8
Crenolanib	1	10000	FLT3, PDGFRA and PDGFRB inhibitor	B. Kinase inhibitor	Investigational (Ph 2)	4.7	7.2	8.9	7.3	7.5	3.2	9.3	7	3.5	4.4	4.9
PF-4800567	1	10000	CK1epsilon inhibitor	B. Kinase inhibitor	Probe	0	0	2.5	2.1	2.8	0	1.8	0.6	1	2.3	0
PF-670462	1	10000	CK1epsilon and CK1delta inhibitor	B. Kinase inhibitor	Probe	0	0	0	0.6	2.1	0.1	0	0	0	4.6	6.1
PAC-1	1	10000	procaspase-3 activator	G. Apoptotic modulator	Investigational (Ph 1)	3.9	6.9	0.3	3.6	1.9	0.2	1.5	1.9	2	3.9	4.4
Vistusertib	1	10000	mTOR inhibitor, ATP-competitive	B. Kinase inhibitor	Investigational (Ph 2)	16.2	13.7	17.7	15.8	14.8	17.9	19.6	14	14.4	19.4	19.9
Devimistat	1	10000	pyruvate dehydrogenase, alpha-ketoglutarate dehydrogenase inhibitor	H. Metabolic modifier	Investigational (Ph 2)	0	0	0	0	0	0	0	0	0	0	0
Roxadustat	1	10000	HIF prolyl hydroxylase inhibitor	E. Differentiating/ epigenetic modifier	Approved (Japan, China)	0	0	0	0	0	0	0.2	0	0	0	0
Pevonedistat	1	10000	NAE inhibitor	H. Metabolic modifier	Investigational (Ph 2)	6.4	12.6	4.4	13	0	7	9	5.7	5	29.6	18.9
GSK2636771	1	10000	PI3K beta selective inhibitor	B. Kinase inhibitor	Investigational (Ph 2)	2.1	0	2.6	0.4	6.2	1.3	0.1	2.1	5.1	12.4	0
AT-406	1	10000	XIAP, cIAP1, cIAP2 inhibitor	G. Apoptotic modulator	Investigational (Ph 2)	0	0	0	0	0	0	0	1.6	0	0	0
Lomeguatrib	1	10000	O6-methylguanine-DNA methyltransferase inhibitor	E. Differentiating/ epigenetic modifier	Investigational (Ph 2)	0	0	0	1.4	0.1	0.1	0.2	0	0	0	0
GSK269962	1	10000	ROCK1 and ROCK2 inhibitor	B. Kinase inhibitor	Probe	0.9	6.8	3.2	3.3	0.2	0.6	1.2	2.8	4.7	8.1	4.7
GSK650394	1	10000	SGK1 & 2 inhibitor	B. Kinase inhibitor	Probe	0.1	2.4	0	2.3	0	0	0.8	0	0	0	0
AVN944	1	10000	IMPDH inhibitor	H. Metabolic modifier	Investigational (Ph 2)	14.9	19	8.5	16.1	8.5	11.4	11.4	11.4	12.1	18.1	18.7
Venetoclax	0.1	1000	Bcl-2-selective inhibitor	G. Apoptotic modulator	Approved	0	0	0	0	0	0	0	0	0	0	0
Ipatasertib	1	10000	AKT inhibitor	B. Kinase inhibitor	Investigational (Ph 2)	0	2	0.6	1.2	1.8	0.1	1.1	1.7	0	22.6	5.7
IOX-2	2.5	25000	PHD2 inhibitor	E. Differentiating/ epigenetic modifier	Probe	0	0	0	0	0	0	0	0	0	0	0
GSK-J4	10	100000	JMJD3 (histone demethylase) inhibitor	E. Differentiating/ epigenetic modifier	Probe	0.3	0.5	2.1	4.3	0.6	3.7	0.3	0	0	3.5	2.1
UNC1215	1	10000	L3MBTL3 inhibitor	E. Differentiating/ epigenetic modifier	Probe	0	0	0	0	0	0	0	0	0	0	0
SGC0946	1	10000	DOT1L inhibitor	E. Differentiating/ epigenetic modifier	Probe	0	2.2	0.2	0	0.5	0.8	0	0.1	1.2	2.1	1.6
UNC0642	1	10000	G9a/GLP inhibitor	E. Differentiating/ epigenetic modifier	Probe	0	4.8	0	0	0	0	0	0.7	1.9	4.5	5.8
UNC0638	1	10000	G9a/GLP inhibitor	E. Differentiating/ epigenetic modifier	Probe	5.2	6.1	0	0	7.7	0	0	6.5	6.6	6	7.2
C646	2.5	25000	p300/CREB-binding protein (CBP) inhibitor	E. Differentiating/ epigenetic modifier	Probe	0	0	0.7	1.6	0	0.3	2	0.7	0	5.4	6.3
8-chloro-adenosine	5	50000	Nucleoside analog, RNA synthesis inhibitor	A. Conv. Chemo	Investigational (Ph 2)	9.1	15.7	7.4	8.4	3.4	9.6	6.5	2.5	2	15.1	15
Alectinib	0.1	1000	ALK (incl gatekeeper mut) inhib	B. Kinase inhibitor	Approved	0	0	1	0.2	0	0	0.3	0	0	0.5	0.2
Ganetespib	0.1	1000	HSP90 inhibitor	K. HSP inhibitor	Investigational (Ph 3)	20.9	24.3	24.1	20.3	16.9	18.3	22.3	14.3	15.9	21.9	23.9
TRAM-34	0.1	1000	intermediate-conductance Ca2+-activated K+ channel inh.	X. Other	Probe	0	0	0.8	0.1	0	0	0	0	0	0	0
Pracinostat	1	10000	HDAC inhibitor	E. Differentiating/ epigenetic modifier	Investigational (Ph 2)	9.9	20	10.7	13.7	9	10.6	10.3	9.2	8.4	20.3	20
Lonafarnib	5	50000	Farnesyl transferase inhibitor	E. Differentiating/ epigenetic modifier	Approved (US, non-oncology)	3.1	16.6	8.2	9.7	9.2	9	7.6	8.5	7.7	16.1	18.6
Alpelisib	0.2	2500	PI3Kalpha selective inhibitor	B. Kinase inhibitor	Approved	0	1.3	2.9	2.5	2.1	2.6	3.1	3	3.4	1.1	4.8
Baricitinib	0.2	2500	JAK inhibitor	B. Kinase inhibitor	Approved	0	0	0	0	0	0	0	0	0	0	0
BX-912	1	10000	PDK1 inhib	B. Kinase inhibitor	Probe	7.6	9.9	6.1	7.5	7.6	3.1	8.1	6.2	10	3.5	1.9
Capivasertib	1	10000	AKT inhibitor	B. Kinase inhibitor	Investigational (Ph 2)	4.6	3	4.5	4.1	0	0.3	3.6	2.7	2.4	23.5	7.2
Oprozomib	0.2	2500	proteasome (20 S) inhibitor	L. Protease/proteasome inhibitor	Investigational (Ph 2)	14.6	25.7	14	16	10.3	11.4	13.1	10.5	9.7	20.8	20.7
Fedratinib	1	10000	JAK2-selective inhibitor	B. Kinase inhibitor	Approved (US)	7.7	7.2	3.9	5	9.7	4.6	5.2	8	9.6	8	9.5
GSK-2334470	1	10000	PDK1 inhibitor	B. Kinase inhibitor	Probe	0	1.4	4	1.1	6.6	2.4	5.8	4	3.8	7.5	6.4
Pomalidomide	1	10000	Immunomodulatory agent, anti-angiogenic	D. Immunomodulatory	Approved	0	0	0	0	0	0	0	0	0	0	0
LY-2874455	0.1	1000	FGFR inhibitor	B. Kinase inhibitor	Investigational (Ph 1)	8.9	8	9.7	7.2	9.9	5.7	6.7	10.9	18.7	2.5	2.9
Apalutamide	1	10000	AR antagonist	F. Hormone therapy	Approved	0.9	0	0.2	0.8	0.8	0	0.1	0.2	0	2.7	0
Tideglusib	0.3	3000	GSK3 inhibitor	B. Kinase inhibitor	Investigational (Ph 3)	0	0	0	0.8	0	0	0	2.3	1.6	0	0
Lenvatinib	0.2	2500	VEGFR inhibitor	B. Kinase inhibitor	Approved (US)	0.9	0.1	2.1	4.3	4.1	3	0.3	3.8	5.8	1.8	0
Duvelisib	0	500	PI3K inhibitor	B. Kinase inhibitor	Approved (US)	1.7	0.5	1.1	1	3.4	1.7	2.3	1.3	1.9	11	0
Icotinib	1	10000	EGFR inhibitor	B. Kinase inhibitor	Investigational (Ph 2)	0	0	0.3	0	2.3	0	0	0	0	0	0.7
Apatinib	1	10000	VEGFR inhibitor	B. Kinase inhibitor	Investigational (Ph 3)	0	0	0	0	1.8	0	0	2.6	2.2	5.8	0
Triciribine	10	100000	AKT inhibitor	B. Kinase inhibitor	Investigational (Ph 2)	8.5	15.3	10.8	12	2.6	9.3	11.8	12.1	13.9	8.1	15.8
Tozasertib	1	10000	pan-Aurora inhibitor	B. Kinase inhibitor	Investigational (Ph 2)	8.2	14.5	3.2	8.4	4.9	3.2	3.5	3	4.7	7	5.5
Copanlisib	0.1	1000	PI3K alpha, delta selective inhibitor	B. Kinase inhibitor	Approved (US)	8.8	7.7	7.7	9.8	6	8.7	9.9	7	7.5	4.7	14.1
Abemaciclib	0.2	2500	CDK4/6 inhibitor	B. Kinase inhibitor	Approved	0.6	6	0	5.6	0	0.2	0	0.1	0	8.7	11
Ceritinib	0.2	2500	ALK inhibitor	B. Kinase inhibitor	Approved	0.9	1	4.6	5.1	3	2.4	2.6	1.2	2.3	4.2	3.1
Neflamapimod	1	10000	p38MAPK inhibitor	B. Kinase inhibitor	Investigational (Ph 2)	0	0	0	0	0	0	0	0	0	1.2	0.8
Hydroxyfasudil	1.9	19000	ROCK, PKA, PKG, PRK inhibitor	B. Kinase inhibitor	Approved (Japan)	0	0.3	0	0	0	0	0	0	0	0	0
Lucitanib	1	10000	FGFR1, VEGFR inhibitor	B. Kinase inhibitor	Investigational (Ph 2)	5.7	2.8	6	5.9	6.3	7.4	3.9	6.6	13.5	3.4	1.8
Tucatinib	0.2	2500	HER2 inhibitor	B. Kinase inhibitor	Approved (US)	0.1	0	0.4	0	0	0	0	0.1	0	0.6	0
Capmatinib	0.1	1000	MET inhibitor	B. Kinase inhibitor	Approved (US)	0.4	0.1	0	3.1	0	0	0	0	0	0	0
Gedatolisib	0.1	1000	PI3K/mTOR inhibitor	B. Kinase inhibitor	Investigational (Ph 2)	8.1	14.8	5.9	5.1	8.9	5.6	9.8	10.9	13.1	19.8	22.5
IOX-1	10	100000	2-Oxoglutarate Oxygenase Inhibitor	E. Differentiating/ epigenetic modifier	Probe	3.9	0.8	0.1	1.7	0.3	2.6	0.8	0.8	0.4	6.9	0.9
GSK-690693	1	10000	AKT, PKA, PKC inhibitor	B. Kinase inhibitor	Investigational (Ph 1)	1.9	0	3.8	3.3	0	1.2	1.6	0	0	25.7	5.4
OSU-03012	2.5	25000	PDPK1 inhibitor	B. Kinase inhibitor	Investigational (Ph 1)	0	4.4	0.7	0	0	0.8	0	0	0	1.4	0
NVP-AEW541	1	10000	IGF1R inhibitor	B. Kinase inhibitor	Investigational (Ph 1)	4.2	8	5	6.4	7.3	4.5	4.9	4.8	6.9	6.7	8.2
AZD-5438	1	10000	CDK1,2,9 inhibitor	B. Kinase inhibitor	Investigational (Ph 1)	2.5	8.7	4.1	3.9	4	6.8	2.9	3	5.6	10.2	7.6
Silmitasertib	1	10000	CSNK2A1 inhibitor	B. Kinase inhibitor	Investigational (Ph 2)	2.5	5.1	5.4	4	0.7	2.2	4.6	0.6	1.5	3.9	6
Mubritinib	0.1	1000	HER2 inhibitor, electron transport chain complex 1 inhibitor	B. Kinase inhibitor	Investigational (Ph 1)	9.7	12	0	0	0	0	0	0	0	11.7	5.8
AZD-8186	0.1	1000	PI3Kbeta inhibitor	B. Kinase inhibitor	Investigational (Ph 2)	6.3	1	2.9	3.4	4.2	2.8	2.8	2.2	3.9	12.7	1
Talmapimod	1	10000	p38MAPK alpha selective inhibitor	B. Kinase inhibitor	Investigational (Ph 2)	0	0	0	0	0	0	0	0	0	1.9	0
Birinapant	0.1	1000	IAPs, SMAC mimetic	G. Apoptotic modulator	Investigational (Ph 2)	0	0	0	0	0	0	0	0.8	0	0.1	0
NVP-LCL161	2.5	25000	IAPs, SMAC mimetic	G. Apoptotic modulator	Investigational (Ph 2)	0	3	0	0.4	1.2	0.3	0	1.9	2	3.7	3.4
Tazemetostat	1	10000	EZH2 inhibitor	E. Differentiating/ epigenetic modifier	Approved (US)	0	0	1	1.8	1.2	0.4	0.9	0.7	0	1.9	0
Pinometostat	0.1	1000	DOT1L inhibitor	E. Differentiating/ epigenetic modifier	Investigational (Ph 2)	0	0	0	0	1.5	0	0	0	0	0	0
PHA 408	1	10000	IKK-2 inhibitor	B. Kinase inhibitor	Probe	1.4	4.6	7.2	7	2.9	4.2	5.9	1.2	3.7	7.4	6.1
PS-1145	2.5	25000	IKK-2 inhibitor	B. Kinase inhibitor	Probe	3.5	0.1	3.1	4.1	1.3	0	2.5	0.1	0	0	0
KU-60019	2.5	25000	ATM inhibitor	B. Kinase inhibitor	Probe	0.4	4.2	0	0.4	0.2	0	0	0.2	0	6.7	2.5
Selinexor	1	10000	XPO1/CRM1 inhibitor	G. Apoptotic modulator	Approved (US)	16.4	27.4	16.5	21.3	9.9	17.8	14.6	11.7	11.9	26.2	30.5
GSK2801	1	10000	BAZ2B/A bromodomain inhibitor	E. Differentiating/ epigenetic modifier	Probe	0	0	0	0	0	0	0.4	0	0	1.2	0
SGC-CBP30	2.5	25000	CREBBP/EP300 bromodomain inhibitor	E. Differentiating/ epigenetic modifier	Probe	0.1	7.4	1.6	1.5	5.4	1.3	0.8	2.2	1.2	8.5	6.2
TH588	2.5	25000	MTH1 inhibitor	H. Metabolic modifier	Probe	2.8	7.9	2	2.7	3	2.7	1.7	1.9	0.5	6.5	4.2
Birabresib	1	10000	BET family inhibitor	E. Differentiating/ epigenetic modifier	Investigational (Ph 2)	2.8	11.9	9.4	9.9	11.8	3.4	3.1	5.1	3	19.8	13.4
Encorafenib	0.1	1000	B-Raf(V600E) inhibitor	B. Kinase inhibitor	Approved	0.6	0	0.6	0	2	0.5	0.7	0.9	1.3	2.3	2.3
MK-8745	1	10000	Aurora A inhibitor	B. Kinase inhibitor	Probe	5	7.6	2.6	4.3	6.8	1.1	2.8	3.4	2.6	14.7	4
NVP-LGK974	1	10000	PORCN inhibitor	X. Other	Investigational (Ph 2)	0	1.9	0	0	1.4	0	0	0	0	4.1	1.5
ONX-0914	1	10000	LMP7 (immunoproteasome) inhibitor	L. Protease/proteasome inhibitor	Probe	14.8	23.4	14	16	15.5	10.3	18.3	15	15.6	19.3	18
RGFP966	1	10000	HDAC3 inhibitor	E. Differentiating/ epigenetic modifier	Probe	3.8	2.2	3.1	3.2	2.6	3.3	3.1	2.1	2.7	8.3	1.8
NMS-873	1	10000	p97/VCP inhibitor	X. Other	Probe	15	14.6	4.8	8.5	8	5.7	5.6	5.9	5.1	18.4	12.4
AZ191	1	10000	DYRK1B inhibitor	B. Kinase inhibitor	Probe	2.7	6.8	6	5.7	7.1	1.9	4.6	2.3	2.1	3.5	6.4
Ribociclib	1	10000	CDK4/6 inhibitor	B. Kinase inhibitor	Approved	3.7	0	0	4.6	2.9	2.7	2.5	2.4	3	7.7	5
Triapine	1	10000	ribonucleotide reductase inhibitor	H. Metabolic modifier	Investigational (Ph 2)	2.2	4.9	0	3.3	0.6	0	1.3	1	0.8	3.2	4
Pacritinib	1	10000	FLT3/JAK2	B. Kinase inhibitor	Investigational (Ph 3)	4.5	10.5	6.7	7.8	9.4	6.1	7.3	8.2	8.1	8.4	8.6
Tanzisertib	1	10000	JNK inhibitor	B. Kinase inhibitor	Investigational (Ph 2)	0	0	0	0	3.3	0	0	0.2	0	1.3	0
GSK923295	1	10000	CENP-E inhibitor	I. Kinesin inhibitor	Investigational (Ph 1)	9	24.5	1.4	9.8	2.5	5.5	3	3.2	2.4	19.1	10.9
Bentamapimod	1	10000	JNK inhibitor	B. Kinase inhibitor	Investigational (Ph 1)	0	2.8	1.7	2.6	0	3.4	0	0	0	5.2	1.8
Idasanutlin	1	10000	p53-MDM2 inhibitor	G. Apoptotic modulator	Investigational (Ph 3)	16.7	1.9	12.5	13.5	5.1	11.5	12.5	10.6	10.2	0	12.7
Filanesib	0.1	1000	Mitotic inhibitor. Eg5/KSP inhibitor	I. Kinesin inhibitor	Investigational (Ph 2)	13	22	0.2	17.7	3.2	6	3.9	2.6	2.6	29.5	21.3
Talazoparib	0.1	1000	PARP1/2 inhibitor	E. Differentiating/ epigenetic modifier	Approved	11.2	4	4.9	8	2.1	3.4	6.2	1.6	2.9	15.3	11.5
Tasquinimod	1	10000	S100A9 inhibitor, immunomodulatory, anti-angiogenic	D. Immunomodulatory	Investigational (Ph 3)	0.4	0	0.3	3.5	0	0	3.4	4.4	5.8	0	0
Resminostat	1	10000	HDAC1, 3, 6 inhibitor	E. Differentiating/ epigenetic modifier	Investigational (Ph 2)	6	13.6	4.4	5.9	6	6	4.6	5.9	4.7	12.2	12.3
Cobimetinib	0.1	1000	MEK1/2 inhibitor	B. Kinase inhibitor	Approved	2.1	4.2	0.5	3.9	0	1.6	1.9	3.3	5.3	0	9.6
Bemcentinib	1	10000	Axl inhibitor	B. Kinase inhibitor	Investigational (Ph 2)	5	8.5	2.5	3.2	8.6	1.8	4.1	5.7	2.7	5.4	5
AZD7545	1	10000	PDHK inhibitor	B. Kinase inhibitor	Probe	0	0.1	0	0	0.4	0	0	0	0	2.7	0.2
Osimertinib	0.2	2500	EGFR(L858R/T790M) inhibitor	B. Kinase inhibitor	Approved	1.9	4.6	3.4	5	5.4	3.7	4.8	3	4.2	6.4	5.9
BMS863233	1	10000	Cdc7 inhibitor	B. Kinase inhibitor	Investigational (Ph 2)	0	3.3	0	0	1.6	0	0	0	0	2.7	0.6
Darapladib	0.1	1000	lipoprotein-associated phospholipase A2 inhibitor	X. Other	Investigational (Ph 3)	0	1.3	0	0	0.1	1	0.7	0	0	0	3.7
GNE-0877	0.1	1000	LRRK2 inhibitor	B. Kinase inhibitor	Probe	0	0	0	0	0	0	0	0	0	0	0
Ixazomib	0.1	1000	20S proteasome inhibitor	L. Protease/proteasome inhibitor	Approved	4.9	16.5	4.6	6.3	7.2	5.8	7.3	6	7.4	12.9	10.7
Losmapimod	1	10000	p38MAPK inhibitor	B. Kinase inhibitor	Investigational (Ph 3)	0	0	0	0	0	0	0	0	0	3.7	0
UNC2881	0.2	2500	MER inhibitor	B. Kinase inhibitor	Probe	0	0	0.7	0.1	2.6	0.7	0.1	2	4.8	1.5	0
KRT-232	1	10000	MDM2 inhibitor	G. Apoptotic modulator	Investigational (Ph 2)	14.2	0	13.7	14.7	6.3	8.6	10.9	11.9	12.7	21.4	10
Rociletinib	0.5	5000	EGFR(L858R/T790M) inhibitor	B. Kinase inhibitor	Investigational (Ph 3)	5	7	6.6	8.3	2.1	6.8	5.2	2.6	4	2.6	6
FRAX486	0.5	5000	PAK1, 2, 3 inhibitor	B. Kinase inhibitor	Probe	12.4	8.6	12.2	14.7	9.1	9.7	11.4	9	8.9	6.3	1.1
GSK2830371	0.5	5000	Wip1 inhibitor	X. Other	Probe	3.7	0	0	3	0.4	0.6	2.1	0	1.2	2	0
Molibresib	1	10000	BET family inhibitor	E. Differentiating/ epigenetic modifier	Investigational (Ph 2)	2.9	6.5	4.6	5.1	6.6	3.8	2.9	2.9	2.7	12.3	8.9
BCI	5	50000	Dusp6 inhibitor	X. Other	Probe	17.6	20.9	18.9	20.7	14.4	20.5	18.1	14.8	14.3	19.2	18.5
MST-312	1	10000	Telomerase inhibitor	X. Other	Probe	10.7	10.2	12.8	15.3	8.9	12.9	13.5	10.5	11.6	15.6	10.3
GSK2656157	0.2	2500	PERK inhibitor	B. Kinase inhibitor	Probe	0	0	0	0	0	0	0	0	0	0.7	0.1
TAK-580	1	10000	pan-RAF inhibitor (not really)	B. Kinase inhibitor	Investigational (Ph 1)	0	0.5	0	0	0.5	2.3	0	0	0.3	0.2	0
Glasdegib	0.1	1000	Smo inhibitor	M. Hedgehog inhibitor	Approved (US)	0	0	0	0	0.1	0	0	0.3	0	0	0
Onalespib	0.2	2500	HSP90 inhibitor	K. HSP inhibitor	Investigational (Ph 2)	11.6	21.1	10	12.1	11.8	7.8	8.6	10.5	11.2	18.2	18
Cerdulatinib	1	10000	JAK, SYK inhibitor	B. Kinase inhibitor	Investigational (Ph 2)	2.7	8.8	6.1	3.7	0	0	3.8	0.4	0.1	4.4	0
Filgotinib	1	10000	JAK1-selective inhibitor	B. Kinase inhibitor	Investigational (Ph 3)	0.9	2.1	2.1	2.3	1.7	0	1.9	0.1	0.6	3.8	2.5
Afuresertib	0.1	1000	AKT1-selective inhibitor	B. Kinase inhibitor	Investigational (Ph 2)	0.1	0.6	3.2	1.5	0	1.7	2	0.6	0	17	4.6
UM729	1	10000	Enhancer of aryl hydrocarbon receptor (AhR) antagonists	E. Differentiating/ epigenetic modifier	Probe	0.1	3.9	0	0	0.3	0	1.6	0	0.2	3.3	3.6
Lorlatinib	0.1	1000	ALK, ROS1 inhibitor	B. Kinase inhibitor	Approved	0	0.4	1.9	2.2	0	2.5	3.3	1.4	2.9	0	0.3
TEW-7197	0.2	2500	TGF-beta receptor ALK4/ALK5 inhibitor	B. Kinase inhibitor	Investigational (Ph 2)	0	0	0.5	0	0.5	0	0.3	0	0	0	0
SH-4-54	2.5	25000	STAT3 inhibitor	X. Other	Probe	5.5	6.5	6.3	6.3	5.4	5.6	6	7.2	4.6	6	8.4
BAY 87-2243	0.1	1000	Mitochondrial complex 1 inhibitor	E. Differentiating/ epigenetic modifier	Investigational (Ph 1)	26.4	23.2	0	1.6	0.5	0	0	0	0	24.8	19.8
Givinostat	0.1	1000	HDAC inhibitor	E. Differentiating/ epigenetic modifier	Investigational (Ph 3)	3.9	11.4	2.4	4.2	1.8	2.3	4.9	3.6	3.1	9.3	9.8
Amsacrine	1	10000	DNA intercalation, Topo II inhibitor	A. Conv. Chemo	Approved	7.7	11.1	3.2	6.7	3.1	2.4	2.2	3.8	7.1	17	10.1
PCI-34051	1	10000	HDAC8 inhibitor	E. Differentiating/ epigenetic modifier	Probe	4.8	2.8	2.8	3.1	2.9	1.4	1.4	4.1	4	5.5	2.8
Cabazitaxel	0.1	1000	Taxane microtubule stabilizer, antimitotic	A. Conv. Chemo	Approved	22.2	28.2	14.6	18.1	14.2	13	15.8	18.4	26.4	35.6	26.5
KD025	0.5	5000	ROCK2 inhibitor	B. Kinase inhibitor	Investigational (Ph 2)	0	2.1	0	0.1	2.2	0.1	1.1	0	0.5	4.5	1
Merestinib	0.1	1000	Met inhibitor	B. Kinase inhibitor	Investigational (Ph 2)	5.3	4.3	3	5.6	3	4.4	3.8	3.5	3.9	0	0
Poziotinib	0.1	1000	pan-HER inhibitor	B. Kinase inhibitor	Investigational (Ph 2)	0	1	0	0	0.3	0	0	0	0	3.9	0.5
Romidepsin	0.1	1000	HDAC inhibitor	E. Differentiating/ epigenetic modifier	Approved	22.5	30	23.1	23.4	23.1	21.4	25	26.6	24.4	35.5	27.9
Abexinostat	1	10000	HDAC1-selective inhibitor	E. Differentiating/ epigenetic modifier	Investigational (Ph 2)	10.6	21.6	10	12.2	8.9	6.9	9.3	9.9	9	19.5	19.8
VS-4718	1	10000	FAK inhibitor	B. Kinase inhibitor	Investigational (Ph 1)	7.5	6.8	12.9	11.9	8.1	7.3	13.1	8.9	12.4	4.5	7.9
Ulixertinib	1	10000	ERK inhibitor	B. Kinase inhibitor	Investigational (Ph 2)	1.9	5.7	0.2	2.2	0	1.2	0.3	2	4.3	6.1	9.6
LY3009120	1	10000	pan-RAF inhibitor	B. Kinase inhibitor	Investigational (Ph 1)	6.7	5.6	7.4	11	1.6	9.2	7.2	6.3	8	10.4	8.5
Pexidartinib	1	10000	KIT, CSF1R, FLT3 inhibitor	B. Kinase inhibitor	Approved (US)	1.7	0.6	4.8	5.9	1.2	3	5.1	0	2.7	1.4	0
Marimastat	1	10000	MMP-9, MMP-1, MMP-2, MMP-14, MMP-7 inhibitor	X. Other	Investigational (Ph 3)	0	0.4	0	0	0.6	0	0	0	0	0	0
Prexasertib	1	10000	Chk1 inhibitor	B. Kinase inhibitor	Investigational (Ph 2)	14.5	29.7	8.6	16.6	4.9	8.7	9.1	6.8	5.4	24.3	24.4
Epacadostat	1	10000	IDO inhibitor	D. Immunomodulatory	Investigational (Ph 3)	0.5	0.2	0	1.1	0	2	0.9	0	1.1	0	0
AZD3965	0.1	1000	MCT1 inhibitor	H. Metabolic modifier	Investigational (Ph 1)	0	0	0.1	0.1	0	0	0	0	0	10.5	0
Decernotinib	1	10000	JAK3 inhibitor	B. Kinase inhibitor	Investigational (Ph 3)	0	0.7	0.2	0.1	0.5	0	0	0	0	0	0
Omaveloxolone	1	10000	Nrf2 activator	X. Other	Investigational (Ph 2)	14.8	18.4	19.8	23.2	4.6	17	18.5	5.3	4.8	23.9	14.4
A-419259	1	10000	HCK and other SRC family kinase inhibitor	B. Kinase inhibitor	Probe	9.3	10.1	12.2	14.6	11.2	13.6	11.5	11.7	16.6	8.3	9.1
Napabucasin	2	20000	CSC inhibitor, STAT3 mediated	X. Other	Investigational (Ph 3)	21	19.8	11.2	22.6	16.4	22.4	11.7	16.8	9.5	19.5	17.7
Enasidenib	1	10000	IDH2-R140Q inhibitor	E. Differentiating/ epigenetic modifier	Approved (US)	0	0	0	0	0.4	0	0	0	0	1.2	1.7
Gilteritinib	0.1	1000	FLT3/AXL inhibitor	B. Kinase inhibitor	Approved	1.3	5.2	0.3	0	0	0	0.1	0	0	0	1.7
ARV-825	0	300	BET-targeting PROTAC	E. Differentiating/ epigenetic modifier	Probe	3.3	8.1	7.7	5.8	15.6	6.9	6.2	11.6	17.1	17.1	14.7
dBET1	1	10000	BET-targeting PROTAC	E. Differentiating/ epigenetic modifier	Probe	0.2	6	4.5	2.7	12	6.3	8.2	9.1	14.2	9.1	12
A-1331852	0.1	1000	Bcl-XL inhibitor	G. Apoptotic modulator	Probe	0	0	0	0	0	3.1	0	4.2	0.4	4.4	0
A-1155463	1	10000	BCL-XL inhibitor	G. Apoptotic modulator	Probe	0	1.4	2.7	2.3	0.2	14.4	3.2	5.6	4.1	6.1	0
Ivosidenib	1	10000	IDH1 R132H/R132C inhibitor	E. Differentiating/ epigenetic modifier	Approved (US)	0	0.2	0.7	1.4	0	2	0.3	0	0	0	0
Peficitinb	0.2	2500	JAK3-selective inhibitor	B. Kinase inhibitor	Investigational (Ph 3)	0	0.3	0	0	0.1	0	0	0	0	0	0
ONC201	2.5	25000	DRD2 agonist. ERK & AKT inhibitor, TRAIL inducer	X. Other	Investigational (Ph 2)	3.1	6.9	3.6	6.2	2.3	3.4	3.1	4.1	3.8	9.3	13.9
Opaganib	5	50000	Sphingosine kinase 2 inhibitor	B. Kinase inhibitor	Investigational (Ph 2)	3.8	6.8	2.7	4.4	1.2	4.1	0.7	0.7	0.4	8.6	5.9
Radotinib	1	10000	ABL, PDGFR inhibitor	B. Kinase inhibitor	Investigational (Ph 3)	0	0	0.5	0	0	0.1	0	0	0	0.3	0
ATG-008	1	10000	mTOR inhibitor	B. Kinase inhibitor	Investigational (Ph 2)	6.3	6.2	5.7	7	5.5	6.5	7.4	2.8	3.1	7.6	8.9
OTS-964	0.2	2500	TOPK inhibitor	B. Kinase inhibitor	Probe	11.6	16	10.2	14.4	14.8	9.5	12	12.8	13.1	17	15.2
RO5126766	0.1	1000	dual RAF/MEK inhibitor	B. Kinase inhibitor	Investigational (Ph 1)	0	0	0	0	0	0	0	0	0	1.1	0.2
Umbralisib	0.2	2500	PI3Kdelta inhibitor	B. Kinase inhibitor	Investigational (Ph 3)	0	0	1.1	0.9	2.4	0	0	0	0	3.4	0
Ceralasertib	2.5	25000	ATR inihibitor	B. Kinase inhibitor	Investigational (Ph 2)	8.1	13.9	6.6	9.3	6.7	8	7.8	6.2	6.3	10.7	10
Darolutamide	0.2	2500	AR antagonist	F. Hormone therapy	Approved	0	0	3.1	2.2	0.1	4.4	2.9	0	0	0.1	0.6
Entrectinib	0.1	1000	TRK, ROS1, ALK inhibitor	B. Kinase inhibitor	Approved	1	0.9	1.3	1.9	2.1	0	0.8	0.7	2.1	1	1.1
LY3023414	0.2	2500	PI3K/mTOR/DNA-PK inhibitor	B. Kinase inhibitor	Investigational (Ph 2)	14.1	12	14.1	13.5	10.3	10.7	14.5	10.9	10.5	16.8	16.8
Resatorvid	1	10000	TLR4 inhibitor	D. Immunomodulatory	Investigational (Ph 3)	0	0	0	0	5.7	0	0	3.6	0.3	0.4	0
Resiquimod	1	10000	TLR7/TLR8 agonist	D. Immunomodulatory	Investigational (Ph 2)	0	0	0	0.4	0	0	0	0	0	0	0
Motolimod	1	10000	TLR8 agonist	D. Immunomodulatory	Investigational (Ph 2)	0	0.3	0.4	1	1.7	0	0	1.5	0	3.2	1.1
THZ2	1	10000	CDK7 inhibitor	B. Kinase inhibitor	Probe	10.1	23	16.4	15.2	19	13.6	14.2	15	16.7	26.4	27
Glesatinib	0.2	2500	MET, AXL, TIE, VEGFR, RON inhibitor	B. Kinase inhibitor	Investigational (Ph 2)	3.4	2.5	5.6	5.1	4.4	5.7	4.3	3.4	4.2	1.3	1.4
Sitravatinib	0.2	2500	RET, TRK, PDGFR, VEGFR, KIT, DDR... inhibitor	B. Kinase inhibitor	Investigational (Ph 3)	6.7	5.9	5.5	9.7	4.5	6.6	6.6	3.4	5.7	2.1	4.7
Lifirafenib	1	10000	Raf/EGFR inhibitor	B. Kinase inhibitor	Investigational (Ph 2)	1.3	3.7	3.4	4.2	0	2.4	2.2	0.5	0.7	5.9	6.3
Asciminib	0.1	1000	Allosteric ABL inhibitor, blocks myristoyl binding	B. Kinase inhibitor	Investigational (Ph 3)	0	0	0.5	0	0	0	0	0	0	0	0
Eribulin	0.1	1000	Mitotic inhibitor, microtubule depolymerizer.	A. Conv. Chemo	Approved	19.4	28.9	12.3	18.3	11.8	9.6	13.7	15.3	22.1	36.5	24
Brigatinib	0.1	1000	ALK inhibitor, including gatekeeper mutant ALK	B. Kinase inhibitor	Approved	2.2	2.4	4	3.5	3.1	2.1	3.6	3.9	3	0	1.7
Selonsertib	0.1	1000	ASK1 inhibitor	B. Kinase inhibitor	Investigational (Ph 3)	0	0	0	0	0	0	0	0	0	1.4	0
Pirfenidone	1	10000	Antifibrotic and anti-inflammatory	D. Immunomodulatory	Approved	0	0	0	0	0	0	0	0	0	0	0
CPI-0610	1	10000	BET family inhibitor	E. Differentiating/ epigenetic modifier	Investigational (Ph 1)	4.1	7.9	7	6.5	8.4	1.4	4.1	4.5	1.8	13	9.2
Serabelisib	1	10000	PI3Kalpha selective inhibitor	B. Kinase inhibitor	Investigational (Ph 2)	2.8	1.2	3.2	4.3	4.2	2.1	5.7	4.5	3.4	2.3	5.2
NVP-SHP099	1	10000	SHP2 inhibitor	X. Other	Probe	0	1.9	0	0.2	0	0	0	0	0	0.2	1.6
Acalabrutinib	0.1	1000	BTK inhibitor	B. Kinase inhibitor	Approved	0	0	0.1	0.4	0	0	0.8	0	0	0	0
Trifluridine	1	10000	Antimetabolite; Nucleoside analog	A. Conv. Chemo	Approved	0.1	4.7	0	1	0	0	0	0	0	4	5
AZD3759	0.1	1000	EGFR inhibitor, BBB penetrable	B. Kinase inhibitor	Investigational (Ph 3)	0	0	0	0	0.4	0	0	0	0	0	0
Salinomycin	5	50000	Ionophore	X. Other	Veterinary approval	19.1	28.8	26.8	26.5	9.4	25.2	23.6	21.2	18.5	29.1	26.4
Mivebresib	1	10000	BET family inhibitor	E. Differentiating/ epigenetic modifier	Investigational (Ph 1)	11.1	22.9	19	19.7	19.3	10.7	15.5	13.3	11.4	30.7	23.5
VLX1570	1	10000	proteasome deubiquitinase inhibitor, USP-14 selective	L. Protease/proteasome inhibitor	Investigational (Ph 2)	22.2	29.3	26.9	29.7	17.3	28	25.1	17.5	19.5	21.4	26.9
A-366	2.5	25000	G9a/GLP inhibitor	E. Differentiating/ epigenetic modifier	Probe	0.1	4.5	0	0	0.7	0	0	1.5	0	5.6	6.7
LY-2584702	1	10000	p70S6K inhibitor	B. Kinase inhibitor	Investigational (Ph 1)	0	0	1.3	1	0	1.4	1.5	0.5	0.4	7.1	2.3
Acitretin	1	10000	Retinoid receptor agonist	E. Differentiating/ epigenetic modifier	Approved (non-oncology)	6.3	0	1.7	4	0.2	0.1	0.8	0.4	0	0	0
NVP-BHG712	1	10000	EphB4 inhibitor	B. Kinase inhibitor	Probe	0.6	9	0	3.2	0	1.6	1	0	0	9.6	5
Necrostatin 2	1	10000	RIPK1 inhibitor	B. Kinase inhibitor	Probe	0	0	0	0	0	0	0	0	0	0	0
Tucidinostat	1	10000	HDAC1/2/3/10 inhibitor	E. Differentiating/ epigenetic modifier	Investigational (Ph 2)	8.9	7.6	2.4	6	2.9	5.7	10.1	3.2	3.9	10.6	9.6
Vesatolimod	1	10000	TLR7 agonist	D. Immunomodulatory	Investigational (Ph 2)	0	0	0	0	0	0	0	0	0	0	0
JPH203	0.5	5000	LAT1 inhibitor	X. Other	Probe	0	0	0.1	2	0	0	1	0.1	0	0	0
Paxalisib	1	10000	PI3K/mTOR inhibitor	B. Kinase inhibitor	Investigational (Ph 2)	13.9	13.2	16	13.9	11.6	13	18.3	11.7	12.7	13.5	18.1
PF06650833	1	10000	IRAK4 inhibitor	B. Kinase inhibitor	Investigational (Ph 2)	0	0	0	0.4	0	0	0	0	0.1	1.6	1.4
Avadomide	1	10000	IMiD immunomodulator	D. Immunomodulatory	Investigational (Ph 2)	0.1	0	0	0	0.4	2.2	0	0	0	0	0
Amcasertib	1	10000	Cancer stem cell kinase inhibitor	B. Kinase inhibitor	Investigational (Ph 2)	0	0	7	2.3	0	7.1	6.6	0	0	3.5	6.8
Eltanexor	1	10000	XPO1/CRM1 inhibitor	G. Apoptotic modulator	Investigational (Ph 2)	18.2	27.5	14.5	22.8	10.8	15.5	16.8	12.1	14.4	28.6	31.1
NVP-PIM447	1	10000	PIM1, 2, 3 kinase inhibitor	B. Kinase inhibitor	Investigational (Ph 1)	0	5.1	3	4.2	2.9	2.7	3.5	0.8	0	6.1	9.8
EPZ031686	1	10000	SMYD3 inhibitor	E. Differentiating/ epigenetic modifier	Probe	0.5	0	0	0	0	0	0	0	0	0	0
Vinflunine	0.1	1000	Mitotic inhibitor. Vinca alkaloid microtubule depolymerizer	A. Conv. Chemo	Approved	3.8	5.5	0.9	0.9	2	0.1	1.1	2.4	4.4	4.3	4.8
Ensartinib	0.1	1000	ALK inhibitor	B. Kinase inhibitor	Investigational (Ph 3)	2.3	3	2.2	3.1	2.7	0.7	4.1	2.2	0.8	1.4	2.1
Erdafitinib	0.1	1000	FGFR inhibitor	B. Kinase inhibitor	Approved (US)	7.2	0	5.9	4.8	6.2	8.8	2.7	8	15	0	0
Larotrectinib	0.1	1000	TRK inhibitor	B. Kinase inhibitor	Approved	0	0	0	0	0	0	0	0	0	0	0
BAY-1436032	1	10000	IDH1 R132H/R132C inhibitor	E. Differentiating/ epigenetic modifier	Investigational (Ph 1)	0	0	0	0	0	0	0	0	0	0.4	0
Upadacitinib	1	10000	JAK1-selective inhibitor	B. Kinase inhibitor	Approved	0	0.5	0	1.3	0	0.1	0.8	0	0	0	0
S-63845	0.1	1000	MCL-1 inhibitor	G. Apoptotic modulator	Probe	0	0	0	0	0	0	0	0	0	0	0.7
RSL3	1	10000	GPX4 inhibitor, induces ferroptosis	H. Metabolic modifier	Probe	0	0	0.7	3	2.5	0	0.3	0.6	9.5	0.9	0
