# Supplementary material for: Molecular profiling of ex vivo prostate cancer CAF models captures stromal heterogeneity and drug vulnerabilities
Source: Cell Death Discov. 2025 Nov 6;11:507. doi: 10.1038/s41420-025-02792-3 (PMC12592484; doi:10.1038/s41420-025-02792-3)
Supplement: Supplementary file 10 — Supplementary Table 4 [file 41420_2025_2792_MOESM10_ESM.xlsx]

## Sheet: Sheet1
Supplementary Table 4. ΔDSS values for primary CAFs. Differences in drug responses calculated by subtracting LNCaP DSS from each CAF DSS.
Drug name	Drug Mechanism/Targets	Drug Class	Drug Approval Status	ΔPF179T	ΔCAF#1	ΔCAF#2	ΔCAF#3	ΔCAF#4	ΔCAF#5	ΔCAF#6	ΔCAF#7
Pilocarpine	Non-selective muscarinic receptor agonist	X. Other	Approved	0	0.8	0	0	0	1.5	0	0
Lovastatin	HMG-CoA reductase inhibitor	H. Metabolic modifier	Approved (non-oncology)	3.3	2.8	5.5	0.3	3.4	3.7	2.6	3
Gefitinib	EGFR inhibitor	B. Kinase inhibitor	Approved	-0.9	-2.6	-0.6	-2.4	0.2	-2.1	-2.4	-2.4
Metformin	AMPK activator	H. Metabolic modifier	Approved (non-oncology)	0	0	0	0	0	0	0	0
Anagrelide	PDE-3, PLA2 inhibitor	X. Other	Approved	0	8.4	0.6	7.2	0	0.6	0	8.8
Imatinib	Abl, Kit, PDGFRB inhibitor	B. Kinase inhibitor	Approved	-2.2	-1.9	0.4	-0.5	-0.2	-1.6	-0.5	-1.5
Idarubicin	Topoisomerase II inhibitor	A. Conv. Chemo	Approved	-7.4	-12.3	-7.8	-15.5	-12.4	-12	-11.4	-10.6
Erlotinib	EGFR inhibitor	B. Kinase inhibitor	Approved	-2.6	-0.3	-0.3	-2.8	0.8	0.8	-3.8	-2.9
Dexamethasone	Glucocorticoid, immunomodulatory agent	D. Immunomodulatory	Approved	0	0	0	0	0	0	0	0.3
Auranofin	Antirheumatic agent	A. Conv. Chemo	Approved	-13.1	-9.4	-8.1	-8	-9.8	-9.6	-7.7	-5.9
Tretinoin	Retinoic acid receptor agonist	E. Differentiating/ epigenetic modifier	Approved	8.2	1.4	5	0.2	0	1.7	2.7	5
Simvastatin	HMG CoA reductase inhibitor	H. Metabolic modifier	Approved (non-oncology)	4.2	3.3	6.4	1.4	4.9	4.3	2.7	3.6
Goserelin	Gonadotropin releasing hormone superagonist	F. Hormone therapy	Approved	0	0	0	0	0	0.2	0.6	0
Raloxifene	Selective estrogen receptor modulator	F. Hormone therapy	Approved	-2.1	-2.9	-2.2	-0.5	-2.4	-2.7	-2.5	-2.4
Lapatinib	HER2, EGFR inhibitor	B. Kinase inhibitor	Approved	-0.3	-0.3	-0.3	-0.2	-0.3	-0.3	-0.3	-0.3
Bortezomib	Proteasome inhibitor (26S subunit)	L. Protease/proteasome inhibitor	Approved	-7.9	-4.9	1.3	-1.9	-8.8	-0.7	-5.1	-4.5
Letrozole	Aromatase inhibitor	F. Hormone therapy	Approved	0	0	0	0	0	0	0	0
Bexarotene	Antineoplastic agent; retinoid specifically selective for retinoid X receptors	E. Differentiating/ epigenetic modifier	Approved	10.2	4.7	10.1	0	3.7	3.8	0	1.2
Celecoxib	Selective COX-2 inhibitor	J. NSAID	Approved	-1.2	-1.2	-1.2	-1.2	-1.2	-1.2	-1.2	-1.2
Anastrozole	Aromatase inhibitor	F. Hormone therapy	Approved	0	0	0	0	0	0	0	0
Bicalutamide	Nonsteriodal antiandrogen	F. Hormone therapy	Approved	-2.1	-0.6	-0.8	-0.9	-2.3	-1.1	-1.2	-1.8
Clofarabine	Antimetabolite; Purine analog	A. Conv. Chemo	Approved	-7.9	-12	-7.9	-13.5	-13.9	-11.2	-12.4	-9.2
Vincristine	Mitotic inhibitor. Vinca alkaloid microtubule depolymerizer	A. Conv. Chemo	Approved	-21.5	-21.6	-20.9	-21.3	-24	-21.7	-20.4	-14.5
Vinorelbine	Mitotic inhibitor. Vinca alkaloid microtubule depolymerizer	A. Conv. Chemo	Approved	-22.3	-24.7	-21.9	-26.7	-29.4	-23.9	-22.4	-16
Aminoglutethimide	Anti-steroid, aromatase inhibitor	F. Hormone therapy	Approved	-0.3	-0.3	-0.3	-0.1	-0.3	-0.3	-0.3	-0.3
Vinblastine	Mitotic inhibitor. Vinca alkaloid microtubule depolymerizer	A. Conv. Chemo	Approved	-18.8	-20.6	-19.1	-21.9	-21.1	-19.5	-19.6	-17.2
Thalidomide	Immunosuppressant	D. Immunomodulatory	Approved	0	0	0	0	0	0	0	0
Clomifene	Selective estrogen receptor modulator	F. Hormone therapy	Approved	1.2	-2.5	1	-0.6	-0.8	-1.1	-0.8	-1.1
Cytarabine	Antimetabolite, interferes with DNA synthesis	A. Conv. Chemo	Approved	1	-10.1	-1.9	-11.9	-6.5	-10	-11.4	-9.3
Disulfiram	alcohol dehydrogenase inhibitor	H. Metabolic modifier	Approved (non-oncology)	-0.1	4.9	3.6	-0.1	0.8	6.5	-0.1	0
Finasteride	type II 5-alpha reductase inhibitor	F. Hormone therapy	Approved	-2.8	-2.8	-2.8	-2.3	-2.8	-2.8	-2.8	-2.8
Fluorouracil	Antimetabolite	A. Conv. Chemo	Approved	-1.2	-2	-1	-4.1	-2.6	-1.7	-3	-2.5
Flutamide	Nonsteroidal antiandrogen	F. Hormone therapy	Approved	-1.1	-1.1	1.7	-1.1	3.7	-0.6	-1.1	-1.1
Imiquimod	Immunomodulatory agent, TLR7 agonist	D. Immunomodulatory	Approved	0	1.4	0	0.1	0	0	0	0
Methylprednisolone	Glucocorticoid, immunomodulatory agent	D. Immunomodulatory	Approved	0	0	0	1.9	0	0	0	1.2
Mitoxantrone	Topoisomerase II inhibitor	A. Conv. Chemo	Approved	-4.8	-11	-5.8	-13.5	-9.7	-8.1	-10.7	-7.5
Paclitaxel	Mitotic inhibitor, taxane microtubule stabilizer	A. Conv. Chemo	Approved	-13.1	-16.5	-14.5	-20.5	-22.5	-15.9	-16	-7.1
Prednisolone	Glucocorticoid, immunomodulatory agent	D. Immunomodulatory	Approved	0	0	0	0	0	0	0	0
Mepacrine	Unclear. PLA2 inhibitor. NF-kB inhibitor, p53 activator	X. Other	Approved	-5.3	-9.9	-4.1	-7.7	-4.8	-5.6	-9.1	-6.4
Topotecan	Topoisomerase I inhibitor. Camptothecin analog	A. Conv. Chemo	Approved	-14	-13.8	-12.4	-17.9	-14.6	-15.8	-17.9	-17.4
Temozolomide	Alkylating agent	A. Conv. Chemo	Approved	0	0	0	0	0	0	0	0
Fulvestrant	Estrogen receptor antagonist	F. Hormone therapy	Approved	-0.3	-0.3	-0.3	-0.1	-0.3	-0.3	-0.2	-0.3
Megestrol	Progestogen	F. Hormone therapy	Approved	-2.3	-2.3	-2.3	-2.3	-2.3	-2.3	-2.3	-2.3
Tamoxifen	Estrogen receptor antagonist	F. Hormone therapy	Approved	-4.1	-4	-2.8	-1.6	-3	-2.1	-1.5	-2.2
Methotrexate	Antimetabolite; Anti-folate agent	H. Metabolic modifier	Approved	-16.6	-16.6	-16.6	-16.6	-15.5	-16.6	-15.8	-16.6
Nilutamide	Nonsteroidal antiandrogen	F. Hormone therapy	Approved	-2.9	-2.8	-2.8	-2.9	-0.2	-2.9	-2.9	-2.9
Mitotane	Antineoplastic agent	A. Conv. Chemo	Approved	-1.8	-1.8	-1.8	-1.6	-1.8	-1.8	-1.8	-1.8
Allopurinol	Xanthine oxidase inhibitor	A. Conv. Chemo	Approved	0	0	0	0	0	0	0	0
Deferoxamine	Iron chelator	X. Other	Approved (non-oncology)	2.5	-2.3	1.6	-3	0	-0.8	-1.8	-1.6
Digoxin	Cardiac glycoside	X. Other	Approved (non-oncology)	1.6	-1.8	1.8	-3.3	7.4	1.4	-1.2	-0.8
Hydroxyurea	Antineoplastic agent	A. Conv. Chemo	Approved	-2.2	-2.7	0.9	-4.1	-4.4	-2.1	-4.6	-4.6
Mercaptopurine	Antimetabolite	A. Conv. Chemo	Approved	-0.2	-0.2	-0.1	-0.1	2.6	-0.2	1.2	-0.1
Thioguanine	Antimetabolite; Purine analog	A. Conv. Chemo	Approved	4.5	0.7	3.2	-0.2	2.5	1.4	3.3	4.5
Tacrolimus	Binds FKBP12, causes inhibition of calcineurin	C. Rapalog	Approved	-6.8	-5.9	-4.1	-6.6	-6.8	-5.9	-4.5	-4.8
Epirubicin	Topoisomerase II inhibitor	A. Conv. Chemo	Approved	-9	-10.9	-9.5	-12	-12.9	-11.3	-8.7	-7.8
Itraconazole	antifungal, hedgehog signaling inhibitor	X. Other	Approved (non-oncology)	-4.3	-5.3	-4.1	-2.6	-5.1	-5.3	-3.7	-4.1
SN-38	Active metabolite of irinotecan. Topoisomerase I inhibitor	A. Conv. Chemo	Approved	-15.1	-14.5	-9.3	-27.7	-14.5	-20.5	-26.1	-23
Pravastatin	HMG CoA reductase inhibitor	H. Metabolic modifier	Approved (non-oncology)	0	0	0.3	0	0	0	0	0
Exemestane	Aromatase inhibitor	F. Hormone therapy	Approved	-2.5	-2.5	-2.5	-1.8	-2.5	-2.5	-2.5	-2.5
Raltitrexed	DHFR/GARFT/thymidylate synthase inhibitor	A. Conv. Chemo	Approved	-10.8	-7.8	-6.7	-11.1	-10.3	-8.3	-10.9	-11.1
Palbociclib	CDK4/6 inhibitor	B. Kinase inhibitor	Approved	-2.6	-5.2	-0.3	-7.7	-4.4	-2.8	-6.3	-5.7
Navitoclax	Bcl-2/Bcl-xL inhibitor	G. Apoptotic modulator	Investigational (Ph 2)	-7.5	-4.5	-7.5	-7.5	0	-5.2	-4.4	-6.8
Selumetinib	MEK1/2 inhibitor	B. Kinase inhibitor	Approved (US)	2.5	1.2	4.5	0	2.5	1.6	1.1	2.6
Veliparib	PARP inhibitor	E. Differentiating/ epigenetic modifier	Investigational (Ph 3)	-0.2	0.5	0.8	1.9	-0.7	-0.7	1	0.5
Afatinib	EGFR inhibitor	B. Kinase inhibitor	Approved	-2.7	-2.4	-2.4	-2.7	-2.7	-2.7	-2.7	-2.7
Dovitinib	FLT3, KIT, FGFR inhibitor	B. Kinase inhibitor	Investigational (Ph 3)	-0.3	-0.1	2.3	0.4	-0.3	0.5	-0.3	-0.3
Crizotinib	ALK, c-Met inhibitor	B. Kinase inhibitor	Approved	1.4	0	1.4	2.7	0	1.5	2.5	0.8
Foretinib	MET, VEGFR2 inhibitor	B. Kinase inhibitor	Investigational (Ph 2)	1.2	1.2	4.7	2.3	1.3	1.1	-0.4	1.4
Abiraterone	P450 17alpha-hydroxylase-17,20-lyase inhibitor	F. Hormone therapy	Approved	-1.3	-1.3	-1.3	-1.3	-1.3	0.2	-1.3	-1.3
Decitabine	Nucleoside analog DNA methyl transferase inhibitor	E. Differentiating/ epigenetic modifier	Approved	1.8	0	0.8	0.1	0	1.6	0.6	0
Alvocidib	CDK inhibitor	B. Kinase inhibitor	Investigational (Ph 2)	-8.2	-2.3	-1.4	-1.7	-5.5	-2.8	-4.3	-2.8
Tipifarnib	Farnesyltransferase inhibitor	E. Differentiating/ epigenetic modifier	Investigational (Ph 3)	-10.2	-12.7	-7.2	-7.5	-7.8	-10	-11.6	-13.4
Ponatinib	Broad TK inhibitor	B. Kinase inhibitor	Approved	-2.2	1.4	2.8	2.8	1.7	-0.9	0.8	4.2
Motesanib	VEGFR, PDGFR, Ret, Kit inhibitor	B. Kinase inhibitor	Investigational (Ph 2)	-5.1	-3.7	-2.4	0.8	-4.4	-2.7	-3	-1.4
Rucaparib	PARP inhibitor	E. Differentiating/ epigenetic modifier	Approved	-1.1	-4	-2.5	-4.8	-1	-4.8	-4.3	-1.9
Tivozanib	VEGFR1, 2, 3, c-Kit, PDGFRB inhibitor	B. Kinase inhibitor	Investigational (Ph 3)	-1.8	1.4	2.9	1.2	-0.2	2.1	-0.6	1.2
Adavosertib	Wee1 inhibitor	B. Kinase inhibitor	Investigational (Ph 2)	-6.6	-9.7	-6.7	-14.3	-8.1	-11.1	-13	-9.7
AZD1152-HQPA	Aurora B inhibitor	B. Kinase inhibitor	Investigational (Ph 3)	-6.1	-7.5	-4.4	-7.5	-6.5	-6.3	-7.5	-6
Belinostat	HDAC inhibitor	E. Differentiating/ epigenetic modifier	Approved (US)	-9.7	-9.5	-7.2	-14.7	-9.5	-10.9	-12.7	-12.9
Bimatoprost	Prostaglandin analog	D. Immunomodulatory	Approved	0	0	0	0.1	0	0	0	0
Doramapimod	p38MAPK inhibitor	B. Kinase inhibitor	Investigational (Ph 1)	-3.3	-3.5	-2.7	-4.2	-5.4	-4.8	-4.5	-4
Bryostatin 1	PKC activator	B. Kinase inhibitor	Investigational (Ph 1)	-0.1	4.1	3.3	0.5	0.4	2.9	2.5	3.9
Tacedinaline	HDAC inhibitor	E. Differentiating/ epigenetic modifier	Investigational (Ph 3)	0.3	1.2	1.7	2.7	-0.1	1.9	-0.6	0
BMS-754807	IGF1R inhibitor, broad spectrum kinase inhibitor	B. Kinase inhibitor	Investigational (Ph 2)	3	4	5.8	2.6	1.5	4.3	2.3	4.1
Idelalisib	PI3K inhibitor, p110δ-selective	B. Kinase inhibitor	Approved	-4.8	-6.8	-5.7	-5.6	-4.6	-6.6	-7	-6.3
Trametinib	MEK1/2 inhibitor	B. Kinase inhibitor	Approved	1.8	3	5.5	0	1.3	2.7	1.7	4.2
Sonidegib	Smothened (Hh) inhib	M. Hedgehog inhibitor	Approved	-4.9	-4.9	-3.2	-4.9	-1.7	-3.4	-4.9	-4.9
Everolimus	binds FKBP12, causes inhibition of mTORC1	C. Rapalog	Approved	-7.8	-2.6	-5.9	-6.9	-8	-4.4	-5.9	-3.3
Ruxolitinib	JAK1&2 inhibitor	B. Kinase inhibitor	Approved	-1.5	-1.5	-0.7	-1.5	-1.5	-0.2	-1.5	-1.5
MK-2206	AKT inhibitor	B. Kinase inhibitor	Investigational (Ph 2)	-9.3	-8.4	-8.5	-7.1	-9.1	-8.1	-7.9	-9.3
Alisertib	Aurora A inhibitor	B. Kinase inhibitor	Investigational (Ph 3)	-2	-4.7	-0.2	-6.3	-5.1	-3.6	-8.4	-6.1
Nelarabine	Nucleoside analog, DNA, RNA synth inhibitor	A. Conv. Chemo	Approved	0	0	0	0	0	0	0	0
Nilotinib	Abl inhibitor	B. Kinase inhibitor	Approved	-5.3	-4.5	-4.5	-5.3	-3.6	-5.1	-5.3	-5.3
Vemurafenib	B-Raf(V600E) inhibitor	B. Kinase inhibitor	Approved	-0.2	1.3	2.3	1.4	0	1.7	-2.2	-1.4
Vandetanib	VEGFR,EGFR, RET inhibitor	B. Kinase inhibitor	Approved	0	5.1	6.4	2.4	4.6	4.4	0.1	0.2
Linsitinib	IGF1R, IR inhibitor	B. Kinase inhibitor	Investigational (Ph 2)	-0.6	0.9	2	-0.6	-0.6	2.6	-0.4	0.1
Tepotinib	c-Met inhibitor	B. Kinase inhibitor	Investigational (Ph 2)	2.4	0	3.4	0	0.5	3	0	0
Dasatinib	Abl, Src, Kit, EphR... Inhibitor	B. Kinase inhibitor	Approved	6.7	8.8	10.5	8.7	5.3	10.2	8	10.3
Tofacitinib	JAK3, JAK2(V617F) inhibitor	B. Kinase inhibitor	Approved	0	1.3	1	1.6	0	0.4	0	0.1
Fingolimod	S1PR antagonist	X. Other	Approved	-2.8	-2.5	-2.6	-2.7	-1.9	-1.1	-2	-1.6
Axitinib	VEGFR, PDGFR, KIT inhibitor	B. Kinase inhibitor	Approved	-4.9	-2.9	-0.6	-0.2	-1.5	-3.7	-2.4	-0.2
Saracatinib	Src, Abl inhibitor	B. Kinase inhibitor	Investigational (Ph 3)	-0.9	1.3	1.3	3.7	0.3	1.8	0.2	-0.6
Bosutinib	Abl, Src inhibitor	B. Kinase inhibitor	Approved	-5.3	-2.7	-1.6	-3.5	-4.3	-3.9	-5	-6
Lenalidomide	Immunomodulatory	D. Immunomodulatory	Approved	0	1.4	2.2	0	3	1.1	0	0
Panobinostat	HDAC inhibitor	E. Differentiating/ epigenetic modifier	Approved	-12.2	-11.8	-11.7	-15.4	-15.1	-12.7	-13.8	-15.2
Pazopanib	VEGFR inhibitor	B. Kinase inhibitor	Approved	0.9	-0.5	2.6	-0.1	1.3	-0.4	-3	1
Temsirolimus	binds FKBP12, causes inhibition of mTORC1	C. Rapalog	Approved	-1.2	-0.4	-0.9	-7	-1.1	0.8	-5.5	-5
Vorinostat	HDAC inhibitor	E. Differentiating/ epigenetic modifier	Approved	-6.6	-6	-3.5	-3.7	-5.1	-5.9	-5.8	-6.9
Entinostat	HDAC inhibitor	E. Differentiating/ epigenetic modifier	Investigational (Ph 2)	-3.5	-6.6	-3.1	-9.2	-6.8	-4.2	-9.4	-8.1
Enzastaurin	PKCbeta inhibitor	B. Kinase inhibitor	Investigational (Ph 3)	-2.4	-4.7	-2.6	-4.7	-3.6	-4.7	-3.6	-4.7
Olaparib	PARP inhibitor	E. Differentiating/ epigenetic modifier	Approved	2	-0.6	0.3	-1.4	2.4	0.1	-0.9	-0.3
Masitinib	KIT inhibitor	B. Kinase inhibitor	Investigational (Ph 3)	-1.9	-0.2	1	-3.7	3.3	-1.2	-2.7	-2.4
Pictilisib	PI3K inhibitor, pan-class I	B. Kinase inhibitor	Investigational (Ph 2)	-2.5	-2	-2.2	-2.8	-2.8	-1.7	-6	-4.4
Vismodegib	Smothened (Hh) inhibitor	M. Hedgehog inhibitor	Approved	-0.2	-0.2	-0.2	1.3	-0.2	-0.2	-0.2	-0.2
Sorafenib	B-Raf, FGFR-1, VEGFR-2 & -3, PDGFR-beta, KIT, and FLT3 inhib	B. Kinase inhibitor	Approved	0	0	0	2.6	1.2	0	0	0
Seliciclib	CDK2/7/9 inhibitor	B. Kinase inhibitor	Investigational (Ph 2)	-4.3	-2.6	-3.2	-2.9	-2.9	-2.3	-3.2	-2
Docetaxel	Mitotic inhibitor, taxane microtubule stabilizer	A. Conv. Chemo	Approved	-14.9	-18.2	-14	-21.8	-20.4	-17.4	-17.9	-9
Pentostatin	Antimetabolite; Purine analog	A. Conv. Chemo	Approved	0	0	0	0	0	0	0	0
Sirolimus	binds FKBP12, causes inhibition of mTORC1	C. Rapalog	Approved	3.1	4	4.3	-0.3	2.4	4.9	0.9	1.2
Floxuridine	Antimetabolite; Analog of 5-fluorouracil	A. Conv. Chemo	Approved	-10.1	-13.4	-10.9	-14.1	-13.2	-13.8	-12.9	-12.2
Gemcitabine	Antimetabolite; Nucleoside analog	A. Conv. Chemo	Approved	1.6	-13.3	-6.4	-12.5	-8.4	-10.8	-12	-9.2
Teniposide	Topoisomerase II inhibitor	A. Conv. Chemo	Approved	0	0	0	0	0	0	0	0
Dactinomycin	RNA and DNA synthesis inhibitor	A. Conv. Chemo	Approved	-22.1	-14.6	-16.1	-16.3	-22.1	-18.2	-19.5	-16.7
Cladribine	Antimetabolite; Purine analog	A. Conv. Chemo	Approved	-1.3	-5.2	-2.5	-4.7	-5.2	-5.1	-5.2	-4.6
Mitomycin C	Antineoplastic anatibiotic; DNA crosslinker	A. Conv. Chemo	Approved	-0.7	-0.7	-0.6	-0.7	-0.7	-0.7	-0.7	-0.7
Carboplatin	Platinum-based antineoplastic agent	A. Conv. Chemo	Approved	0.5	-0.7	2.8	-2.7	0	0	-3.9	-5.1
Cisplatin	Platinum-based antineoplastic agent	A. Conv. Chemo	Approved	5.8	6.2	12.5	0.1	-0.6	9	-1.3	-0.8
Pemetrexed	Dihydrofolate reductase inhibitor	H. Metabolic modifier	Approved	-9.3	-8.2	-9.4	-8.9	-9.4	-9.4	-9.4	-9.4
Oxaliplatin	Platinum-based antineoplastic agent	A. Conv. Chemo	Approved	-17.3	-16.4	-15.5	-17.8	-17	-16.7	-18.8	-18.7
Daunorubicin	Topoisomerase II inhibitor	A. Conv. Chemo	Approved	-8.9	-10.2	-8.1	-11.1	-13.3	-10.9	-9.6	-9.1
Etoposide	Topoisomerase II inhibitor	A. Conv. Chemo	Approved	-4.1	-7.6	-4	-7.3	-9	-6.9	-7.1	-4.8
Arsenic(III) oxide	Thioredoxin reductase inhibitor; cytotoxic chemotherapeutic	E. Differentiating/ epigenetic modifier	Approved	0	0	0.1	0	0	0	0	0
Doxorubicin	Topoisomerase II inhibitor	A. Conv. Chemo	Approved	7.5	6.5	7.8	0	2.6	6.7	0	0
Valrubicin	Topoisomerase II inhibitor	A. Conv. Chemo	Approved	-11	-12	-11.3	-11.9	-15.7	-12.2	-11.2	-9.2
Sunitinib	Broad TK inhibitor	B. Kinase inhibitor	Approved	0	0	2.5	2.8	0	0.3	0	0
Ixabepilone	Mitotic inhibitor. Epothilone microtubule stabilizer.	A. Conv. Chemo	Approved	-1.2	-1.5	-0.1	-4.3	-1.5	-1.9	-4.4	-4
Azacitidine	Nucleoside analog DNA methyl transferase inhibitor	E. Differentiating/ epigenetic modifier	Approved	0.2	-0.1	0.6	-0.6	-0.1	-1.9	-0.2	0.8
Fludarabine	Antimetabolite; Purine analog	A. Conv. Chemo	Approved	-1.2	-4	-4.8	-5.5	-5.2	-3.3	-5.4	-3.4
Bleomycin	Glycopeptide antibiotic; causes DNA breaks	A. Conv. Chemo	Approved	-4.2	-6.9	-3.6	-1.8	-1.8	-4.3	0.2	2.2
Quizartinib	FLT3 inhibitor	B. Kinase inhibitor	Approved (Japan)	0	0.3	2.3	0	0	1.5	0	0
Eprenetapopt	Mutant p53 activator, thioredoxin reductase 1 inhibitor	G. Apoptotic modulator	Investigational (Ph 3)	0	0.1	0	0	0	0.4	0	0.2
Carfilzomib	Proteasome inhibitor (20S subunit)	L. Protease/proteasome inhibitor	Approved	-6.9	-9.7	-8.3	-10.1	-13.9	-5.2	-11.3	-10.5
AZ 3146	Mps1 kinase (TTK) inhibitor	B. Kinase inhibitor	Probe	-2.3	-2.8	-0.3	-1.5	-3.8	-3.9	-3	-1.8
Sotrastaurin	PKC inhibitor	B. Kinase inhibitor	Investigational (Ph 2)	-3.5	-3.5	-1.3	-3.5	-3.5	-3.5	-3.5	-3.5
Midostaurin	Broad TK (FLT3, KIT, RET, JAK, EGFR...) inhibitor	B. Kinase inhibitor	Approved	14.2	14.5	16.5	8.3	11.9	12.3	14.1	15.6
Regorafenib	B-Raf, c-Kit, VEGFR2 inhibitor	B. Kinase inhibitor	Approved	-5.3	-4.4	-3.8	-3.5	-4.8	-4	-6.2	-4.5
XAV-939	Tankyrase-1 and -2	E. Differentiating/ epigenetic modifier	Probe	0.5	0.5	3.3	0.4	0.5	2	1.9	2.2
Ruboxistaurin	PKCbeta inhibitor	B. Kinase inhibitor	Investigational (Ph 3)	0.2	0.2	-1.6	0.7	0.2	-1.4	-1.4	-2.3
Capecitabine	5-FU prodrug	A. Conv. Chemo	Approved	0	0	0	0	0	0	0	0
Chloroquine	Antimalaria agent; chemo/radio sensitizer	A. Conv. Chemo	Approved	-0.3	-4.1	0	-1.4	-1.2	-2.4	-1.6	-1.2
Valproic acid	HDAC inhibitor	E. Differentiating/ epigenetic modifier	Approved	0	0	0	1.2	0	0	0	0
Niraparib	PARP inhibitor	E. Differentiating/ epigenetic modifier	Approved	0.3	-4	-1.6	-2.3	-3	-3.8	-4.4	-1.8
Volasertib	PLK1 inhibitor	B. Kinase inhibitor	Investigational (Ph 3)	-13.4	-18.9	-14.2	-15.1	-19.3	-17.6	-17.4	-16.4
Lasofoxifene	Selective estrogen receptor modulator	F. Hormone therapy	Approved	0	0	0	0	0	1.3	0	0
Omacetaxine	Protein synthesis inhib (80 S ribosome)	A. Conv. Chemo	Approved	-7.2	-10.1	-7.3	-8.6	-13.9	-10.5	-9.2	-7.8
Neratinib	HER2, EGFR inhibitor	B. Kinase inhibitor	Approved	-1.2	-2	-1.5	1	-1.1	-3.6	-0.5	0.6
Mocetinostat	HDAC inhibitor (HDAC1 & 2-selective)	E. Differentiating/ epigenetic modifier	Investigational (Ph 2)	0.2	-3.9	-2	-4.1	-4.9	-1.5	-5.6	-3.9
Galunisertib	TGF-B/Smad inhibitor	B. Kinase inhibitor	Investigational (Ph 3)	0	0	0	0.1	0	0	0	0
Brivanib	VEGFR inhibitor	B. Kinase inhibitor	Investigational (Ph 3)	-1.2	-1.2	-1.2	-1.2	-1.2	-1.2	-1.2	-1.2
Nintedanib	VEGFR, PDGFR, FGFR inhibitor	B. Kinase inhibitor	Approved	-9.2	-3.8	-0.6	0.1	-2.2	-3.7	-1.5	1.3
AZD4547	FGFR inhibitor	B. Kinase inhibitor	Investigational (Ph 2)	3.2	0.8	2.2	6.4	0.3	1	5.5	12.8
VER 155008	HSP70 inhibitor	K. HSP inhibitor	Probe	-0.6	-1.3	0.7	-4.4	0.7	-0.3	-3.2	-0.5
Daporinad	NAMPT inhibitor	H. Metabolic modifier	Investigational (Ph 2)	-5.6	-13	-1.1	-14.1	-3.3	-13	-10.4	-9.4
Cabozantinib	VEGFR2, Met, FLT3, Tie2, Kit and Ret inhibitor	B. Kinase inhibitor	Approved	-3	-2.5	0.8	-1.7	-3.2	0.3	-3.4	-1.5
Tosedostat	Aminopeptidase inhibitor	L. Protease/proteasome inhibitor	Investigational (Ph 3)	-7.4	-8.6	-8	-7.6	-8.6	-5.1	-5.9	-3.5
PF-04708671	p70S6K inhibitor	B. Kinase inhibitor	Probe	-4	-2.2	-1.6	3.6	-2.9	-2.4	-3.5	-3.1
Binimetinib	MEK1/2 inhibitor	B. Kinase inhibitor	Approved	0	0	2.2	0	0	0.8	0	0.2
Tamatinib	Syk inhibitor	B. Kinase inhibitor	Investigational (Ph 1)	7.2	10.1	8.9	0.9	5	5.6	0	2.4
PF-3845	FAAH inhibitor	X. Other	Probe	-0.3	-3.3	-3.3	-3.1	-3.3	-3.3	-3.3	-3.3
MK-0752	gamma-secretase/notch inhibitor	X. Other	Investigational (Ph 2)	0	0	0	0	0	0	0	0
SB 743921	Mitotic inhibitor. Eg5/KSP inhibitor	I. Kinesin inhibitor	Investigational (Ph 2)	-16.4	-17.7	-12.2	-18.9	-16.8	-15	-17.7	-18
Ibrutinib	Btk inhibitor	B. Kinase inhibitor	Approved	0	0.1	0	0.2	0	0.7	0	0
Fostamatinib	Syk inhibitor	B. Kinase inhibitor	Approved (US)	2.9	3.3	4	2.2	0.9	2.8	1.2	2.6
Infigratinib	FGFR inhibitor	B. Kinase inhibitor	Investigational (Ph 3)	0	0	0	0	0	0	0	0
Momelotinib	JAK1 & 2 inhibitor	B. Kinase inhibitor	Investigational (Ph 2)	-2.7	-1.1	-0.4	-0.6	-2.2	-0.9	-2.2	-1.9
Sapanisertib	mTOR inhibitor	B. Kinase inhibitor	Investigational (Ph 2)	-2	0.2	-6	-5.7	-2.2	-0.9	-5.4	-6.8
Tubacin	HDAC6 inhibitor	E. Differentiating/ epigenetic modifier	Probe	-3.6	-5	-4.6	-7	-5.6	-4.7	-5.9	-3.7
Tubastatin A	HDAC6 inhibitor	E. Differentiating/ epigenetic modifier	Probe	-1.4	-1.4	-1.2	-0.8	1.4	-1.4	-1.4	-1.4
Atorvastatin	HMG CoA reductase inhibitor	H. Metabolic modifier	Approved	1.9	3.6	7.3	5	2.4	4.3	4.1	4.8
Varespladib	Secretory phospholipase A2 inhibitor	X. Other	Investigational (Ph 2)	0	0	0	0	0	1.3	0	0
StemRegenin 1	AHR antagonist, stem cell regenerating	E. Differentiating/ epigenetic modifier	Probe	-5	-3.5	-3.3	-1.5	-2.4	-3.3	-4.4	-5
PFI-1	BET family inhibitor	E. Differentiating/ epigenetic modifier	Probe	-3.8	-3.3	-4.3	-2.1	-5.1	-5.4	-4.6	-3
4-hydroxytamoxifen	Selective estrogen receptor modulator	F. Hormone therapy	Investigational as a gel preparation	-1.5	-1.4	0.6	-3.1	1.5	-0.9	-2.9	-3.1
Enzalutamide	AR antagonist	F. Hormone therapy	Approved	-2.2	1.3	-0.3	-2.6	-0.4	0.2	-2.1	-2.6
Indoximod	Indolamine 2,3-dioxygenase 1 and 2 inhibitor	X. Other	Investigational (Ph 2)	0	0	0	0	0	0.6	0	0
Dacomitinib	pan-HER inhibitor	B. Kinase inhibitor	Approved	-1.2	-0.7	-0.4	-0.8	0	-1.4	-1.4	-1.4
Dinaciclib	CDK inhibitor	B. Kinase inhibitor	Investigational (Ph 3)	-17	-9.1	-9.4	-15.3	-14.6	-9.6	-13.4	-11.7
Dabrafenib	B-Raf(V600E) inhibitor	B. Kinase inhibitor	Approved	-2.7	-3.4	-4.6	-0.3	-4.8	-1.3	-2.2	-0.7
Ralimetinib	p38MAPK inhibitor	B. Kinase inhibitor	Investigational (Ph 2)	-11.2	-10.4	-9.3	-9.1	-11.1	-11.2	-11.1	-11.2
Crenolanib	FLT3, PDGFRA and PDGFRB inhibitor	B. Kinase inhibitor	Investigational (Ph 2)	0.3	4.5	2.9	3.1	-1.2	4.9	2.6	-0.9
PF-4800567	CK1epsilon inhibitor	B. Kinase inhibitor	Probe	-2.3	0.2	-0.2	0.5	-2.3	-0.5	-1.7	-1.3
PF-670462	CK1epsilon and CK1delta inhibitor	B. Kinase inhibitor	Probe	-4.6	-4.6	-4	-2.5	-4.5	-4.6	-4.6	-4.6
PAC-1	procaspase-3 activator	G. Apoptotic modulator	Investigational (Ph 1)	0	-3.6	-0.3	-2	-3.7	-2.4	-2	-1.9
Vistusertib	mTOR inhibitor, ATP-competitive	B. Kinase inhibitor	Investigational (Ph 2)	-3.2	-1.7	-3.6	-4.6	-1.5	0.2	-5.4	-5
Devimistat	pyruvate dehydrogenase, alpha-ketoglutarate dehydrogenase inhibitor	H. Metabolic modifier	Investigational (Ph 2)	0	0	0	0	0	0	0	0
Roxadustat	HIF prolyl hydroxylase inhibitor	E. Differentiating/ epigenetic modifier	Approved (Japan, China)	0	0	0	0	0	0.2	0	0
Pevonedistat	NAE inhibitor	H. Metabolic modifier	Investigational (Ph 2)	-23.2	-25.2	-16.6	-29.6	-22.6	-20.6	-23.9	-24.6
GSK2636771	PI3K beta selective inhibitor	B. Kinase inhibitor	Investigational (Ph 2)	-10.3	-9.8	-12	-6.2	-11.1	-12.3	-10.3	-7.3
AT-406	XIAP, cIAP1, cIAP2 inhibitor	G. Apoptotic modulator	Investigational (Ph 2)	0	0	0	0	0	0	1.6	0
Lomeguatrib	O6-methylguanine-DNA methyltransferase inhibitor	E. Differentiating/ epigenetic modifier	Investigational (Ph 2)	0	0	1.4	0.1	0.1	0.2	0	0
GSK269962	ROCK1 and ROCK2 inhibitor	B. Kinase inhibitor	Probe	-7.2	-4.9	-4.8	-7.9	-7.5	-6.9	-5.3	-3.4
GSK650394	SGK1 & 2 inhibitor	B. Kinase inhibitor	Probe	0.1	0	2.3	0	0	0.8	0	0
AVN944	IMPDH inhibitor	H. Metabolic modifier	Investigational (Ph 2)	-3.2	-9.6	-2	-9.6	-6.7	-6.7	-6.7	-6
Venetoclax	Bcl-2-selective inhibitor	G. Apoptotic modulator	Approved	0	0	0	0	0	0	0	0
Ipatasertib	AKT inhibitor	B. Kinase inhibitor	Investigational (Ph 2)	-22.6	-22	-21.4	-20.8	-22.5	-21.5	-20.9	-22.6
IOX-2	PHD2 inhibitor	E. Differentiating/ epigenetic modifier	Probe	0	0	0	0	0	0	0	0
GSK-J4	JMJD3 (histone demethylase) inhibitor	E. Differentiating/ epigenetic modifier	Probe	-3.2	-1.4	0.8	-2.9	0.2	-3.2	-3.5	-3.5
UNC1215	L3MBTL3 inhibitor	E. Differentiating/ epigenetic modifier	Probe	0	0	0	0	0	0	0	0
SGC0946	DOT1L inhibitor	E. Differentiating/ epigenetic modifier	Probe	-2.1	-1.9	-2.1	-1.6	-1.3	-2.1	-2	-0.9
UNC0642	G9a/GLP inhibitor	E. Differentiating/ epigenetic modifier	Probe	-4.5	-4.5	-4.5	-4.5	-4.5	-4.5	-3.8	-2.6
UNC0638	G9a/GLP inhibitor	E. Differentiating/ epigenetic modifier	Probe	-0.8	-6	-6	1.7	-6	-6	0.5	0.6
C646	p300/CREB-binding protein (CBP) inhibitor	E. Differentiating/ epigenetic modifier	Probe	-5.4	-4.7	-3.8	-5.4	-5.1	-3.4	-4.7	-5.4
8-chloro-adenosine	Nucleoside analog, RNA synthesis inhibitor	A. Conv. Chemo	Investigational (Ph 2)	-6	-7.7	-6.7	-11.7	-5.5	-8.6	-12.6	-13.1
Alectinib	ALK (incl gatekeeper mut) inhib	B. Kinase inhibitor	Approved	-0.5	0.5	-0.3	-0.5	-0.5	-0.2	-0.5	-0.5
Ganetespib	HSP90 inhibitor	K. HSP inhibitor	Investigational (Ph 3)	-1	2.2	-1.6	-5	-3.6	0.4	-7.6	-6
TRAM-34	intermediate-conductance Ca2+-activated K+ channel inh.	X. Other	Probe	0	0.8	0.1	0	0	0	0	0
Pracinostat	HDAC inhibitor	E. Differentiating/ epigenetic modifier	Investigational (Ph 2)	-10.4	-9.6	-6.6	-11.3	-9.7	-10	-11.1	-11.9
Lonafarnib	Farnesyl transferase inhibitor	E. Differentiating/ epigenetic modifier	Approved (US, non-oncology)	-13	-7.9	-6.4	-6.9	-7.1	-8.5	-7.6	-8.4
Alpelisib	PI3Kalpha selective inhibitor	B. Kinase inhibitor	Approved	-1.1	1.8	1.4	1	1.5	2	1.9	2.3
Baricitinib	JAK inhibitor	B. Kinase inhibitor	Approved	0	0	0	0	0	0	0	0
BX-912	PDK1 inhib	B. Kinase inhibitor	Probe	4.1	2.6	4	4.1	-0.4	4.6	2.7	6.5
Capivasertib	AKT inhibitor	B. Kinase inhibitor	Investigational (Ph 2)	-18.9	-19	-19.4	-23.5	-23.2	-19.9	-20.8	-21.1
Oprozomib	proteasome (20 S) inhibitor	L. Protease/proteasome inhibitor	Investigational (Ph 2)	-6.2	-6.8	-4.8	-10.5	-9.4	-7.7	-10.3	-11.1
Fedratinib	JAK2-selective inhibitor	B. Kinase inhibitor	Approved (US)	-0.3	-4.1	-3	1.7	-3.4	-2.8	0	1.6
GSK-2334470	PDK1 inhibitor	B. Kinase inhibitor	Probe	-7.5	-3.5	-6.4	-0.9	-5.1	-1.7	-3.5	-3.7
Pomalidomide	Immunomodulatory agent, anti-angiogenic	D. Immunomodulatory	Approved	0	0	0	0	0	0	0	0
LY-2874455	FGFR inhibitor	B. Kinase inhibitor	Investigational (Ph 1)	6.4	7.2	4.7	7.4	3.2	4.2	8.4	16.2
Apalutamide	AR antagonist	F. Hormone therapy	Approved	-1.8	-2.5	-1.9	-1.9	-2.7	-2.6	-2.5	-2.7
Tideglusib	GSK3 inhibitor	B. Kinase inhibitor	Investigational (Ph 3)	0	0	0.8	0	0	0	2.3	1.6
Lenvatinib	VEGFR inhibitor	B. Kinase inhibitor	Approved (US)	-0.9	0.3	2.5	2.3	1.2	-1.5	2	4
Duvelisib	PI3K inhibitor	B. Kinase inhibitor	Approved (US)	-9.3	-9.9	-10	-7.6	-9.3	-8.7	-9.7	-9.1
Icotinib	EGFR inhibitor	B. Kinase inhibitor	Investigational (Ph 2)	0	0.3	0	2.3	0	0	0	0
Apatinib	VEGFR inhibitor	B. Kinase inhibitor	Investigational (Ph 3)	-5.8	-5.8	-5.8	-4	-5.8	-5.8	-3.2	-3.6
Triciribine	AKT inhibitor	B. Kinase inhibitor	Investigational (Ph 2)	0.4	2.7	3.9	-5.5	1.2	3.7	4	5.8
Tozasertib	pan-Aurora inhibitor	B. Kinase inhibitor	Investigational (Ph 2)	1.2	-3.8	1.4	-2.1	-3.8	-3.5	-4	-2.3
Copanlisib	PI3K alpha, delta selective inhibitor	B. Kinase inhibitor	Approved (US)	4.1	3	5.1	1.3	4	5.2	2.3	2.8
Abemaciclib	CDK4/6 inhibitor	B. Kinase inhibitor	Approved	-8.1	-8.7	-3.1	-8.7	-8.5	-8.7	-8.6	-8.7
Ceritinib	ALK inhibitor	B. Kinase inhibitor	Approved	-3.3	0.4	0.9	-1.2	-1.8	-1.6	-3	-1.9
Neflamapimod	p38MAPK inhibitor	B. Kinase inhibitor	Investigational (Ph 2)	-1.2	-1.2	-1.2	-1.2	-1.2	-1.2	-1.2	-1.2
Hydroxyfasudil	ROCK, PKA, PKG, PRK inhibitor	B. Kinase inhibitor	Approved (Japan)	0	0	0	0	0	0	0	0
Lucitanib	FGFR1, VEGFR inhibitor	B. Kinase inhibitor	Investigational (Ph 2)	2.3	2.6	2.5	2.9	4	0.5	3.2	10.1
Tucatinib	HER2 inhibitor	B. Kinase inhibitor	Approved (US)	-0.5	-0.2	-0.6	-0.6	-0.6	-0.6	-0.5	-0.6
Capmatinib	MET inhibitor	B. Kinase inhibitor	Approved (US)	0.4	0	3.1	0	0	0	0	0
Gedatolisib	PI3K/mTOR inhibitor	B. Kinase inhibitor	Investigational (Ph 2)	-11.7	-13.9	-14.7	-10.9	-14.2	-10	-8.9	-6.7
IOX-1	2-Oxoglutarate Oxygenase Inhibitor	E. Differentiating/ epigenetic modifier	Probe	-3	-6.8	-5.2	-6.6	-4.3	-6.1	-6.1	-6.5
GSK-690693	AKT, PKA, PKC inhibitor	B. Kinase inhibitor	Investigational (Ph 1)	-23.8	-21.9	-22.4	-25.7	-24.5	-24.1	-25.7	-25.7
OSU-03012	PDPK1 inhibitor	B. Kinase inhibitor	Investigational (Ph 1)	-1.4	-0.7	-1.4	-1.4	-0.6	-1.4	-1.4	-1.4
NVP-AEW541	IGF1R inhibitor	B. Kinase inhibitor	Investigational (Ph 1)	-2.5	-1.7	-0.3	0.6	-2.2	-1.8	-1.9	0.2
AZD-5438	CDK1,2,9 inhibitor	B. Kinase inhibitor	Investigational (Ph 1)	-7.7	-6.1	-6.3	-6.2	-3.4	-7.3	-7.2	-4.6
Silmitasertib	CSNK2A1 inhibitor	B. Kinase inhibitor	Investigational (Ph 2)	-1.4	1.5	0.1	-3.2	-1.7	0.7	-3.3	-2.4
Mubritinib	HER2 inhibitor, electron transport chain complex 1 inhibitor	B. Kinase inhibitor	Investigational (Ph 1)	-2	-11.7	-11.7	-11.7	-11.7	-11.7	-11.7	-11.7
AZD-8186	PI3Kbeta inhibitor	B. Kinase inhibitor	Investigational (Ph 2)	-6.4	-9.8	-9.3	-8.5	-9.9	-9.9	-10.5	-8.8
Talmapimod	p38MAPK alpha selective inhibitor	B. Kinase inhibitor	Investigational (Ph 2)	-1.9	-1.9	-1.9	-1.9	-1.9	-1.9	-1.9	-1.9
Birinapant	IAPs, SMAC mimetic	G. Apoptotic modulator	Investigational (Ph 2)	-0.1	-0.1	-0.1	-0.1	-0.1	-0.1	0.7	-0.1
NVP-LCL161	IAPs, SMAC mimetic	G. Apoptotic modulator	Investigational (Ph 2)	-3.7	-3.7	-3.3	-2.5	-3.4	-3.7	-1.8	-1.7
Tazemetostat	EZH2 inhibitor	E. Differentiating/ epigenetic modifier	Approved (US)	-1.9	-0.9	-0.1	-0.7	-1.5	-1	-1.2	-1.9
Pinometostat	DOT1L inhibitor	E. Differentiating/ epigenetic modifier	Investigational (Ph 2)	0	0	0	1.5	0	0	0	0
PHA 408	IKK-2 inhibitor	B. Kinase inhibitor	Probe	-6	-0.2	-0.4	-4.5	-3.2	-1.5	-6.2	-3.7
PS-1145	IKK-2 inhibitor	B. Kinase inhibitor	Probe	3.5	3.1	4.1	1.3	0	2.5	0.1	0
KU-60019	ATM inhibitor	B. Kinase inhibitor	Probe	-6.3	-6.7	-6.3	-6.5	-6.7	-6.7	-6.5	-6.7
Selinexor	XPO1/CRM1 inhibitor	G. Apoptotic modulator	Approved (US)	-9.8	-9.7	-4.9	-16.3	-8.4	-11.6	-14.5	-14.3
GSK2801	BAZ2B/A bromodomain inhibitor	E. Differentiating/ epigenetic modifier	Probe	-1.2	-1.2	-1.2	-1.2	-1.2	-0.8	-1.2	-1.2
SGC-CBP30	CREBBP/EP300 bromodomain inhibitor	E. Differentiating/ epigenetic modifier	Probe	-8.4	-6.9	-7	-3.1	-7.2	-7.7	-6.3	-7.3
TH588	MTH1 inhibitor	H. Metabolic modifier	Probe	-3.7	-4.5	-3.8	-3.5	-3.8	-4.8	-4.6	-6
Birabresib	BET family inhibitor	E. Differentiating/ epigenetic modifier	Investigational (Ph 2)	-17	-10.4	-9.9	-8	-16.4	-16.7	-14.7	-16.8
Encorafenib	B-Raf(V600E) inhibitor	B. Kinase inhibitor	Approved	-1.7	-1.7	-2.3	-0.3	-1.8	-1.6	-1.4	-1
MK-8745	Aurora A inhibitor	B. Kinase inhibitor	Probe	-9.7	-12.1	-10.4	-7.9	-13.6	-11.9	-11.3	-12.1
NVP-LGK974	PORCN inhibitor	X. Other	Investigational (Ph 2)	-4.1	-4.1	-4.1	-2.7	-4.1	-4.1	-4.1	-4.1
ONX-0914	LMP7 (immunoproteasome) inhibitor	L. Protease/proteasome inhibitor	Probe	-4.5	-5.3	-3.3	-3.8	-9	-1	-4.3	-3.7
RGFP966	HDAC3 inhibitor	E. Differentiating/ epigenetic modifier	Probe	-4.5	-5.2	-5.1	-5.7	-5	-5.2	-6.2	-5.6
NMS-873	p97/VCP inhibitor	X. Other	Probe	-3.4	-13.6	-9.9	-10.4	-12.7	-12.8	-12.5	-13.3
AZ191	DYRK1B inhibitor	B. Kinase inhibitor	Probe	-0.8	2.5	2.2	3.6	-1.6	1.1	-1.2	-1.4
Ribociclib	CDK4/6 inhibitor	B. Kinase inhibitor	Approved	-4	-7.7	-3.1	-4.8	-5	-5.2	-5.3	-4.7
Triapine	ribonucleotide reductase inhibitor	H. Metabolic modifier	Investigational (Ph 2)	-1	-3.2	0.1	-2.6	-3.2	-1.9	-2.2	-2.4
Pacritinib	FLT3/JAK2	B. Kinase inhibitor	Investigational (Ph 3)	-3.9	-1.7	-0.6	1	-2.3	-1.1	-0.2	-0.3
Tanzisertib	JNK inhibitor	B. Kinase inhibitor	Investigational (Ph 2)	-1.3	-1.3	-1.3	2	-1.3	-1.3	-1.1	-1.3
GSK923295	CENP-E inhibitor	I. Kinesin inhibitor	Investigational (Ph 1)	-10.1	-17.7	-9.3	-16.6	-13.6	-16.1	-15.9	-16.7
Bentamapimod	JNK inhibitor	B. Kinase inhibitor	Investigational (Ph 1)	-5.2	-3.5	-2.6	-5.2	-1.8	-5.2	-5.2	-5.2
Idasanutlin	p53-MDM2 inhibitor	G. Apoptotic modulator	Investigational (Ph 3)	-8.7	-12.9	-11.9	-20.3	-13.9	-12.9	-14.8	-15.2
Filanesib	Mitotic inhibitor. Eg5/KSP inhibitor	I. Kinesin inhibitor	Investigational (Ph 2)	-16.5	-29.3	-11.8	-26.3	-23.5	-25.6	-26.9	-26.9
Talazoparib	PARP1/2 inhibitor	E. Differentiating/ epigenetic modifier	Approved	-4.1	-10.4	-7.3	-13.2	-11.9	-9.1	-13.7	-12.4
Tasquinimod	S100A9 inhibitor, immunomodulatory, anti-angiogenic	D. Immunomodulatory	Investigational (Ph 3)	0.4	0.3	3.5	0	0	3.4	4.4	5.8
Resminostat	HDAC1, 3, 6 inhibitor	E. Differentiating/ epigenetic modifier	Investigational (Ph 2)	-6.2	-7.8	-6.3	-6.2	-6.2	-7.6	-6.3	-7.5
Cobimetinib	MEK1/2 inhibitor	B. Kinase inhibitor	Approved	2.1	0.5	3.9	0	1.6	1.9	3.3	5.3
Bemcentinib	Axl inhibitor	B. Kinase inhibitor	Investigational (Ph 2)	-0.4	-2.9	-2.2	3.2	-3.6	-1.3	0.3	-2.7
AZD7545	PDHK inhibitor	B. Kinase inhibitor	Probe	-2.7	-2.7	-2.7	-2.3	-2.7	-2.7	-2.7	-2.7
Osimertinib	EGFR(L858R/T790M) inhibitor	B. Kinase inhibitor	Approved	-4.5	-3	-1.4	-1	-2.7	-1.6	-3.4	-2.2
BMS863233	Cdc7 inhibitor	B. Kinase inhibitor	Investigational (Ph 2)	-2.7	-2.7	-2.7	-1.1	-2.7	-2.7	-2.7	-2.7
Darapladib	lipoprotein-associated phospholipase A2 inhibitor	X. Other	Investigational (Ph 3)	0	0	0	0.1	1	0.7	0	0
GNE-0877	LRRK2 inhibitor	B. Kinase inhibitor	Probe	0	0	0	0	0	0	0	0
Ixazomib	20S proteasome inhibitor	L. Protease/proteasome inhibitor	Approved	-8	-8.3	-6.6	-5.7	-7.1	-5.6	-6.9	-5.5
Losmapimod	p38MAPK inhibitor	B. Kinase inhibitor	Investigational (Ph 3)	-3.7	-3.7	-3.7	-3.7	-3.7	-3.7	-3.7	-3.7
UNC2881	MER inhibitor	B. Kinase inhibitor	Probe	-1.5	-0.8	-1.4	1.1	-0.8	-1.4	0.5	3.3
KRT-232	MDM2 inhibitor	G. Apoptotic modulator	Investigational (Ph 2)	-7.2	-7.7	-6.7	-15.1	-12.8	-10.5	-9.5	-8.7
Rociletinib	EGFR(L858R/T790M) inhibitor	B. Kinase inhibitor	Investigational (Ph 3)	2.4	4	5.7	-0.5	4.2	2.6	0	1.4
FRAX486	PAK1, 2, 3 inhibitor	B. Kinase inhibitor	Probe	6.1	5.9	8.4	2.8	3.4	5.1	2.7	2.6
GSK2830371	Wip1 inhibitor	X. Other	Probe	1.7	-2	1	-1.6	-1.4	0.1	-2	-0.8
Molibresib	BET family inhibitor	E. Differentiating/ epigenetic modifier	Investigational (Ph 2)	-9.4	-7.7	-7.2	-5.7	-8.5	-9.4	-9.4	-9.6
BCI	Dusp6 inhibitor	X. Other	Probe	-1.6	-0.3	1.5	-4.8	1.3	-1.1	-4.4	-4.9
MST-312	Telomerase inhibitor	X. Other	Probe	-4.9	-2.8	-0.3	-6.7	-2.7	-2.1	-5.1	-4
GSK2656157	PERK inhibitor	B. Kinase inhibitor	Probe	-0.7	-0.7	-0.7	-0.7	-0.7	-0.7	-0.7	-0.7
TAK-580	pan-RAF inhibitor (not really)	B. Kinase inhibitor	Investigational (Ph 1)	-0.2	-0.2	-0.2	0.3	2.1	-0.2	-0.2	0.1
Glasdegib	Smo inhibitor	M. Hedgehog inhibitor	Approved (US)	0	0	0	0.1	0	0	0.3	0
Onalespib	HSP90 inhibitor	K. HSP inhibitor	Investigational (Ph 2)	-6.6	-8.2	-6.1	-6.4	-10.4	-9.6	-7.7	-7
Cerdulatinib	JAK, SYK inhibitor	B. Kinase inhibitor	Investigational (Ph 2)	-1.7	1.7	-0.7	-4.4	-4.4	-0.6	-4	-4.3
Filgotinib	JAK1-selective inhibitor	B. Kinase inhibitor	Investigational (Ph 3)	-2.9	-1.7	-1.5	-2.1	-3.8	-1.9	-3.7	-3.2
Afuresertib	AKT1-selective inhibitor	B. Kinase inhibitor	Investigational (Ph 2)	-16.9	-13.8	-15.5	-17	-15.3	-15	-16.4	-17
UM729	Enhancer of aryl hydrocarbon receptor (AhR) antagonists	E. Differentiating/ epigenetic modifier	Probe	-3.2	-3.3	-3.3	-3	-3.3	-1.7	-3.3	-3.1
Lorlatinib	ALK, ROS1 inhibitor	B. Kinase inhibitor	Approved	0	1.9	2.2	0	2.5	3.3	1.4	2.9
TEW-7197	TGF-beta receptor ALK4/ALK5 inhibitor	B. Kinase inhibitor	Investigational (Ph 2)	0	0.5	0	0.5	0	0.3	0	0
SH-4-54	STAT3 inhibitor	X. Other	Probe	-0.5	0.3	0.3	-0.6	-0.4	0	1.2	-1.4
BAY 87-2243	Mitochondrial complex 1 inhibitor	E. Differentiating/ epigenetic modifier	Investigational (Ph 1)	1.6	-24.8	-23.2	-24.3	-24.8	-24.8	-24.8	-24.8
Givinostat	HDAC inhibitor	E. Differentiating/ epigenetic modifier	Investigational (Ph 3)	-5.4	-6.9	-5.1	-7.5	-7	-4.4	-5.7	-6.2
Amsacrine	DNA intercalation, Topo II inhibitor	A. Conv. Chemo	Approved	-9.3	-13.8	-10.3	-13.9	-14.6	-14.8	-13.2	-9.9
PCI-34051	HDAC8 inhibitor	E. Differentiating/ epigenetic modifier	Probe	-0.7	-2.7	-2.4	-2.6	-4.1	-4.1	-1.4	-1.5
Cabazitaxel	Taxane microtubule stabilizer, antimitotic	A. Conv. Chemo	Approved	-13.4	-21	-17.5	-21.4	-22.6	-19.8	-17.2	-9.2
KD025	ROCK2 inhibitor	B. Kinase inhibitor	Investigational (Ph 2)	-4.5	-4.5	-4.4	-2.3	-4.4	-3.4	-4.5	-4
Merestinib	Met inhibitor	B. Kinase inhibitor	Investigational (Ph 2)	5.3	3	5.6	3	4.4	3.8	3.5	3.9
Poziotinib	pan-HER inhibitor	B. Kinase inhibitor	Investigational (Ph 2)	-3.9	-3.9	-3.9	-3.6	-3.9	-3.9	-3.9	-3.9
Romidepsin	HDAC inhibitor	E. Differentiating/ epigenetic modifier	Approved	-13	-12.4	-12.1	-12.4	-14.1	-10.5	-8.9	-11.1
Abexinostat	HDAC1-selective inhibitor	E. Differentiating/ epigenetic modifier	Investigational (Ph 2)	-8.9	-9.5	-7.3	-10.6	-12.6	-10.2	-9.6	-10.5
VS-4718	FAK inhibitor	B. Kinase inhibitor	Investigational (Ph 1)	3	8.4	7.4	3.6	2.8	8.6	4.4	7.9
Ulixertinib	ERK inhibitor	B. Kinase inhibitor	Investigational (Ph 2)	-4.2	-5.9	-3.9	-6.1	-4.9	-5.8	-4.1	-1.8
LY3009120	pan-RAF inhibitor	B. Kinase inhibitor	Investigational (Ph 1)	-3.7	-3	0.6	-8.8	-1.2	-3.2	-4.1	-2.4
Pexidartinib	KIT, CSF1R, FLT3 inhibitor	B. Kinase inhibitor	Approved (US)	0.3	3.4	4.5	-0.2	1.6	3.7	-1.4	1.3
Marimastat	MMP-9, MMP-1, MMP-2, MMP-14, MMP-7 inhibitor	X. Other	Investigational (Ph 3)	0	0	0	0.6	0	0	0	0
Prexasertib	Chk1 inhibitor	B. Kinase inhibitor	Investigational (Ph 2)	-9.8	-15.7	-7.7	-19.4	-15.6	-15.2	-17.5	-18.9
Epacadostat	IDO inhibitor	D. Immunomodulatory	Investigational (Ph 3)	0.5	0	1.1	0	2	0.9	0	1.1
AZD3965	MCT1 inhibitor	H. Metabolic modifier	Investigational (Ph 1)	-10.5	-10.4	-10.4	-10.5	-10.5	-10.5	-10.5	-10.5
Decernotinib	JAK3 inhibitor	B. Kinase inhibitor	Investigational (Ph 3)	0	0.2	0.1	0.5	0	0	0	0
Omaveloxolone	Nrf2 activator	X. Other	Investigational (Ph 2)	-9.1	-4.1	-0.7	-19.3	-6.9	-5.4	-18.6	-19.1
A-419259	HCK and other SRC family kinase inhibitor	B. Kinase inhibitor	Probe	1	3.9	6.3	2.9	5.3	3.2	3.4	8.3
Napabucasin	CSC inhibitor, STAT3 mediated	X. Other	Investigational (Ph 3)	1.5	-8.3	3.1	-3.1	2.9	-7.8	-2.7	-10
Enasidenib	IDH2-R140Q inhibitor	E. Differentiating/ epigenetic modifier	Approved (US)	-1.2	-1.2	-1.2	-0.8	-1.2	-1.2	-1.2	-1.2
Gilteritinib	FLT3/AXL inhibitor	B. Kinase inhibitor	Approved	1.3	0.3	0	0	0	0.1	0	0
ARV-825	BET-targeting PROTAC	E. Differentiating/ epigenetic modifier	Probe	-13.8	-9.4	-11.3	-1.5	-10.2	-10.9	-5.5	0
dBET1	BET-targeting PROTAC	E. Differentiating/ epigenetic modifier	Probe	-8.9	-4.6	-6.4	2.9	-2.8	-0.9	0	5.1
A-1331852	Bcl-XL inhibitor	G. Apoptotic modulator	Probe	-4.4	-4.4	-4.4	-4.4	-1.3	-4.4	-0.2	-4
A-1155463	BCL-XL inhibitor	G. Apoptotic modulator	Probe	-6.1	-3.4	-3.8	-5.9	8.3	-2.9	-0.5	-2
Ivosidenib	IDH1 R132H/R132C inhibitor	E. Differentiating/ epigenetic modifier	Approved (US)	0	0.7	1.4	0	2	0.3	0	0
Peficitinb	JAK3-selective inhibitor	B. Kinase inhibitor	Investigational (Ph 3)	0	0	0	0.1	0	0	0	0
ONC201	DRD2 agonist. ERK & AKT inhibitor, TRAIL inducer	X. Other	Investigational (Ph 2)	-6.2	-5.7	-3.1	-7	-5.9	-6.2	-5.2	-5.5
Opaganib	Sphingosine kinase 2 inhibitor	B. Kinase inhibitor	Investigational (Ph 2)	-4.8	-5.9	-4.2	-7.4	-4.5	-7.9	-7.9	-8.2
Radotinib	ABL, PDGFR inhibitor	B. Kinase inhibitor	Investigational (Ph 3)	-0.3	0.2	-0.3	-0.3	-0.2	-0.3	-0.3	-0.3
ATG-008	mTOR inhibitor	B. Kinase inhibitor	Investigational (Ph 2)	-1.3	-1.9	-0.6	-2.1	-1.1	-0.2	-4.8	-4.5
OTS-964	TOPK inhibitor	B. Kinase inhibitor	Probe	-5.4	-6.8	-2.6	-2.2	-7.5	-5	-4.2	-3.9
RO5126766	dual RAF/MEK inhibitor	B. Kinase inhibitor	Investigational (Ph 1)	-1.1	-1.1	-1.1	-1.1	-1.1	-1.1	-1.1	-1.1
Umbralisib	PI3Kdelta inhibitor	B. Kinase inhibitor	Investigational (Ph 3)	-3.4	-2.3	-2.5	-1	-3.4	-3.4	-3.4	-3.4
Ceralasertib	ATR inihibitor	B. Kinase inhibitor	Investigational (Ph 2)	-2.6	-4.1	-1.4	-4	-2.7	-2.9	-4.5	-4.4
Darolutamide	AR antagonist	F. Hormone therapy	Approved	-0.1	3	2.1	0	4.3	2.8	-0.1	-0.1
Entrectinib	TRK, ROS1, ALK inhibitor	B. Kinase inhibitor	Approved	0	0.3	0.9	1.1	-1	-0.2	-0.3	1.1
LY3023414	PI3K/mTOR/DNA-PK inhibitor	B. Kinase inhibitor	Investigational (Ph 2)	-2.7	-2.7	-3.3	-6.5	-6.1	-2.3	-5.9	-6.3
Resatorvid	TLR4 inhibitor	D. Immunomodulatory	Investigational (Ph 3)	-0.4	-0.4	-0.4	5.3	-0.4	-0.4	3.2	-0.1
Resiquimod	TLR7/TLR8 agonist	D. Immunomodulatory	Investigational (Ph 2)	0	0	0.4	0	0	0	0	0
Motolimod	TLR8 agonist	D. Immunomodulatory	Investigational (Ph 2)	-3.2	-2.8	-2.2	-1.5	-3.2	-3.2	-1.7	-3.2
THZ2	CDK7 inhibitor	B. Kinase inhibitor	Probe	-16.3	-10	-11.2	-7.4	-12.8	-12.2	-11.4	-9.7
Glesatinib	MET, AXL, TIE, VEGFR, RON inhibitor	B. Kinase inhibitor	Investigational (Ph 2)	2.1	4.3	3.8	3.1	4.4	3	2.1	2.9
Sitravatinib	RET, TRK, PDGFR, VEGFR, KIT, DDR... inhibitor	B. Kinase inhibitor	Investigational (Ph 3)	4.6	3.4	7.6	2.4	4.5	4.5	1.3	3.6
Lifirafenib	Raf/EGFR inhibitor	B. Kinase inhibitor	Investigational (Ph 2)	-4.6	-2.5	-1.7	-5.9	-3.5	-3.7	-5.4	-5.2
Asciminib	Allosteric ABL inhibitor, blocks myristoyl binding	B. Kinase inhibitor	Investigational (Ph 3)	0	0.5	0	0	0	0	0	0
Eribulin	Mitotic inhibitor, microtubule depolymerizer.	A. Conv. Chemo	Approved	-17.1	-24.2	-18.2	-24.7	-26.9	-22.8	-21.2	-14.4
Brigatinib	ALK inhibitor, including gatekeeper mutant ALK	B. Kinase inhibitor	Approved	2.2	4	3.5	3.1	2.1	3.6	3.9	3
Selonsertib	ASK1 inhibitor	B. Kinase inhibitor	Investigational (Ph 3)	-1.4	-1.4	-1.4	-1.4	-1.4	-1.4	-1.4	-1.4
Pirfenidone	Antifibrotic and anti-inflammatory	D. Immunomodulatory	Approved	0	0	0	0	0	0	0	0
CPI-0610	BET family inhibitor	E. Differentiating/ epigenetic modifier	Investigational (Ph 1)	-8.9	-6	-6.5	-4.6	-11.6	-8.9	-8.5	-11.2
Serabelisib	PI3Kalpha selective inhibitor	B. Kinase inhibitor	Investigational (Ph 2)	0.5	0.9	2	1.9	-0.2	3.4	2.2	1.1
NVP-SHP099	SHP2 inhibitor	X. Other	Probe	-0.2	-0.2	0	-0.2	-0.2	-0.2	-0.2	-0.2
Acalabrutinib	BTK inhibitor	B. Kinase inhibitor	Approved	0	0.1	0.4	0	0	0.8	0	0
Trifluridine	Antimetabolite; Nucleoside analog	A. Conv. Chemo	Approved	-3.9	-4	-3	-4	-4	-4	-4	-4
AZD3759	EGFR inhibitor, BBB penetrable	B. Kinase inhibitor	Investigational (Ph 3)	0	0	0	0.4	0	0	0	0
Salinomycin	Ionophore	X. Other	Veterinary approval	-10	-2.3	-2.6	-19.7	-3.9	-5.5	-7.9	-10.6
Mivebresib	BET family inhibitor	E. Differentiating/ epigenetic modifier	Investigational (Ph 1)	-19.6	-11.7	-11	-11.4	-20	-15.2	-17.4	-19.3
VLX1570	proteasome deubiquitinase inhibitor, USP-14 selective	L. Protease/proteasome inhibitor	Investigational (Ph 2)	0.8	5.5	8.3	-4.1	6.6	3.7	-3.9	-1.9
A-366	G9a/GLP inhibitor	E. Differentiating/ epigenetic modifier	Probe	-5.5	-5.6	-5.6	-4.9	-5.6	-5.6	-4.1	-5.6
LY-2584702	p70S6K inhibitor	B. Kinase inhibitor	Investigational (Ph 1)	-7.1	-5.8	-6.1	-7.1	-5.7	-5.6	-6.6	-6.7
Acitretin	Retinoid receptor agonist	E. Differentiating/ epigenetic modifier	Approved (non-oncology)	6.3	1.7	4	0.2	0.1	0.8	0.4	0
NVP-BHG712	EphB4 inhibitor	B. Kinase inhibitor	Probe	-9	-9.6	-6.4	-9.6	-8	-8.6	-9.6	-9.6
Necrostatin 2	RIPK1 inhibitor	B. Kinase inhibitor	Probe	0	0	0	0	0	0	0	0
Tucidinostat	HDAC1/2/3/10 inhibitor	E. Differentiating/ epigenetic modifier	Investigational (Ph 2)	-1.7	-8.2	-4.6	-7.7	-4.9	-0.5	-7.4	-6.7
Vesatolimod	TLR7 agonist	D. Immunomodulatory	Investigational (Ph 2)	0	0	0	0	0	0	0	0
JPH203	LAT1 inhibitor	X. Other	Probe	0	0.1	2	0	0	1	0.1	0
Paxalisib	PI3K/mTOR inhibitor	B. Kinase inhibitor	Investigational (Ph 2)	0.4	2.5	0.4	-1.9	-0.5	4.8	-1.8	-0.8
PF06650833	IRAK4 inhibitor	B. Kinase inhibitor	Investigational (Ph 2)	-1.6	-1.6	-1.2	-1.6	-1.6	-1.6	-1.6	-1.5
Avadomide	IMiD immunomodulator	D. Immunomodulatory	Investigational (Ph 2)	0.1	0	0	0.4	2.2	0	0	0
Amcasertib	Cancer stem cell kinase inhibitor	B. Kinase inhibitor	Investigational (Ph 2)	-3.5	3.5	-1.2	-3.5	3.6	3.1	-3.5	-3.5
Eltanexor	XPO1/CRM1 inhibitor	G. Apoptotic modulator	Investigational (Ph 2)	-10.4	-14.1	-5.8	-17.8	-13.1	-11.8	-16.5	-14.2
NVP-PIM447	PIM1, 2, 3 kinase inhibitor	B. Kinase inhibitor	Investigational (Ph 1)	-6.1	-3.1	-1.9	-3.2	-3.4	-2.6	-5.3	-6.1
EPZ031686	SMYD3 inhibitor	E. Differentiating/ epigenetic modifier	Probe	0.5	0	0	0	0	0	0	0
Vinflunine	Mitotic inhibitor. Vinca alkaloid microtubule depolymerizer	A. Conv. Chemo	Approved	-0.5	-3.4	-3.4	-2.3	-4.2	-3.2	-1.9	0.1
Ensartinib	ALK inhibitor	B. Kinase inhibitor	Investigational (Ph 3)	0.9	0.8	1.7	1.3	-0.7	2.7	0.8	-0.6
Erdafitinib	FGFR inhibitor	B. Kinase inhibitor	Approved (US)	7.2	5.9	4.8	6.2	8.8	2.7	8	15
Larotrectinib	TRK inhibitor	B. Kinase inhibitor	Approved	0	0	0	0	0	0	0	0
BAY-1436032	IDH1 R132H/R132C inhibitor	E. Differentiating/ epigenetic modifier	Investigational (Ph 1)	-0.4	-0.4	-0.4	-0.4	-0.4	-0.4	-0.4	-0.4
Upadacitinib	JAK1-selective inhibitor	B. Kinase inhibitor	Approved	0	0	1.3	0	0.1	0.8	0	0
S-63845	MCL-1 inhibitor	G. Apoptotic modulator	Probe	0	0	0	0	0	0	0	0
RSL3	GPX4 inhibitor, induces ferroptosis	H. Metabolic modifier	Probe	-0.9	-0.2	2.1	1.6	-0.9	-0.6	-0.3	8.6
