# Supplementary material for: Molecular profiling of ex vivo prostate cancer CAF models captures stromal heterogeneity and drug vulnerabilities
Source: Cell Death Discov. 2025 Nov 6;11:507. doi: 10.1038/s41420-025-02792-3 (PMC12592484; doi:10.1038/s41420-025-02792-3)
Supplement: Supplementary file 11 — Figure source data [file 41420_2025_2792_MOESM11_ESM.xlsx]

## Sheet: Fig3C
Fig3C: % of CAF cells within each Leiden cluster
cluster	cell_type	n	pct
1	CAF#1	5	1.2
1	CAF#2	9	2.1
1	CAF#3	8	1.9
1	CAF#4	1	0.2
1	CAF#5	18	4.3
1	CAF#6	71	16.9
1	CAF#7	308	73.3
2	CAF#1	60	19
2	CAF#2	27	8.6
2	CAF#3	119	37.8
2	CAF#4	8	2.5
2	CAF#5	51	16.2
2	CAF#6	39	12.4
2	CAF#7	11	3.5
3	CAF#1	3	1
3	CAF#2	118	40.5
3	CAF#3	33	11.3
3	CAF#4	1	0.3
3	CAF#5	1	0.3
3	CAF#6	123	42.3
3	CAF#7	12	4.1
4	CAF#1	2	1.8
4	CAF#2	1	0.9
4	CAF#3	1	0.9
4	CAF#4	100	91.7
4	CAF#6	5	4.6
5	CAF#6	1	0.9
5	CAF#7	107	99.1
6	CAF#1	1	2.1
6	CAF#2	4	8.3
6	CAF#3	4	8.3
6	CAF#4	19	39.6
6	CAF#6	18	37.5
6	CAF#7	2	4.2
7	CAF#3	1	2.4
7	CAF#4	4	9.8
7	CAF#5	2	4.9
7	CAF#6	2	4.9
7	CAF#7	32	78

## Sheet: Fig3D
Fig3D: DGE results for each Leiden cluster
p_val	avg_log2FC	pct.1	pct.2	p_val_adj	cluster	gene
2.9e-117	2.78657	0.91	0.352	9.5e-113	1	DSP
4.1e-115	1.89298	0.995	0.895	1.4e-110	1	GREM1
2.6e-100	2.01153	0.995	0.904	8.65e-96	1	SERPINE1
7.11e-98	1.62793	1	0.998	2.36e-93	1	FN1
4.06e-91	2.40164	0.85	0.378	1.35e-86	1	APCDD1L
2.22e-90	2.78927	0.833	0.373	7.37e-86	1	PRSS3
2.74e-89	1.76514	0.964	0.795	9.11e-85	1	MICAL2
6.51e-85	0.878211	0.998	0.996	2.16e-80	1	ITGB1
1.21e-84	2.00276	0.957	0.761	4.03e-80	1	CDH13
5.29e-83	1.57809	0.983	0.912	1.76e-78	1	INHBA
9.97e-81	1.51181	0.983	0.919	3.31e-76	1	SPOCK1
2.68e-80	1.87577	0.929	0.688	8.91e-76	1	THBS2
4.01e-79	1.57455	0.971	0.776	1.33e-74	1	BGN
6.43e-77	1.2958	0.99	0.957	2.14e-72	1	LOXL2
2.34e-76	1.40877	1	0.973	7.78e-72	1	CCND1
5.15e-76	1.72188	1	1	1.71e-71	1	TIMP1
1.07e-75	2.39917	0.824	0.355	3.55e-71	1	NRXN3
3.58e-73	1.35295	0.998	0.961	1.19e-68	1	UACA
6.45e-73	1.47997	0.974	0.757	2.14e-68	1	ADAM12
1.07e-72	1.38653	0.955	0.814	3.54e-68	1	PLAUR
2.66e-71	2.00425	0.855	0.526	8.84e-67	1	AMIGO2
7.39e-70	1.61879	0.945	0.726	2.45e-65	1	NREP
1.15e-69	2.36088	0.886	0.575	3.83e-65	1	DKK1
6.71e-69	1.31355	0.983	0.942	2.23e-64	1	COL5A1
2.61e-68	0.904639	0.998	0.998	8.66e-64	1	IGFBP7
1.9e-67	1.04118	0.99	0.944	6.32e-63	1	LRRFIP1
2.7e-67	1.59046	0.91	0.581	8.95e-63	1	NTM
2.87e-67	1.43122	0.967	0.74	9.52e-63	1	HMGA2
2.52e-66	1.34158	0.99	0.936	8.37e-62	1	FRMD6
3.32e-66	1.80316	0.881	0.644	1.1e-61	1	LTBP2
1.07e-65	1.56665	0.898	0.601	3.55e-61	1	ARHGAP22
4.04e-65	1.32694	0.967	0.844	1.34e-60	1	CEP170
4.38e-65	1.34103	0.967	0.85	1.46e-60	1	ANTXR2
1.19e-64	1.09468	1	0.993	3.97e-60	1	SPARC
1.21e-63	6.5475	0.331	0.016	4.02e-59	1	ADGRF5
3.47e-61	2.13725	0.669	0.224	1.15e-56	1	KIAA1549L
1.4e-60	1.21692	0.993	0.974	4.66e-56	1	COL4A1
3.87e-59	1.16981	0.964	0.828	1.29e-54	1	PRRX1
4.47e-59	1.79436	0.8	0.395	1.48e-54	1	FGF5
6.64e-59	1.03029	0.979	0.912	2.2e-54	1	DCBLD2
6.29e-58	1.2833	0.938	0.751	2.09e-53	1	RAB3B
7.21e-58	1.10634	0.96	0.83	2.39e-53	1	NT5E
2.89e-57	0.981865	0.976	0.852	9.61e-53	1	PPFIBP1
4.27e-57	2.34094	0.793	0.48	1.42e-52	1	OXTR
1.25e-56	1.17469	0.929	0.83	4.15e-52	1	MPRIP
2.95e-56	1.30252	0.95	0.856	9.8e-52	1	ATP2B4
3.34e-56	2.74823	0.495	0.114	1.11e-51	1	EFHD1
1.33e-55	1.60398	0.712	0.282	4.43e-51	1	RGS4
2.12e-55	1.39936	0.845	0.366	7.05e-51	1	MSMP
3.98e-55	2.51956	0.576	0.177	1.32e-50	1	KRT34
4.77e-55	1.51691	0.869	0.509	1.58e-50	1	COL5A3
7.21e-55	1.18035	0.969	0.833	2.39e-50	1	AFAP1
7.81e-55	0.970299	0.995	0.968	2.6e-50	1	FBN1
1.28e-54	1.39407	0.898	0.658	4.24e-50	1	SACS
7.04e-54	1.55183	0.75	0.34	2.34e-49	1	TINAGL1
8.42e-54	1.39781	0.907	0.578	2.8e-49	1	SEMA5A
1.98e-53	1.08108	0.971	0.907	6.57e-49	1	PLOD2
2.08e-53	1.49501	0.852	0.606	6.9e-49	1	RGMB
3.91e-53	1.31184	0.876	0.618	1.3e-48	1	UBL3
4.42e-53	1.09722	0.921	0.818	1.47e-48	1	DLGAP4
7.77e-53	0.935088	0.976	0.939	2.58e-48	1	PLS3
2.09e-52	1.19703	0.969	0.901	6.95e-48	1	NEK7
2.91e-52	1.55093	0.933	0.705	9.68e-48	1	SULF1
4.24e-52	1.36657	0.921	0.737	1.41e-47	1	TNS1
1.28e-51	2.03613	0.617	0.221	4.25e-47	1	ATP10A
6.28e-51	1.36146	0.943	0.765	2.09e-46	1	NAV3
1.09e-50	2.09652	0.586	0.201	3.62e-46	1	GRAMD1B
1.61e-50	1.4893	0.833	0.593	5.34e-46	1	FSTL3
2.17e-50	0.874922	0.976	0.95	7.2e-46	1	MSN
2.28e-50	1.04555	0.974	0.912	7.58e-46	1	FGF2
6.81e-50	2.46515	0.524	0.158	2.26e-45	1	RHOJ
4.72e-49	4.27402	0.376	0.067	1.57e-44	1	SLC24A3
4.75e-49	1.22981	0.898	0.616	1.58e-44	1	VEGFC
1.05e-48	1.23117	0.926	0.747	3.5e-44	1	ASAP2
5.04e-48	1.37237	0.862	0.56	1.68e-43	1	XYLT1
6.9e-48	0.85363	0.964	0.956	2.29e-43	1	PSMD2
9.36e-48	0.82141	0.981	0.912	3.11e-43	1	AXL
1.12e-47	1.8244	0.65	0.261	3.72e-43	1	ABI3BP
5.14e-47	1.57812	0.717	0.343	1.71e-42	1	NDUFA4L2
1.69e-46	1.19715	0.931	0.78	5.6e-42	1	SPTLC2
5.34e-46	0.957609	0.974	0.944	1.77e-41	1	TNFRSF12A
7.28e-46	1.1011	0.967	0.853	2.42e-41	1	VCAN
1.12e-45	1.14159	0.948	0.857	3.71e-41	1	ITGA5
1.14e-45	0.817798	0.998	0.986	3.8e-41	1	COL4A2
1.22e-45	1.38356	0.85	0.555	4.06e-41	1	SPHK1
2.18e-45	2.27223	0.624	0.257	7.25e-41	1	KCNQ5
4.59e-45	1.17713	0.931	0.82	1.53e-40	1	ARHGAP18
4.6e-45	0.926197	1	0.998	1.53e-40	1	COL1A1
2.65e-44	2.79295	0.374	0.073	8.81e-40	1	MFAP3L
3.81e-44	2.30838	0.693	0.382	1.27e-39	1	HAS2
3.89e-44	0.709372	0.998	0.982	1.29e-39	1	CAVIN1
6.84e-44	0.817139	0.988	0.933	2.27e-39	1	AKAP9
1.54e-43	0.567957	0.993	0.984	5.11e-39	1	RAP1B
1.86e-43	1.44166	0.831	0.558	6.17e-39	1	MYO1D
2.19e-43	1.10417	0.962	0.89	7.29e-39	1	SLC4A7
4.61e-43	2.18004	0.46	0.128	1.53e-38	1	SEMA7A
5.26e-43	1.54371	0.812	0.604	1.75e-38	1	AEBP1
1.53e-42	1.22218	0.864	0.717	5.1e-38	1	CDH2
1.72e-42	1.11381	0.988	0.946	5.7e-38	1	DLC1
2.74e-42	1.78529	0.695	0.398	9.11e-38	1	ERCC6
3.02e-42	1.2567	0.929	0.867	1e-37	1	LOX
3.34e-42	1.48348	0.852	0.643	1.11e-37	1	SCN9A
3.83e-42	1.50637	0.936	0.753	1.27e-37	1	ADAMTS6
4.77e-42	1.5768	0.748	0.439	1.59e-37	1	STEAP1B
1.64e-41	1.44454	0.848	0.612	5.44e-37	1	SLC20A1
1.83e-41	1.2001	0.931	0.719	6.1e-37	1	TIMP3
1.85e-41	1.31543	0.779	0.505	6.13e-37	1	TPST2
2.67e-41	1.36302	0.762	0.419	8.87e-37	1	INSYN2B
2.78e-41	1.04859	0.91	0.769	9.24e-37	1	PKD2
6.93e-41	1.20735	0.933	0.807	2.3e-36	1	ITGA2
1.1e-40	1.02043	0.933	0.85	3.65e-36	1	TPBG
1.67e-40	0.895088	0.945	0.83	5.54e-36	1	GOLIM4
1.39e-39	0.741346	0.981	0.98	4.63e-35	1	SSR3
2.37e-39	1.08252	0.976	0.882	7.89e-35	1	SH3RF1
5.73e-39	0.676155	0.993	0.982	1.9e-34	1	CD59
7.64e-39	0.958341	0.926	0.815	2.54e-34	1	CHIC2
8.56e-39	3.02638	0.314	0.054	2.84e-34	1	KCNK2
9.24e-39	0.964598	0.957	0.902	3.07e-34	1	TCF4
1.17e-38	0.855193	0.962	0.924	3.9e-34	1	CCDC50
1.6e-38	1.28697	0.817	0.535	5.33e-34	1	NTN4
2.53e-38	3.57225	0.3	0.049	8.42e-34	1	OPCML
5.56e-38	1.11589	0.898	0.749	1.85e-33	1	CTPS1
5.88e-38	1.5187	0.593	0.246	1.95e-33	1	CFAP299
9.36e-38	0.702317	0.976	0.946	3.11e-33	1	ROCK1
1.43e-37	1.82912	0.543	0.217	4.74e-33	1	FOXC2
2.07e-37	0.864394	0.964	0.834	6.89e-33	1	NRP1
2.1e-37	0.872166	0.979	0.923	6.98e-33	1	MYO10
6e-37	1.37428	0.9	0.724	2e-32	1	ITGBL1
6.58e-37	1.1539	0.938	0.82	2.18e-32	1	CDK14
8.41e-37	2.02656	0.593	0.289	2.79e-32	1	FMN1
9.11e-37	1.29554	0.693	0.357	3.03e-32	1	MAP3K7CL
9.35e-37	1.2336	0.648	0.293	3.11e-32	1	PDGFA
9.62e-37	0.979271	0.86	0.615	3.2e-32	1	ATP8B1
1.67e-36	1.2126	0.888	0.629	5.56e-32	1	POSTN
2.97e-36	1.70166	0.631	0.33	9.86e-32	1	STARD4
6.36e-36	1.31949	0.96	0.921	2.11e-31	1	CCN2
7.29e-36	0.801587	0.94	0.828	2.42e-31	1	PDCD6IP
8.83e-36	2.21145	0.483	0.181	2.93e-31	1	MALL
9.06e-36	2.17919	0.607	0.321	3.01e-31	1	SCG5
9.28e-36	1.47708	0.664	0.361	3.08e-31	1	UTP25
9.77e-36	0.83917	0.96	0.873	3.25e-31	1	PLEC
1.19e-35	1.31855	0.676	0.353	3.94e-31	1	TMEM200A
1.19e-35	1.27046	0.94	0.845	3.96e-31	1	MAGI1
1.38e-35	2.09389	0.46	0.159	4.58e-31	1	ABCC9
1.79e-35	1.3763	0.821	0.582	5.95e-31	1	SNX25
2.48e-35	0.940384	1	1	8.24e-31	1	MT2A
3.85e-35	0.879702	0.924	0.821	1.28e-30	1	ITPRID2
6.96e-35	1.17798	0.974	0.947	2.31e-30	1	KRT18
7.44e-35	2.31821	0.412	0.127	2.47e-30	1	TNFSF4
1.08e-34	0.899305	0.931	0.817	3.6e-30	1	TRAM2
2.42e-33	1.43581	0.714	0.431	8.04e-29	1	SLC12A6
2.47e-33	1.01509	0.831	0.626	8.21e-29	1	ITGA3
3.52e-33	0.897822	0.836	0.621	1.17e-28	1	SCUBE3
3.9e-33	0.819978	0.95	0.802	1.3e-28	1	ALCAM
4.53e-33	1.08861	0.8	0.587	1.51e-28	1	TBC1D1
5.19e-33	1.2274	0.86	0.607	1.73e-28	1	FMN2
5.33e-33	1.40734	0.795	0.581	1.77e-28	1	NUAK1
5.92e-33	0.674227	0.952	0.944	1.97e-28	1	SH3GLB1
1.09e-32	0.98832	0.848	0.565	3.63e-28	1	EBF1
1.18e-32	0.687848	1	0.992	3.93e-28	1	COL6A3
1.29e-32	1.62153	0.75	0.476	4.27e-28	1	PCED1B
1.86e-32	0.649271	0.957	0.906	6.19e-28	1	EIF4G1
3.86e-32	0.798604	0.94	0.906	1.28e-27	1	P4HA2
4.9e-32	0.711131	0.971	0.952	1.63e-27	1	TMOD3
5.07e-32	0.700346	0.969	0.925	1.68e-27	1	SPTBN1
5.13e-32	1.07692	0.971	0.946	1.7e-27	1	SMURF2
5.93e-32	1.09409	0.945	0.877	1.97e-27	1	DDAH1
6.24e-32	0.861231	0.94	0.833	2.07e-27	1	PAWR
8.99e-32	2.09349	0.348	0.089	2.99e-27	1	ESM1
9.05e-32	0.975888	0.943	0.913	3.01e-27	1	CD9
1.06e-31	1.26629	0.8	0.637	3.52e-27	1	GRAMD2B
1.08e-31	1.42821	0.736	0.537	3.57e-27	1	SAMD9
1.79e-31	0.624715	0.988	0.964	5.96e-27	1	MFGE8
1.88e-31	5.70715	0.262	0.05	6.24e-27	1	SERPINB2
2.32e-31	0.964852	0.883	0.743	7.72e-27	1	ELK3
3.69e-31	1.00092	0.779	0.524	1.22e-26	1	KHDRBS3
3.97e-31	0.970769	0.588	0.284	1.32e-26	1	TNFAIP3
4.87e-31	0.838229	0.9	0.786	1.62e-26	1	IPO5
6.85e-31	0.634948	0.945	0.964	2.27e-26	1	GSTO1
1.13e-30	0.814914	0.883	0.714	3.75e-26	1	ANKLE2
1.54e-30	1.47055	0.471	0.175	5.12e-26	1	RGS7
1.54e-30	0.967243	0.907	0.839	5.12e-26	1	PACS1
1.65e-30	0.867885	0.962	0.893	5.48e-26	1	ADK
1.96e-30	0.861368	0.907	0.815	6.52e-26	1	NOTCH2
2e-30	0.618247	0.99	0.982	6.64e-26	1	CLIC4
2.11e-30	1.1026	0.831	0.598	7e-26	1	FGD4
2.54e-30	1.54925	0.526	0.236	8.43e-26	1	AK4
2.55e-30	1.1766	0.871	0.697	8.48e-26	1	SIPA1L3
3.35e-30	0.844878	0.826	0.693	1.11e-25	1	WSB2
3.93e-30	1.39639	0.781	0.548	1.3e-25	1	DGKI
4.11e-30	0.880366	0.964	0.92	1.36e-25	1	BACH1
5.41e-30	0.724855	0.974	0.923	1.8e-25	1	PDLIM5
1.28e-29	1.89799	0.402	0.137	4.26e-25	1	RELN
1.35e-29	0.664373	0.99	0.966	4.48e-25	1	MYOF
1.49e-29	0.588618	0.986	0.97	4.96e-25	1	TLN1
1.91e-29	1.05697	0.874	0.731	6.34e-25	1	GALNT10
1.92e-29	0.754491	0.881	0.775	6.39e-25	1	RECQL
2.45e-29	1.24501	0.657	0.379	8.14e-25	1	PNP
3.12e-29	0.743526	0.967	0.91	1.04e-24	1	CDH11
3.14e-29	1.15956	0.85	0.704	1.04e-24	1	KRT7
3.31e-29	0.608822	0.998	0.977	1.1e-24	1	MYH9
3.8e-29	0.450572	0.993	0.975	1.26e-24	1	KIF5B
4.3e-29	0.814219	0.955	0.883	1.43e-24	1	AKT3
5.23e-29	0.825177	0.902	0.753	1.74e-24	1	GPR176
2.23e-28	0.821737	0.876	0.685	7.4e-24	1	SLK
2.49e-28	2.13997	0.395	0.143	8.26e-24	1	SCRG1
2.69e-28	3.24422	0.198	0.024	8.95e-24	1	SERPINA9
3.01e-28	0.704765	0.931	0.855	9.99e-24	1	ITGB5
3.32e-28	0.715824	0.945	0.86	1.1e-23	1	SYNJ2
3.86e-28	0.787214	0.955	0.895	1.28e-23	1	PTPN14
3.92e-28	1.00145	0.867	0.779	1.3e-23	1	RFLNB
5.2e-28	0.692842	0.94	0.936	1.73e-23	1	RALA
5.22e-28	0.702476	0.921	0.854	1.73e-23	1	KPNA4
5.84e-28	1.11468	0.857	0.647	1.94e-23	1	DOCK10
6.25e-28	0.559597	0.974	0.929	2.08e-23	1	CAPN2
6.7e-28	0.924139	0.902	0.814	2.23e-23	1	MGLL
6.93e-28	1.55002	0.631	0.386	2.3e-23	1	PPP1R14A
7.11e-28	0.635062	0.981	0.955	2.36e-23	1	ZBTB38
8.02e-28	0.611724	0.986	0.977	2.66e-23	1	MAP1B
8.84e-28	0.882374	0.914	0.83	2.94e-23	1	FAP
9.22e-28	0.403177	0.983	0.985	3.06e-23	1	RHOA
9.98e-28	0.69943	0.969	0.879	3.32e-23	1	CREB3L2
1.3e-27	0.612782	0.955	0.882	4.32e-23	1	IPO7
1.34e-27	0.69148	0.943	0.916	4.45e-23	1	SBDS
1.35e-27	0.6953	0.993	0.963	4.48e-23	1	LAMC1
1.5e-27	1.13376	0.731	0.508	4.98e-23	1	KLF2
2.46e-27	0.660673	0.981	0.945	8.18e-23	1	PHLDA2
4.27e-27	1.74902	0.531	0.276	1.42e-22	1	BCL7A
4.31e-27	0.74312	0.914	0.809	1.43e-22	1	SLC39A10
6.87e-27	1.05523	0.752	0.56	2.28e-22	1	INPP5A
8.49e-27	2.52453	0.26	0.057	2.82e-22	1	PTGIR
1.57e-26	1.05603	0.776	0.602	5.22e-22	1	KATNAL1
1.58e-26	0.634818	0.919	0.865	5.24e-22	1	UBE3A
1.95e-26	1.57798	0.502	0.241	6.48e-22	1	KCNG1
2.01e-26	0.721019	0.907	0.811	6.68e-22	1	ANKRD13A
2.7e-26	0.913166	0.914	0.873	8.98e-22	1	CTNNAL1
2.81e-26	1.13161	0.821	0.656	9.32e-22	1	PRR16
4.41e-26	2.34479	0.288	0.075	1.47e-21	1	FAM180A
6.52e-26	1.01267	0.788	0.582	2.17e-21	1	ITGA11
6.54e-26	0.528792	0.986	0.963	2.17e-21	1	IQGAP1
6.8e-26	0.80038	0.607	0.311	2.26e-21	1	PTPRE
6.97e-26	0.869136	0.821	0.643	2.32e-21	1	AMOTL1
7.19e-26	0.517209	0.983	0.986	2.39e-21	1	PPP1R14B
8.29e-26	1.92816	0.495	0.25	2.76e-21	1	AMZ1
8.35e-26	0.848288	0.855	0.741	2.77e-21	1	GNB4
8.52e-26	0.970019	0.798	0.65	2.83e-21	1	NOTCH3
9.39e-26	0.641499	0.96	0.886	3.12e-21	1	MYO1B
1.01e-25	2.68684	0.245	0.053	3.35e-21	1	ADGRE2
1.13e-25	0.957467	0.852	0.749	3.75e-21	1	PTGS1
1.14e-25	1.79389	0.464	0.2	3.78e-21	1	NGF
1.23e-25	2.815	0.19	0.025	4.07e-21	1	TDRD1
1.26e-25	0.608193	0.967	0.918	4.19e-21	1	NAV1
1.6e-25	0.93933	0.886	0.754	5.32e-21	1	DOCK5
1.71e-25	0.962663	0.881	0.698	5.69e-21	1	DNMBP
1.84e-25	2.14585	0.393	0.154	6.11e-21	1	PODXL
2.13e-25	2.268	0.248	0.053	7.08e-21	1	NLRP10
2.34e-25	0.842491	0.914	0.841	7.76e-21	1	SH3PXD2A
3.12e-25	0.574738	0.969	0.942	1.04e-20	1	NR2F2
4.01e-25	0.816845	0.833	0.696	1.33e-20	1	GNPNAT1
4.38e-25	1.40851	0.752	0.565	1.46e-20	1	COBLL1
4.63e-25	1.29892	0.707	0.457	1.54e-20	1	KIRREL3
6.23e-25	2.0795	0.445	0.202	2.07e-20	1	RTN1
6.6e-25	0.697311	0.929	0.828	2.19e-20	1	RASSF8
7.02e-25	0.656533	1	0.996	2.33e-20	1	COL1A2
7.62e-25	0.717604	0.869	0.732	2.53e-20	1	OXSR1
8.49e-25	0.790582	0.886	0.725	2.82e-20	1	KCNMA1
8.73e-25	0.895147	0.881	0.737	2.9e-20	1	SPIRE1
1.09e-24	0.818955	0.812	0.673	3.61e-20	1	PXN
1.35e-24	0.886448	0.843	0.693	4.47e-20	1	APPL2
1.38e-24	1.36381	0.595	0.363	4.6e-20	1	KCNK6
1.63e-24	0.895305	0.795	0.613	5.41e-20	1	NUDT4
2.33e-24	0.601259	0.988	0.952	7.75e-20	1	EPS8
3.09e-24	0.463566	0.995	0.987	1.03e-19	1	EIF4G2
3.12e-24	1.16092	0.602	0.326	1.04e-19	1	KCTD16
3.18e-24	0.988275	0.981	0.9	1.06e-19	1	PRKG1
3.48e-24	1.07558	0.719	0.521	1.16e-19	1	PTPRF
3.58e-24	0.717164	0.831	0.649	1.19e-19	1	MAP2K3
4.03e-24	1.55504	0.49	0.249	1.34e-19	1	SH3BP5L
4.56e-24	0.94345	0.8	0.612	1.51e-19	1	UCK2
4.6e-24	1.18475	0.676	0.447	1.53e-19	1	ARHGAP31
5.12e-24	0.808892	0.852	0.718	1.7e-19	1	TMEM47
5.21e-24	0.993038	0.702	0.464	1.73e-19	1	MGP
5.56e-24	0.784909	0.79	0.559	1.85e-19	1	SPDL1
6.03e-24	1.16748	0.669	0.457	2e-19	1	EFL1
6.56e-24	1.58452	0.702	0.536	2.18e-19	1	PHLPP1
8.49e-24	0.629333	0.933	0.882	2.82e-19	1	PFKP
1.06e-23	0.8083	0.848	0.697	3.54e-19	1	SLC7A1
1.1e-23	1.1115	0.807	0.654	3.65e-19	1	COL7A1
1.16e-23	1.49578	0.898	0.844	3.84e-19	1	FST
1.29e-23	1.51248	0.619	0.384	4.29e-19	1	ANGPTL4
1.32e-23	2.27894	0.224	0.046	4.38e-19	1	SARDH
1.59e-23	1.04918	0.707	0.481	5.29e-19	1	GJC1
1.6e-23	1.25808	0.579	0.342	5.3e-19	1	FGF1
1.6e-23	0.752677	0.912	0.826	5.3e-19	1	SDC2
1.62e-23	0.572098	0.931	0.883	5.38e-19	1	ITGB1BP1
1.68e-23	0.445441	0.99	0.975	5.57e-19	1	ARPC5
1.73e-23	0.848803	0.883	0.789	5.74e-19	1	FRMD4A
1.84e-23	1.12333	0.681	0.488	6.13e-19	1	MICA
1.92e-23	0.974009	0.671	0.428	6.38e-19	1	COL13A1
2.04e-23	0.541572	0.993	0.989	6.76e-19	1	HIF1A
2.17e-23	0.566232	0.948	0.932	7.2e-19	1	TRIOBP
2.43e-23	0.483444	0.983	0.971	8.08e-19	1	PPP1R12A
2.48e-23	0.789082	0.969	0.918	8.26e-19	1	UTRN
2.62e-23	0.579634	0.955	0.9	8.71e-19	1	NCKAP1
3.26e-23	0.552662	0.95	0.908	1.08e-18	1	SERINC3
4.24e-23	1.55821	0.567	0.321	1.41e-18	1	IL11
5.25e-23	0.770839	0.864	0.749	1.74e-18	1	GOLGA3
6.66e-23	0.628309	0.955	0.908	2.21e-18	1	CORO1C
8.1e-23	0.455101	0.971	0.965	2.69e-18	1	DNAJB6
9.41e-23	1.24381	0.786	0.645	3.13e-18	1	ANPEP
1.31e-22	1.96096	0.495	0.265	4.35e-18	1	ANKRD37
1.4e-22	0.544593	0.957	0.97	4.65e-18	1	EIF5
1.77e-22	0.51455	0.974	0.943	5.9e-18	1	OSBPL8
2.07e-22	0.408644	0.986	0.977	6.88e-18	1	TAX1BP1
2.27e-22	0.660409	0.874	0.803	7.55e-18	1	ATL3
2.3e-22	3.65488	0.148	0.015	7.66e-18	1	MYB
2.6e-22	0.490123	0.971	0.935	8.63e-18	1	GSPT1
4.29e-22	0.92141	0.764	0.581	1.43e-17	1	SH2B3
4.3e-22	0.987071	0.774	0.639	1.43e-17	1	JADE1
4.44e-22	0.789549	0.812	0.644	1.48e-17	1	DIAPH1
4.65e-22	0.792627	0.864	0.762	1.54e-17	1	UAP1
4.74e-22	1.44867	0.455	0.212	1.58e-17	1	MYPN
5.06e-22	1.77017	0.386	0.159	1.68e-17	1	FZD8
5.14e-22	0.357436	0.99	0.99	1.71e-17	1	KTN1
5.32e-22	1.15944	0.667	0.457	1.77e-17	1	EVA1A
5.54e-22	0.460506	0.988	0.976	1.84e-17	1	CLTC
5.72e-22	3.69745	0.14	0.013	1.9e-17	1	FCRLA
6.62e-22	0.710283	0.945	0.904	2.2e-17	1	CDK6
7.08e-22	0.728746	0.886	0.799	2.35e-17	1	RIF1
7.55e-22	0.531492	0.971	0.967	2.51e-17	1	P4HA1
8.23e-22	0.665307	0.893	0.809	2.74e-17	1	CDC42BPB
8.35e-22	0.895622	0.969	0.938	2.77e-17	1	IER3
8.7e-22	0.623459	0.945	0.911	2.89e-17	1	SRGN
1.44e-21	1.53148	0.543	0.299	4.78e-17	1	DOCK2
1.57e-21	1.89918	0.34	0.132	5.21e-17	1	CACNA2D3
1.92e-21	0.632705	0.99	0.97	6.39e-17	1	FOXP1
1.97e-21	0.605074	0.924	0.861	6.54e-17	1	VOPP1
2.03e-21	0.860392	0.833	0.712	6.76e-17	1	WDFY2
2.25e-21	0.532102	0.931	0.853	7.47e-17	1	TRIP11
2.42e-21	0.897327	0.96	0.867	8.04e-17	1	PLAT
2.48e-21	0.479849	0.976	0.962	8.25e-17	1	CAP1
2.62e-21	0.384878	0.995	0.993	8.72e-17	1	COL6A2
2.77e-21	0.776514	0.821	0.686	9.19e-17	1	STARD7
3.44e-21	0.39953	0.983	0.975	1.14e-16	1	ACTR2
3.51e-21	1.13722	0.66	0.455	1.17e-16	1	MEAK7
4.12e-21	2.6537	0.255	0.075	1.37e-16	1	ADCY4
4.21e-21	1.03167	0.871	0.76	1.4e-16	1	CBLB
4.56e-21	0.743272	0.857	0.748	1.52e-16	1	HK1
4.86e-21	0.932396	0.781	0.617	1.61e-16	1	SPOCD1
4.99e-21	0.654019	0.917	0.85	1.66e-16	1	PURA
6.49e-21	0.795485	0.876	0.796	2.16e-16	1	RASA1
8.92e-21	0.605761	0.929	0.87	2.96e-16	1	KANK2
8.93e-21	0.993501	0.793	0.675	2.97e-16	1	TRAK1
9.52e-21	0.902694	0.829	0.72	3.16e-16	1	KITLG
9.82e-21	0.984338	0.769	0.605	3.26e-16	1	ATP10D
1.02e-20	1.08851	0.85	0.765	3.39e-16	1	SASH1
1.11e-20	2.6545	0.195	0.041	3.68e-16	1	SYT7
1.11e-20	0.857382	0.948	0.9	3.7e-16	1	SYNE1
2.23e-20	0.642989	0.952	0.911	7.42e-16	1	COL18A1
2.45e-20	0.743699	0.862	0.727	8.13e-16	1	BMP1
2.54e-20	1.77569	0.326	0.123	8.43e-16	1	TRIM58
2.59e-20	1.11615	0.721	0.533	8.6e-16	1	TRPC4
2.82e-20	0.784678	0.969	0.97	9.36e-16	1	MT1E
3.44e-20	0.41919	0.988	0.965	1.14e-15	1	MAP4K4
3.98e-20	1.1439	0.643	0.44	1.32e-15	1	PLXND1
4.37e-20	0.798521	0.831	0.692	1.45e-15	1	ITPRIPL2
4.73e-20	0.769974	0.862	0.752	1.57e-15	1	DIAPH2
4.79e-20	1.5977	0.376	0.16	1.59e-15	1	TLR4
4.92e-20	3.56139	0.131	0.013	1.64e-15	1	SYNDIG1
5.48e-20	0.781905	0.86	0.777	1.82e-15	1	CYBRD1
5.68e-20	1.28689	0.543	0.329	1.89e-15	1	PLPP4
5.71e-20	0.704705	0.871	0.808	1.9e-15	1	APC
6.2e-20	2.28599	0.252	0.075	2.06e-15	1	RASA4
7e-20	0.36796	0.998	0.982	2.33e-15	1	FSTL1
7.77e-20	0.657171	0.91	0.848	2.58e-15	1	AMD1
8.3e-20	0.62764	0.91	0.831	2.76e-15	1	HSPH1
1.3e-19	0.795236	0.779	0.595	4.31e-15	1	ABHD2
1.36e-19	1.31522	0.548	0.33	4.52e-15	1	DOT1L
1.41e-19	2.04814	0.326	0.128	4.68e-15	1	PCOLCE2
1.45e-19	0.818473	0.798	0.654	4.82e-15	1	MAP2K1
1.73e-19	0.41073	0.957	0.948	5.76e-15	1	PAK2
1.75e-19	0.988359	0.652	0.454	5.8e-15	1	CRIP2
1.84e-19	1.00918	0.788	0.596	6.12e-15	1	HS3ST3A1
2.02e-19	0.777365	0.817	0.647	6.72e-15	1	USP53
2.25e-19	1.23892	0.933	0.862	7.46e-15	1	DPYD
2.26e-19	1.4966	0.474	0.246	7.51e-15	1	SAMD3
2.42e-19	0.398546	0.986	0.971	8.03e-15	1	PRRC2C
2.49e-19	0.543941	0.924	0.898	8.29e-15	1	YIPF5
2.56e-19	0.540883	0.955	0.917	8.5e-15	1	SP100
2.63e-19	1.11304	0.607	0.393	8.73e-15	1	KLF13
2.95e-19	0.572313	0.952	0.917	9.79e-15	1	KLC1
3.49e-19	0.555087	0.9	0.864	1.16e-14	1	PEA15
4.27e-19	0.529321	0.943	0.89	1.42e-14	1	REEP3
4.48e-19	0.662853	0.902	0.799	1.49e-14	1	CSGALNACT2
4.56e-19	1.53862	0.707	0.562	1.52e-14	1	DCLK2
4.62e-19	0.545088	0.895	0.853	1.54e-14	1	PAFAH1B2
5.84e-19	0.483716	0.964	0.907	1.94e-14	1	TSPAN5
6.04e-19	0.755555	0.795	0.628	2.01e-14	1	RNF149
7.57e-19	1.35536	0.64	0.459	2.51e-14	1	NLRP1
7.65e-19	0.489547	0.943	0.896	2.54e-14	1	HOOK3
7.91e-19	0.604361	0.893	0.817	2.63e-14	1	DNM1L
8.31e-19	1.73976	0.252	0.076	2.76e-14	1	HSPB7
8.47e-19	1.2868	0.557	0.341	2.82e-14	1	BMPER
8.84e-19	0.516234	0.971	0.958	2.94e-14	1	NR3C1
9.34e-19	0.609674	0.588	0.334	3.1e-14	1	ARL4C
9.71e-19	0.562671	0.948	0.927	3.23e-14	1	OPTN
1e-18	0.747301	0.857	0.745	3.33e-14	1	KCTD20
1.01e-18	0.802227	0.883	0.804	3.34e-14	1	ADAMTS2
1.01e-18	0.296194	0.993	0.989	3.36e-14	1	CALU
1.05e-18	0.854173	0.724	0.577	3.5e-14	1	PXDC1
1.09e-18	0.956484	0.731	0.555	3.63e-14	1	UPP1
1.13e-18	1.55169	0.56	0.348	3.75e-14	1	FLT1
1.31e-18	2.92288	0.136	0.018	4.35e-14	1	HTR1F
1.37e-18	0.42522	0.986	0.964	4.56e-14	1	LTBP1
1.43e-18	0.361906	0.988	0.995	4.76e-14	1	SH3BGRL3
1.48e-18	1.14792	0.536	0.316	4.92e-14	1	DDI2
1.56e-18	2.02931	0.281	0.102	5.2e-14	1	PLEK2
1.59e-18	0.933902	0.633	0.459	5.27e-14	1	SGTB
1.64e-18	0.715171	0.971	0.934	5.45e-14	1	CRIM1
1.67e-18	0.480151	0.924	0.88	5.54e-14	1	URI1
1.81e-18	0.530048	0.948	0.887	6.01e-14	1	HUWE1
2.06e-18	0.815704	0.729	0.581	6.85e-14	1	LRRC58
2.08e-18	0.692104	0.86	0.741	6.92e-14	1	WASHC4
2.13e-18	1.04229	0.417	0.188	7.07e-14	1	EMB
2.23e-18	1.69986	0.338	0.143	7.42e-14	1	GALNT6
2.61e-18	0.557554	0.96	0.913	8.67e-14	1	PICALM
2.87e-18	0.970791	0.545	0.296	9.54e-14	1	EPHA3
3.02e-18	0.540184	0.864	0.73	1e-13	1	ADAM19
3.87e-18	1.13319	0.483	0.262	1.28e-13	1	PPP1R13L
4.07e-18	2.30471	0.214	0.059	1.35e-13	1	HOXD10
4.36e-18	0.601226	0.874	0.783	1.45e-13	1	ABCE1
4.5e-18	1.20273	0.574	0.383	1.5e-13	1	GCNT1
4.53e-18	0.528564	0.921	0.854	1.51e-13	1	EMP1
4.99e-18	0.606287	0.867	0.796	1.66e-13	1	DNAJC10
5.41e-18	1.0219	0.583	0.345	1.8e-13	1	E2F7
5.68e-18	1.89424	0.367	0.172	1.89e-13	1	CRLF1
5.86e-18	0.933078	0.61	0.402	1.95e-13	1	DYRK2
6.37e-18	1.68666	0.336	0.143	2.12e-13	1	DACT1
6.68e-18	0.437885	0.986	0.969	2.22e-13	1	AHNAK
6.83e-18	0.387592	0.981	0.966	2.27e-13	1	GOLGA4
6.95e-18	2.18682	0.221	0.064	2.31e-13	1	SYN1
7.17e-18	1.84275	0.262	0.088	2.38e-13	1	KCNJ8
7.42e-18	1.19801	0.462	0.25	2.47e-13	1	BAIAP2L1
7.56e-18	1.59894	0.286	0.099	2.51e-13	1	ADAM23
7.89e-18	0.692341	0.855	0.772	2.62e-13	1	SOCS5
8.59e-18	0.557106	0.933	0.863	2.85e-13	1	PGM3
1e-17	3.29192	0.145	0.024	3.33e-13	1	MGAM
1.01e-17	0.716459	0.864	0.806	3.36e-13	1	HOMER3
1.04e-17	0.858214	0.66	0.466	3.46e-13	1	C1GALT1
1.04e-17	0.503164	0.845	0.765	3.46e-13	1	DUSP14
1.11e-17	1.19079	0.643	0.474	3.7e-13	1	MSMO1
1.15e-17	2.77237	0.229	0.072	3.81e-13	1	CAVIN4
1.15e-17	0.669436	0.917	0.87	3.83e-13	1	BCAT1
1.21e-17	1.37038	0.436	0.232	4.02e-13	1	WNK4
1.3e-17	0.382496	0.993	0.996	4.31e-13	1	ENO1
1.61e-17	0.406823	0.981	0.967	5.36e-13	1	DYNC1H1
1.78e-17	0.642519	0.776	0.645	5.9e-13	1	SETD7
1.95e-17	0.636611	0.824	0.735	6.47e-13	1	MAP7D1
1.95e-17	0.902665	0.805	0.706	6.48e-13	1	EPG5
1.97e-17	0.73606	0.838	0.69	6.55e-13	1	UBASH3B
2.02e-17	0.73077	0.795	0.674	6.7e-13	1	UBA6
2.1e-17	0.577256	0.924	0.93	6.98e-13	1	YWHAH
2.3e-17	0.849457	0.619	0.399	7.66e-13	1	LRRC8C
2.5e-17	1.44881	0.36	0.167	8.3e-13	1	ULBP2
2.53e-17	0.517395	0.907	0.843	8.39e-13	1	ATP1A1
2.62e-17	0.508289	0.926	0.854	8.69e-13	1	HSPA4
2.67e-17	0.802571	0.702	0.471	8.86e-13	1	INPP4B
2.85e-17	0.674718	0.86	0.807	9.49e-13	1	NAGK
2.96e-17	0.532797	0.943	0.914	9.85e-13	1	ATP13A3
3.1e-17	0.887642	0.681	0.508	1.03e-12	1	PWWP2A
3.31e-17	0.771625	0.755	0.6	1.1e-12	1	SERTAD2
3.59e-17	1.77147	0.3	0.12	1.19e-12	1	LAMA1
3.67e-17	1.00811	0.495	0.274	1.22e-12	1	EPHB6
3.81e-17	1.5335	0.329	0.139	1.26e-12	1	BACE2
4.37e-17	0.390769	0.981	0.97	1.45e-12	1	NEXN
4.37e-17	0.857753	0.738	0.598	1.45e-12	1	ASB1
4.43e-17	0.707828	0.821	0.737	1.47e-12	1	LAMB2
5.19e-17	0.380336	0.993	0.992	1.72e-12	1	SEPTIN11
5.38e-17	3.27811	0.107	0.01	1.79e-12	1	TAFA5
5.52e-17	0.444716	1	1	1.83e-12	1	CALM2
5.57e-17	0.388119	0.979	0.963	1.85e-12	1	KPNB1
5.74e-17	1.49364	0.41	0.206	1.91e-12	1	HECW2
6.51e-17	0.556963	0.921	0.859	2.16e-12	1	CCSER2
6.94e-17	0.556508	0.905	0.884	2.31e-12	1	TGFB1
6.95e-17	1.44403	0.417	0.207	2.31e-12	1	OLFM2
7.03e-17	0.771657	0.776	0.647	2.33e-12	1	DNAJB4
7.52e-17	0.62845	0.85	0.782	2.5e-12	1	TBX3
7.67e-17	1.30362	0.476	0.27	2.55e-12	1	IL1RAP
8.67e-17	0.559227	0.883	0.797	2.88e-12	1	SETX
9.67e-17	0.553821	0.867	0.857	3.21e-12	1	AIDA
1.04e-16	1.14077	0.607	0.419	3.46e-12	1	SLC7A2
1.22e-16	0.535813	0.969	0.939	4.05e-12	1	GLS
1.43e-16	1.54519	0.352	0.158	4.74e-12	1	ST3GAL6
1.73e-16	0.507066	0.883	0.836	5.74e-12	1	ACLY
1.79e-16	0.400959	0.962	0.957	5.93e-12	1	PAFAH1B1
1.88e-16	1.49788	0.336	0.147	6.26e-12	1	CD274
1.91e-16	1.11532	0.533	0.338	6.35e-12	1	SMAGP
1.94e-16	0.602749	0.869	0.818	6.46e-12	1	AVEN
2.01e-16	0.69259	0.857	0.761	6.68e-12	1	SSH1
2.05e-16	0.866801	0.702	0.557	6.82e-12	1	TTL
2.25e-16	0.920028	0.695	0.548	7.48e-12	1	DBNDD2
2.29e-16	0.764256	0.821	0.738	7.61e-12	1	SH3BP4
2.38e-16	0.631908	0.776	0.655	7.9e-12	1	LNPK
2.62e-16	0.363892	0.981	0.954	8.71e-12	1	COPB1
2.74e-16	2.21706	0.205	0.06	9.09e-12	1	FIBCD1
2.82e-16	1.06422	0.552	0.393	9.38e-12	1	DVL1
2.83e-16	0.673729	0.817	0.693	9.41e-12	1	EXOC5
2.93e-16	0.360478	0.986	0.977	9.73e-12	1	GNB1
3.06e-16	0.85361	0.655	0.454	1.02e-11	1	PMEPA1
3.09e-16	0.833859	0.752	0.661	1.03e-11	1	NIPAL3
3.21e-16	0.532536	0.898	0.818	1.06e-11	1	NPTN
3.21e-16	2.38259	0.164	0.037	1.07e-11	1	HOXD11
4.08e-16	1.48915	0.419	0.236	1.36e-11	1	SLC29A1
4.44e-16	0.737912	0.724	0.543	1.47e-11	1	LGMN
4.63e-16	0.318459	0.998	1	1.54e-11	1	ANXA5
4.71e-16	0.401111	0.981	0.973	1.56e-11	1	LIMS1
4.96e-16	1.33263	0.436	0.24	1.65e-11	1	PLA2G4A
5.25e-16	0.700916	0.845	0.787	1.74e-11	1	RCN3
5.74e-16	2.87925	0.133	0.023	1.91e-11	1	LFNG
6.48e-16	1.18746	0.34	0.147	2.15e-11	1	KRTAP2-3
7.91e-16	0.622116	0.905	0.856	2.63e-11	1	RECK
8.18e-16	0.507546	0.89	0.795	2.72e-11	1	SKIL
9.1e-16	0.475847	0.888	0.852	3.02e-11	1	CGGBP1
9.68e-16	0.895203	0.705	0.57	3.21e-11	1	WWC3
1e-15	1.65755	0.281	0.111	3.32e-11	1	EPHB1
1.02e-15	0.418765	0.976	0.974	3.39e-11	1	PGK1
1.19e-15	2.0643	0.221	0.071	3.96e-11	1	SBSN
1.21e-15	0.726181	0.793	0.691	4.02e-11	1	FH
1.27e-15	2.52418	0.164	0.039	4.21e-11	1	PTPRB
1.35e-15	0.502933	0.869	0.775	4.49e-11	1	SEPTIN10
1.36e-15	0.941901	0.724	0.609	4.51e-11	1	METRNL
1.45e-15	0.659586	0.957	0.899	4.82e-11	1	APBB2
1.45e-15	2.56276	0.233	0.082	4.83e-11	1	CACNB4
1.47e-15	0.460768	0.936	0.947	4.88e-11	1	CNN3
1.7e-15	0.365903	0.948	0.906	5.66e-11	1	HMGA1
1.88e-15	0.719346	0.845	0.736	6.26e-11	1	MTAP
2.05e-15	0.551556	0.867	0.804	6.8e-11	1	LYPLA1
2.22e-15	0.587028	0.805	0.678	7.37e-11	1	AHCTF1
2.27e-15	1.10097	0.452	0.253	7.54e-11	1	TSPAN13
2.53e-15	0.504155	0.952	0.935	8.42e-11	1	PRSS23
2.68e-15	0.518444	0.921	0.817	8.91e-11	1	CAMSAP2
2.78e-15	0.428947	0.921	0.872	9.24e-11	1	G3BP1
3.05e-15	0.771535	0.731	0.605	1.01e-10	1	SLC39A14
3.13e-15	0.847668	0.788	0.721	1.04e-10	1	POLR2J3
3.18e-15	0.812576	0.736	0.604	1.06e-10	1	TMTC3
3.24e-15	0.547519	0.879	0.777	1.08e-10	1	AGO2
3.25e-15	0.623985	0.926	0.842	1.08e-10	1	RUNX1
3.33e-15	0.617995	0.898	0.871	1.11e-10	1	SH3KBP1
3.81e-15	1.65354	0.336	0.16	1.27e-10	1	ZNF175
3.86e-15	1.82231	0.338	0.161	1.28e-10	1	RASGRP1
4.31e-15	1.15117	0.786	0.671	1.43e-10	1	SOD3
4.54e-15	0.772233	0.793	0.707	1.51e-10	1	NPAS2
5.09e-15	0.567181	0.821	0.737	1.69e-10	1	FGFR1OP2
5.24e-15	0.970606	0.598	0.401	1.74e-10	1	LMCD1
5.49e-15	0.483403	0.895	0.862	1.82e-10	1	BCAP29
5.55e-15	1.70195	0.245	0.089	1.84e-10	1	ANKRD30B
5.72e-15	0.833543	0.793	0.679	1.9e-10	1	PPP2R3A
5.89e-15	1.35983	0.519	0.343	1.96e-10	1	PFKFB4
6.13e-15	0.384918	0.995	0.988	2.04e-10	1	HSPA8
6.93e-15	1.12017	0.51	0.336	2.3e-10	1	SLC35E4
7.17e-15	0.833936	0.86	0.735	2.38e-10	1	FCHSD2
7.43e-15	0.575482	0.9	0.852	2.47e-10	1	DOCK7
8.09e-15	0.325297	0.99	0.971	2.69e-10	1	APLP2
8.19e-15	0.496051	0.955	0.924	2.72e-10	1	TBL1XR1
8.62e-15	0.444109	0.921	0.877	2.87e-10	1	SERINC1
8.7e-15	1.62088	0.279	0.113	2.89e-10	1	FLI1
8.88e-15	1.79093	0.179	0.048	2.95e-10	1	FOXS1
9.28e-15	0.477269	0.955	0.924	3.08e-10	1	PTPN12
9.81e-15	0.697139	0.764	0.656	3.26e-10	1	NF2
1e-14	0.556213	0.85	0.782	3.33e-10	1	PLEKHA3
1.02e-14	1.85342	0.202	0.065	3.38e-10	1	MEGF6
1.04e-14	0.611085	0.869	0.85	3.44e-10	1	PLP2
1.2e-14	0.742046	0.76	0.662	3.98e-10	1	IFNGR2
1.22e-14	0.474196	0.898	0.85	4.06e-10	1	CFAP97
1.23e-14	0.989238	0.588	0.411	4.08e-10	1	MET
1.32e-14	0.56997	0.881	0.845	4.38e-10	1	NIBAN2
1.35e-14	0.39266	0.969	0.954	4.5e-10	1	MCFD2
1.38e-14	1.08486	0.536	0.349	4.59e-10	1	CAPRIN2
1.69e-14	2.91021	0.095	0.01	5.6e-10	1	CLEC14A
1.72e-14	0.795041	0.75	0.637	5.7e-10	1	FADS3
1.77e-14	0.916435	0.779	0.685	5.89e-10	1	VEGFA
1.81e-14	0.66264	0.817	0.742	6.02e-10	1	RASA2
2.04e-14	0.371491	0.998	0.995	6.77e-10	1	COL6A1
2.14e-14	0.363515	0.967	0.928	7.1e-10	1	HNRNPR
2.17e-14	1.00673	0.619	0.439	7.22e-10	1	ADGRL2
2.21e-14	0.565941	0.855	0.804	7.33e-10	1	HDGFL3
2.32e-14	0.859072	0.66	0.514	7.7e-10	1	PANK3
2.47e-14	0.868794	0.638	0.459	8.2e-10	1	CHST11
2.61e-14	0.372875	0.945	0.914	8.68e-10	1	SPCS3
2.67e-14	0.532809	0.852	0.798	8.87e-10	1	MSANTD3
2.79e-14	0.641546	0.793	0.679	9.28e-10	1	DCBLD1
3.21e-14	0.569855	0.905	0.878	1.07e-09	1	PRNP
3.28e-14	0.680801	0.724	0.579	1.09e-09	1	TMEM184B
3.35e-14	1.70835	0.281	0.121	1.11e-09	1	TRMT9B
3.45e-14	0.898024	0.671	0.526	1.15e-09	1	AK5
3.6e-14	0.661272	0.829	0.751	1.2e-09	1	CLOCK
3.73e-14	1.18578	0.448	0.259	1.24e-09	1	PRELID2
3.74e-14	0.571999	0.938	0.885	1.24e-09	1	ZFHX3
3.92e-14	0.664146	0.893	0.816	1.3e-09	1	STXBP5
3.93e-14	0.99345	0.519	0.312	1.31e-09	1	IL33
3.96e-14	0.558582	0.852	0.794	1.31e-09	1	KATNBL1
3.99e-14	0.890685	0.776	0.662	1.33e-09	1	DGKH
4.01e-14	1.13457	0.367	0.181	1.33e-09	1	LRRC32
4.19e-14	0.422401	0.986	0.974	1.39e-09	1	FERMT2
4.21e-14	0.343162	0.971	0.959	1.4e-09	1	GNG12
4.29e-14	0.485953	0.929	0.898	1.43e-09	1	GOPC
4.41e-14	0.747766	0.755	0.637	1.46e-09	1	PHLDB1
4.87e-14	0.535826	0.864	0.828	1.62e-09	1	BUB3
4.98e-14	0.470739	0.91	0.871	1.66e-09	1	ZFP91
5.01e-14	0.350224	0.983	0.943	1.66e-09	1	TM9SF3
5.01e-14	0.648723	0.764	0.666	1.67e-09	1	PINK1
5.46e-14	1.26206	0.343	0.166	1.82e-09	1	ADAMTS7
5.46e-14	0.411424	0.955	0.905	1.82e-09	1	TAOK1
5.77e-14	0.953714	0.59	0.441	1.92e-09	1	TICAM2
5.79e-14	0.596069	0.805	0.703	1.92e-09	1	BCL2L1
6.05e-14	0.806047	0.674	0.533	2.01e-09	1	OTUD4
6.08e-14	0.769294	0.788	0.67	2.02e-09	1	CYTH3
6.2e-14	0.705373	0.75	0.612	2.06e-09	1	TMEM87B
6.45e-14	0.848569	0.505	0.309	2.14e-09	1	NEDD9
6.96e-14	0.704817	0.707	0.556	2.31e-09	1	GTF2A1
7.37e-14	0.51989	0.905	0.845	2.45e-09	1	UGDH
7.66e-14	0.711709	0.788	0.697	2.54e-09	1	ZNF281
7.86e-14	0.522352	0.86	0.772	2.61e-09	1	NT5DC2
8.21e-14	0.420215	0.945	0.89	2.73e-09	1	PPP2R5E
8.82e-14	1.82138	0.755	0.674	2.93e-09	1	PTX3
1.02e-13	0.779127	0.681	0.582	3.39e-09	1	DPP9
1.06e-13	0.949581	0.557	0.366	3.52e-09	1	RUNX1T1
1.06e-13	0.812741	0.636	0.475	3.54e-09	1	MYEOV
1.07e-13	0.397591	0.983	0.963	3.57e-09	1	JAK1
1.14e-13	0.931165	0.555	0.386	3.79e-09	1	CHST3
1.18e-13	0.711598	0.869	0.8	3.93e-09	1	WNT5B
1.22e-13	0.860236	0.676	0.524	4.05e-09	1	MOB1B
1.25e-13	0.985854	0.55	0.372	4.15e-09	1	NEDD1
1.26e-13	0.513764	0.862	0.839	4.18e-09	1	UBE2Z
1.41e-13	0.475557	0.912	0.891	4.69e-09	1	ARPC5L
1.42e-13	0.641274	0.793	0.701	4.7e-09	1	SLC35F5
1.43e-13	0.374337	1	0.981	4.75e-09	1	DST
1.45e-13	0.943727	0.54	0.373	4.83e-09	1	CERS6
1.47e-13	0.397554	0.936	0.856	4.88e-09	1	GALNT1
1.58e-13	0.527464	0.862	0.806	5.25e-09	1	ZBTB7A
1.69e-13	0.39218	0.99	0.984	5.6e-09	1	HDLBP
1.7e-13	0.522375	0.85	0.763	5.65e-09	1	TMED7
1.75e-13	0.32353	0.969	0.957	5.81e-09	1	UBE2K
1.76e-13	1.90257	0.174	0.05	5.84e-09	1	CACNA1H
1.82e-13	0.742992	0.657	0.512	6.05e-09	1	LRRC8A
1.86e-13	0.268964	0.993	0.985	6.17e-09	1	EIF5B
1.9e-13	0.422977	0.988	0.984	6.31e-09	1	LDHA
2.01e-13	0.591556	0.769	0.681	6.67e-09	1	ERO1A
2.16e-13	0.544626	0.864	0.754	7.19e-09	1	GATAD2A
2.17e-13	0.802923	0.779	0.675	7.2e-09	1	SGK1
2.25e-13	0.822331	0.902	0.829	7.49e-09	1	HIP1
2.4e-13	0.944605	0.569	0.413	7.99e-09	1	FURIN
2.41e-13	3.02026	0.121	0.024	7.99e-09	1	AJAP1
2.56e-13	0.48199	0.388	0.198	8.5e-09	1	HBEGF
2.6e-13	0.377259	0.926	0.919	8.63e-09	1	PCMT1
2.65e-13	0.255721	0.993	0.984	8.8e-09	1	MTDH
2.65e-13	0.415649	0.998	1	8.82e-09	1	VIM
2.67e-13	0.350104	0.988	0.954	8.86e-09	1	LRP1
2.7e-13	1.46904	0.293	0.133	8.98e-09	1	C6orf132
2.74e-13	1.0257	0.629	0.465	9.09e-09	1	CA12
2.84e-13	0.825563	0.769	0.66	9.44e-09	1	RASA3
2.96e-13	0.937041	0.65	0.529	9.83e-09	1	SRD5A3
3.16e-13	0.505588	0.94	0.929	1.05e-08	1	BNIP3
3.25e-13	0.434448	0.917	0.886	1.08e-08	1	LARP1
3.26e-13	0.440771	0.957	0.918	1.08e-08	1	GBE1
3.52e-13	0.82064	0.867	0.779	1.17e-08	1	COL15A1
3.56e-13	0.39264	0.971	0.982	1.18e-08	1	EMP3
3.88e-13	0.730137	0.705	0.579	1.29e-08	1	STAM2
4.26e-13	0.439485	0.952	0.922	1.41e-08	1	RABGEF1
4.33e-13	1.36763	0.34	0.179	1.44e-08	1	LPCAT4
4.4e-13	0.573635	0.895	0.84	1.46e-08	1	PDGFRB
4.61e-13	3.20805	0.093	0.012	1.53e-08	1	DAW1
4.67e-13	1.32898	0.338	0.172	1.55e-08	1	FOXL1
4.7e-13	0.751211	0.731	0.587	1.56e-08	1	UHRF2
4.81e-13	2.03948	0.274	0.123	1.6e-08	1	CAV3
4.96e-13	0.483681	0.907	0.834	1.65e-08	1	FAM3C
5.14e-13	0.948452	0.536	0.373	1.71e-08	1	SPRYD3
5.22e-13	0.969076	0.526	0.354	1.73e-08	1	SPRY4
5.38e-13	1.04301	0.486	0.317	1.79e-08	1	PLSCR4
5.54e-13	0.385667	0.969	0.944	1.84e-08	1	LMO7
5.71e-13	1.53804	0.219	0.08	1.9e-08	1	RNF180
5.93e-13	0.547059	0.893	0.796	1.97e-08	1	STC2
6.13e-13	0.65525	0.779	0.683	2.04e-08	1	MYO5A
6.16e-13	0.41871	0.883	0.856	2.05e-08	1	RAD21
6.32e-13	1.14181	0.669	0.555	2.1e-08	1	TNIK
6.39e-13	0.734026	0.779	0.667	2.12e-08	1	PIP4K2A
6.78e-13	0.571504	0.724	0.578	2.25e-08	1	FAM91A1
7.22e-13	0.711273	0.748	0.641	2.4e-08	1	PIK3CA
7.39e-13	0.370703	0.917	0.857	2.45e-08	1	ABL2
7.63e-13	0.518247	0.781	0.655	2.53e-08	1	NCEH1
7.89e-13	0.458098	0.869	0.808	2.62e-08	1	REST
9e-13	0.51388	0.971	0.925	2.99e-08	1	MED13L
9.21e-13	0.844284	0.643	0.507	3.06e-08	1	UPK3BL1
9.21e-13	0.303866	0.979	0.976	3.06e-08	1	TIMP2
9.75e-13	0.307432	0.962	0.938	3.24e-08	1	SMS
9.88e-13	0.723326	0.714	0.598	3.28e-08	1	SLC9A7
9.97e-13	0.370867	0.945	0.927	3.31e-08	1	LRRC59
1.05e-12	0.562872	0.79	0.706	3.49e-08	1	GART
1.11e-12	0.62535	0.914	0.871	3.68e-08	1	SDCCAG8
1.15e-12	0.537615	0.8	0.698	3.81e-08	1	CD2AP
1.24e-12	0.395741	0.952	0.924	4.13e-08	1	SNX9
1.28e-12	0.502863	0.819	0.703	4.24e-08	1	CHD1
1.38e-12	0.718092	0.738	0.63	4.59e-08	1	ARHGEF2
1.4e-12	0.859709	0.56	0.373	4.66e-08	1	GATA6
1.4e-12	0.481647	0.852	0.823	4.67e-08	1	SRPRA
1.44e-12	0.715913	0.736	0.624	4.78e-08	1	ADGRE5
1.52e-12	0.597236	0.743	0.61	5.04e-08	1	SMC6
1.53e-12	0.600444	0.71	0.57	5.07e-08	1	SERINC5
1.63e-12	1.0336	0.462	0.302	5.4e-08	1	CDR2L
1.67e-12	0.443982	0.85	0.792	5.53e-08	1	ARF6
1.67e-12	0.857245	0.44	0.252	5.55e-08	1	SORBS2
1.72e-12	0.952472	0.533	0.383	5.71e-08	1	PDCD1LG2
1.79e-12	0.512516	0.874	0.793	5.96e-08	1	CHSY1
1.85e-12	0.488612	0.84	0.749	6.16e-08	1	VKORC1L1
1.91e-12	0.56184	0.757	0.691	6.34e-08	1	RBM28
1.91e-12	0.688273	0.738	0.599	6.36e-08	1	CBFB
1.96e-12	0.310849	0.964	0.976	6.51e-08	1	BZW1
2.1e-12	1.32774	0.362	0.206	6.99e-08	1	HOXB2
2.11e-12	0.442828	0.94	0.906	7.02e-08	1	EVI5
2.15e-12	0.876649	0.526	0.345	7.14e-08	1	PGM2L1
2.18e-12	0.823733	0.636	0.471	7.26e-08	1	CSMD2
2.28e-12	0.71924	0.66	0.558	7.58e-08	1	RALB
2.32e-12	0.695984	0.705	0.618	7.71e-08	1	EHD1
2.34e-12	0.579573	0.762	0.648	7.79e-08	1	HIVEP2
2.35e-12	0.362354	0.952	0.924	7.8e-08	1	LRRFIP2
2.39e-12	1.78756	0.162	0.048	7.93e-08	1	KCNC4
2.42e-12	0.356735	0.933	0.906	8.05e-08	1	DENR
2.5e-12	0.27703	0.971	0.977	8.31e-08	1	PTP4A2
2.5e-12	0.662897	0.871	0.814	8.31e-08	1	FER
2.56e-12	0.549349	0.864	0.821	8.52e-08	1	EZR
2.66e-12	0.591894	0.667	0.498	8.85e-08	1	ATAD2
2.7e-12	0.634547	0.75	0.6	8.95e-08	1	PPP3CC
3.06e-12	0.610309	0.755	0.646	1.02e-07	1	SLC1A1
3.08e-12	0.66322	0.407	0.223	1.02e-07	1	DPF3
3.3e-12	0.443224	0.969	0.945	1.1e-07	1	RAI14
3.32e-12	0.954468	0.54	0.389	1.1e-07	1	HMGCR
3.35e-12	1.67552	0.283	0.135	1.11e-07	1	NOX4
3.56e-12	0.368899	0.967	0.941	1.18e-07	1	SEC61A1
3.62e-12	0.446036	0.917	0.853	1.2e-07	1	SLC16A3
4.29e-12	1.19972	0.326	0.166	1.42e-07	1	SLC22A23
4.54e-12	1.0486	0.421	0.253	1.51e-07	1	DCK
4.68e-12	0.748804	0.769	0.706	1.55e-07	1	SQLE
4.71e-12	0.46983	0.864	0.81	1.56e-07	1	AP3D1
4.83e-12	0.646904	0.726	0.625	1.6e-07	1	AKAP11
4.85e-12	0.33356	0.983	0.981	1.61e-07	1	TTC3
5.08e-12	0.92247	0.61	0.462	1.69e-07	1	CDCP1
5.39e-12	1.3967	0.462	0.312	1.79e-07	1	PSG5
5.39e-12	0.426141	0.933	0.861	1.79e-07	1	PPP2R2A
5.47e-12	0.448416	0.94	0.928	1.82e-07	1	EGFR
5.93e-12	0.552832	0.876	0.87	1.97e-07	1	RRAS2
6.45e-12	0.460842	0.783	0.633	2.14e-07	1	TNFRSF10D
6.63e-12	1.95279	0.155	0.046	2.2e-07	1	HOXD8
6.75e-12	1.70272	0.333	0.182	2.24e-07	1	GAL
7e-12	1.95841	0.167	0.054	2.33e-07	1	SGCG
7.05e-12	0.578147	0.952	0.912	2.34e-07	1	UBE2E2
7.07e-12	0.61475	0.821	0.755	2.35e-07	1	PHTF2
7.13e-12	0.592181	0.736	0.624	2.37e-07	1	UTP3
7.25e-12	0.908017	0.65	0.502	2.41e-07	1	SCN8A
7.33e-12	0.83491	0.502	0.31	2.43e-07	1	PDE1C
7.38e-12	0.587244	0.831	0.815	2.45e-07	1	PLOD1
7.85e-12	0.586948	0.805	0.739	2.61e-07	1	SMG1
8.83e-12	0.598917	0.755	0.633	2.93e-07	1	CCDC82
9.16e-12	0.594255	0.74	0.621	3.04e-07	1	RUFY1
9.21e-12	1.51707	0.305	0.154	3.06e-07	1	CNTN3
9.42e-12	0.598188	0.769	0.654	3.13e-07	1	CUL4B
9.46e-12	0.64643	0.686	0.567	3.14e-07	1	PYGB
9.59e-12	0.327934	0.976	0.977	3.19e-07	1	C12orf75
9.9e-12	0.643752	0.698	0.584	3.29e-07	1	PPP6R1
1.04e-11	0.70325	0.674	0.526	3.44e-07	1	TRPV2
1.07e-11	0.306195	0.986	0.966	3.57e-07	1	CTNNA1
1.1e-11	0.861384	0.588	0.456	3.66e-07	1	FUT11
1.17e-11	0.93889	0.657	0.529	3.89e-07	1	STK38L
1.23e-11	0.701309	0.645	0.499	4.07e-07	1	XKR6
1.24e-11	0.553089	0.805	0.716	4.11e-07	1	ARHGAP1
1.26e-11	0.301711	0.969	0.953	4.17e-07	1	SYNCRIP
1.28e-11	0.328583	0.964	0.968	4.26e-07	1	TAGLN2
1.31e-11	1.13632	0.329	0.172	4.34e-07	1	C11orf91
1.32e-11	0.34471	0.962	0.94	4.39e-07	1	TPR
1.36e-11	0.580165	0.762	0.633	4.5e-07	1	NUS1
1.41e-11	0.382027	0.94	0.939	4.7e-07	1	NRDC
1.48e-11	0.388276	0.895	0.843	4.91e-07	1	RABEP1
1.48e-11	0.717678	0.833	0.787	4.92e-07	1	RCAN1
1.5e-11	0.974869	0.529	0.385	4.98e-07	1	SPRY2
1.59e-11	0.574992	0.757	0.61	5.3e-07	1	PDZD8
1.64e-11	0.246332	0.993	0.986	5.45e-07	1	SERBP1
1.72e-11	0.733743	0.686	0.583	5.7e-07	1	MMP14
1.75e-11	0.808326	0.943	0.935	5.8e-07	1	THBS1
1.81e-11	1.81259	0.248	0.112	6.01e-07	1	IRX3
1.82e-11	0.51538	0.845	0.777	6.05e-07	1	CMC2
1.87e-11	0.502576	0.798	0.737	6.23e-07	1	UHMK1
1.89e-11	0.589085	0.745	0.639	6.27e-07	1	METAP1
1.95e-11	0.730241	0.693	0.591	6.49e-07	1	DHCR24
2.03e-11	0.421772	0.886	0.816	6.73e-07	1	SLAIN2
2.06e-11	0.596897	0.755	0.651	6.85e-07	1	ELOA
2.09e-11	1.00917	0.514	0.359	6.93e-07	1	ENC1
2.17e-11	0.773688	0.762	0.664	7.2e-07	1	ERRFI1
2.25e-11	0.488071	0.974	0.958	7.48e-07	1	MSRB3
2.25e-11	1.57313	0.186	0.068	7.49e-07	1	RAPGEF5
2.27e-11	0.292639	0.988	0.977	7.55e-07	1	ACTR3
2.43e-11	0.682735	0.733	0.624	8.07e-07	1	NDST1
2.51e-11	1.29925	0.324	0.172	8.35e-07	1	SLC22A15
2.6e-11	1.32273	0.305	0.155	8.64e-07	1	GPAT2
2.62e-11	0.564956	0.774	0.702	8.69e-07	1	ABI1
2.68e-11	1.35912	0.343	0.193	8.91e-07	1	ITPK1
2.91e-11	1.91453	0.186	0.069	9.67e-07	1	ERBB3
3.05e-11	0.485269	0.829	0.774	1.01e-06	1	RNF11
3.18e-11	0.324118	0.843	0.797	1.06e-06	1	CHMP2B
3.34e-11	0.63967	0.71	0.589	1.11e-06	1	PURB
3.42e-11	0.53456	0.881	0.836	1.14e-06	1	NRIP1
3.49e-11	0.906032	0.693	0.577	1.16e-06	1	CDH6
3.49e-11	0.617738	0.924	0.873	1.16e-06	1	NUMB
3.52e-11	0.337159	0.971	0.95	1.17e-06	1	RAB10
3.74e-11	0.274838	0.962	0.971	1.24e-06	1	MTPN
3.78e-11	0.901976	0.481	0.328	1.25e-06	1	FEM1C
3.88e-11	0.560189	0.848	0.785	1.29e-06	1	SYNPO2
4.05e-11	0.417098	0.876	0.823	1.34e-06	1	UBQLN1
4.14e-11	0.703446	0.676	0.564	1.37e-06	1	BMP2K
4.43e-11	0.698901	0.688	0.56	1.47e-06	1	SLC12A2
4.51e-11	0.340557	0.96	0.93	1.5e-06	1	GOLGB1
4.74e-11	0.76729	0.564	0.409	1.58e-06	1	ATP8B2
4.89e-11	0.328907	0.967	0.955	1.63e-06	1	RSF1
5.06e-11	0.447035	0.874	0.845	1.68e-06	1	GRSF1
5.17e-11	0.745323	0.371	0.208	1.72e-06	1	KLK2
5.37e-11	1.63173	0.181	0.066	1.78e-06	1	FCRLB
5.49e-11	1.23693	0.398	0.246	1.82e-06	1	FAM241A
5.53e-11	0.813559	0.54	0.373	1.84e-06	1	SPOPL
6.29e-11	0.535444	0.926	0.878	2.09e-06	1	BICD1
6.33e-11	0.319069	0.955	0.969	2.1e-06	1	CCT5
6.48e-11	0.497599	0.767	0.657	2.15e-06	1	ETS1
6.79e-11	0.514052	0.81	0.705	2.25e-06	1	CDK12
6.83e-11	0.510946	0.779	0.698	2.27e-06	1	SWAP70
6.86e-11	0.497909	0.845	0.795	2.28e-06	1	SECISBP2L
6.89e-11	0.330903	0.945	0.944	2.29e-06	1	YWHAG
6.91e-11	0.577586	0.957	0.932	2.3e-06	1	SEMA3C
7.08e-11	0.543201	0.795	0.735	2.35e-06	1	IFNAR1
7.21e-11	0.461586	0.883	0.837	2.39e-06	1	NDUFS1
7.3e-11	0.615374	0.743	0.624	2.42e-06	1	ICE1
7.51e-11	0.472538	0.852	0.764	2.5e-06	1	TUG1
7.72e-11	0.533246	0.807	0.73	2.56e-06	1	RAB22A
7.76e-11	0.701155	0.431	0.273	2.58e-06	1	MAL2
7.83e-11	0.616381	0.71	0.596	2.6e-06	1	ZNF800
8.29e-11	0.729204	0.693	0.564	2.75e-06	1	WDR44
8.38e-11	0.678031	0.624	0.502	2.78e-06	1	SEC23B
8.8e-11	1.26098	0.402	0.252	2.92e-06	1	TFAP2A
9.7e-11	1.43962	0.283	0.148	3.22e-06	1	SLC49A3
9.72e-11	0.498003	0.855	0.807	3.23e-06	1	IBTK
9.9e-11	0.474832	0.845	0.747	3.29e-06	1	DICER1
9.91e-11	0.971467	0.455	0.304	3.29e-06	1	TMEM44
1.08e-10	1.07154	0.431	0.286	3.58e-06	1	INSR
1.09e-10	0.572561	0.748	0.643	3.62e-06	1	SRFBP1
1.12e-10	0.353843	0.912	0.885	3.73e-06	1	SRP54
1.16e-10	0.373666	0.919	0.898	3.87e-06	1	PJA2
1.2e-10	0.741437	0.617	0.495	3.98e-06	1	ELOVL6
1.23e-10	0.683553	0.645	0.509	4.08e-06	1	SEH1L
1.24e-10	0.680746	0.679	0.568	4.12e-06	1	MTR
1.26e-10	1.49968	0.155	0.05	4.17e-06	1	LZTS1
1.26e-10	0.607568	0.671	0.529	4.2e-06	1	RNF168
1.29e-10	0.604979	0.707	0.573	4.29e-06	1	GRB10
1.33e-10	1.47757	0.295	0.158	4.41e-06	1	LRP2BP
1.35e-10	0.442443	0.879	0.838	4.48e-06	1	TDG
1.35e-10	1.39206	0.317	0.178	4.48e-06	1	PLCXD1
1.37e-10	1.03943	0.402	0.247	4.55e-06	1	HAPLN3
1.43e-10	0.516088	0.817	0.765	4.74e-06	1	USP7
1.43e-10	1.14973	0.362	0.211	4.76e-06	1	KLF16
1.54e-10	0.469427	0.912	0.849	5.11e-06	1	CDYL
1.54e-10	0.612055	0.821	0.794	5.12e-06	1	CITED2
1.61e-10	1.15206	0.321	0.173	5.36e-06	1	CDCA7L
1.62e-10	0.273224	0.988	0.976	5.39e-06	1	PSAP
1.66e-10	0.878479	0.588	0.468	5.52e-06	1	ITGA4
1.72e-10	0.780245	0.593	0.451	5.72e-06	1	ARSK
1.75e-10	0.235741	0.798	0.697	5.81e-06	1	TIPARP
1.76e-10	1.6023	0.2	0.081	5.84e-06	1	XG
1.77e-10	0.403935	0.871	0.82	5.87e-06	1	CEBPZ
1.91e-10	0.337444	0.94	0.921	6.34e-06	1	RAB14
1.96e-10	2.05395	0.136	0.041	6.53e-06	1	MARK1
1.97e-10	1.2647	0.279	0.138	6.55e-06	1	SLIT3
2.02e-10	0.955595	0.445	0.294	6.72e-06	1	SLC36A1
2.08e-10	1.22395	0.333	0.182	6.93e-06	1	FRMD3
2.09e-10	0.462978	0.838	0.77	6.96e-06	1	RYK
2.11e-10	0.439115	0.89	0.844	7.02e-06	1	CMSS1
2.12e-10	0.942822	0.502	0.344	7.03e-06	1	PLCL2
2.2e-10	0.443472	0.855	0.795	7.3e-06	1	GLUD1
2.21e-10	0.646901	0.595	0.445	7.33e-06	1	RCC2
2.28e-10	0.355285	0.943	0.904	7.59e-06	1	FNDC3A
2.3e-10	0.694842	0.693	0.566	7.65e-06	1	ARHGEF17
2.33e-10	0.545224	0.736	0.589	7.75e-06	1	LARGE1
2.34e-10	1.63632	0.148	0.047	7.77e-06	1	OSTN
2.41e-10	0.421447	0.821	0.732	8.01e-06	1	AHR
2.48e-10	0.647569	0.671	0.541	8.25e-06	1	SGMS2
2.56e-10	0.867322	0.45	0.294	8.5e-06	1	PKIA
2.57e-10	0.508954	0.867	0.808	8.55e-06	1	ZHX3
2.72e-10	1.28385	0.955	0.943	9.03e-06	1	SMYD3
2.72e-10	0.809548	0.55	0.405	9.04e-06	1	RETREG3
2.73e-10	0.437415	0.786	0.69	9.07e-06	1	VASN
2.8e-10	0.844251	0.474	0.327	9.31e-06	1	DOP1B
2.85e-10	0.385321	0.931	0.905	9.46e-06	1	SPAG9
2.95e-10	0.355069	0.902	0.856	9.82e-06	1	KMT2A
3.02e-10	0.463865	0.81	0.741	1e-05	1	VGLL3
3.05e-10	0.617905	0.65	0.544	1.01e-05	1	KIAA1191
3.15e-10	0.700869	0.602	0.474	1.05e-05	1	AP3M2
3.18e-10	1.15147	0.45	0.307	1.06e-05	1	SLFNL1
3.28e-10	0.386246	0.957	0.899	1.09e-05	1	FAT1
3.3e-10	0.394032	0.905	0.885	1.1e-05	1	LASP1
3.34e-10	0.391108	1	1	1.11e-05	1	TPM1
3.41e-10	0.474994	0.829	0.789	1.13e-05	1	KPNA1
3.45e-10	0.23197	0.96	0.95	1.15e-05	1	CCT6A
3.48e-10	0.350557	0.945	0.931	1.16e-05	1	ZYX
3.5e-10	0.465745	0.819	0.718	1.16e-05	1	TMEM245
3.54e-10	0.667188	0.638	0.537	1.18e-05	1	STX7
3.64e-10	0.746447	0.569	0.424	1.21e-05	1	EVC
3.65e-10	2.04535	0.212	0.093	1.21e-05	1	PLXNA2
3.76e-10	1.15435	0.471	0.337	1.25e-05	1	RESF1
3.83e-10	0.535609	0.79	0.697	1.27e-05	1	SPEN
3.85e-10	0.980536	0.393	0.241	1.28e-05	1	CPOX
3.95e-10	0.330312	0.955	0.968	1.31e-05	1	NOP10
4e-10	0.943869	0.312	0.17	1.33e-05	1	CHSY3
4.12e-10	0.407738	0.943	0.908	1.37e-05	1	WWTR1
4.15e-10	0.493207	0.855	0.808	1.38e-05	1	THY1
4.34e-10	0.943266	0.443	0.296	1.44e-05	1	C10orf88
4.36e-10	0.513537	0.85	0.831	1.45e-05	1	MYADM
4.45e-10	0.551185	0.833	0.739	1.48e-05	1	STK39
4.72e-10	1.01538	0.46	0.329	1.57e-05	1	IFI30
4.81e-10	0.445001	0.881	0.814	1.6e-05	1	ITSN1
4.89e-10	0.510527	0.805	0.725	1.62e-05	1	POLR3D
5.07e-10	0.445414	0.848	0.8	1.68e-05	1	ZMYND11
5.1e-10	0.558088	0.7	0.575	1.69e-05	1	ATP1B1
5.31e-10	1.05551	0.576	0.461	1.76e-05	1	OPHN1
5.42e-10	1.29647	0.376	0.226	1.8e-05	1	GRIK1
5.45e-10	0.503923	0.802	0.725	1.81e-05	1	C11orf24
5.48e-10	1.49415	0.345	0.205	1.82e-05	1	LRRN3
5.54e-10	0.482237	0.852	0.775	1.84e-05	1	SPECC1L
5.63e-10	0.320747	0.962	0.921	1.87e-05	1	RAD23B
5.67e-10	0.586487	0.612	0.47	1.88e-05	1	JPT2
5.87e-10	0.344588	0.94	0.917	1.95e-05	1	MYO1C
5.99e-10	0.616133	0.588	0.466	1.99e-05	1	TOMM34
6.18e-10	0.438735	0.855	0.81	2.05e-05	1	STX2
6.25e-10	0.60245	0.69	0.576	2.08e-05	1	JOSD1
6.27e-10	0.662382	0.855	0.794	2.08e-05	1	MAPK8
6.32e-10	0.492663	0.824	0.753	2.1e-05	1	GMPS
6.5e-10	0.512862	0.779	0.711	2.16e-05	1	PPP1R18
6.53e-10	0.362983	0.91	0.866	2.17e-05	1	USP9X
6.68e-10	0.344064	0.929	0.905	2.22e-05	1	UGP2
6.87e-10	0.411078	0.893	0.815	2.28e-05	1	RFC1
6.91e-10	0.614719	0.729	0.63	2.29e-05	1	PVR
7.05e-10	0.755347	0.507	0.345	2.34e-05	1	MCM4
7.07e-10	2.97102	0.093	0.02	2.35e-05	1	PLCXD3
7.47e-10	0.631904	0.669	0.557	2.48e-05	1	CCDC93
7.57e-10	1.10398	0.331	0.191	2.52e-05	1	PRR5L
8.22e-10	0.486624	0.879	0.862	2.73e-05	1	IFI16
8.51e-10	0.365879	0.957	0.955	2.83e-05	1	DDX21
8.65e-10	0.494107	0.752	0.662	2.88e-05	1	RPAP3
8.71e-10	0.337279	0.94	0.889	2.89e-05	1	NUFIP2
8.95e-10	1.02663	0.412	0.261	2.97e-05	1	RCAN3
8.99e-10	0.308502	0.969	0.939	2.99e-05	1	DDX17
9.34e-10	0.587935	0.924	0.884	3.1e-05	1	RASAL2
9.37e-10	0.239032	0.95	0.924	3.11e-05	1	EIF4A2
9.97e-10	0.360206	0.921	0.905	3.31e-05	1	ZC3H13
1.01e-09	0.504453	0.917	0.89	3.37e-05	1	KIF13A
1.02e-09	0.888747	0.421	0.281	3.4e-05	1	EHD3
1.02e-09	0.30811	0.974	0.944	3.41e-05	1	BPTF
1.04e-09	0.32943	0.96	0.947	3.45e-05	1	SEPTIN9
1.09e-09	0.708658	0.6	0.486	3.62e-05	1	FBXL3
1.1e-09	0.428947	0.862	0.75	3.64e-05	1	SPRED1
1.16e-09	0.337237	0.936	0.908	3.85e-05	1	SSR1
1.19e-09	0.576609	0.562	0.399	3.94e-05	1	HAUS6
1.19e-09	0.45865	0.831	0.766	3.97e-05	1	KCTD9
1.2e-09	1.43658	0.174	0.067	3.99e-05	1	CHST2
1.25e-09	0.5404	0.836	0.754	4.16e-05	1	STC1
1.3e-09	0.364615	0.85	0.798	4.31e-05	1	GPC1
1.3e-09	1.07767	0.326	0.184	4.33e-05	1	CLCN5
1.31e-09	0.686214	0.626	0.532	4.34e-05	1	TRIM8
1.33e-09	0.65833	0.721	0.654	4.42e-05	1	PIEZO1
1.36e-09	1.54339	0.143	0.047	4.53e-05	1	PRR15
1.44e-09	0.671739	0.657	0.533	4.79e-05	1	LATS1
1.45e-09	0.579264	0.681	0.566	4.83e-05	1	FASN
1.47e-09	0.507714	0.86	0.765	4.87e-05	1	PCNX4
1.52e-09	0.550357	0.714	0.605	5.06e-05	1	MORC3
1.53e-09	1.18651	0.293	0.161	5.07e-05	1	TMOD2
1.53e-09	0.407267	0.876	0.827	5.09e-05	1	BDP1
1.6e-09	0.375425	0.795	0.677	5.31e-05	1	SUCO
1.66e-09	0.286947	0.902	0.853	5.51e-05	1	XPO1
1.66e-09	0.444029	0.781	0.713	5.52e-05	1	ZMPSTE24
1.7e-09	0.901788	0.417	0.27	5.63e-05	1	TSC22D3
1.79e-09	0.899059	0.729	0.706	5.94e-05	1	FLNC
1.81e-09	0.749254	0.521	0.38	6.02e-05	1	SLC15A4
1.84e-09	2.58388	0.086	0.018	6.11e-05	1	TMEM171
1.87e-09	0.571156	0.845	0.772	6.2e-05	1	NCOA3
1.89e-09	0.204963	0.367	0.202	6.28e-05	1	NEFM
1.98e-09	0.256387	0.974	0.975	6.57e-05	1	EIF3J
2.11e-09	0.885659	0.452	0.302	7.01e-05	1	WASF3
2.23e-09	0.494862	0.74	0.659	7.39e-05	1	ZNF37A
2.35e-09	0.591671	0.736	0.647	7.79e-05	1	ARHGEF10
2.43e-09	0.676685	0.569	0.425	8.06e-05	1	BICD2
2.51e-09	0.413425	0.871	0.82	8.33e-05	1	CCDC88A
2.57e-09	0.618923	0.602	0.481	8.52e-05	1	ENDOD1
2.7e-09	0.282428	0.986	0.995	8.97e-05	1	TPI1
2.71e-09	1.71202	0.167	0.065	9.01e-05	1	ADAMTS4
2.86e-09	0.434883	0.805	0.696	9.51e-05	1	MTMR2
2.88e-09	0.368439	0.89	0.851	9.56e-05	1	TMF1
2.89e-09	0.349869	0.9	0.874	9.61e-05	1	STK24
2.92e-09	0.328571	0.912	0.863	9.71e-05	1	RAB6A
3.01e-09	0.659395	0.64	0.544	9.99e-05	1	TMBIM1
3.11e-09	0.84926	0.436	0.296	0.000103	1	DDX20
3.2e-09	2.07319	0.143	0.05	0.000106	1	COMP
3.22e-09	0.492321	0.888	0.84	0.000107	1	MEF2A
3.46e-09	0.463258	0.862	0.831	0.000115	1	VASP
3.47e-09	0.491445	0.824	0.775	0.000115	1	YPEL5
3.78e-09	0.598718	0.645	0.534	0.000126	1	GPATCH11
3.8e-09	0.265174	0.993	0.987	0.000126	1	EIF3A
3.81e-09	0.371432	0.893	0.864	0.000127	1	ANAPC5
3.83e-09	0.34953	0.933	0.887	0.000127	1	DHX29
3.97e-09	1.19412	0.31	0.18	0.000132	1	TRIB2
4e-09	0.542051	0.571	0.433	0.000133	1	MAP3K3
4.11e-09	2.15372	0.176	0.073	0.000137	1	GPR183
4.18e-09	1.11985	0.436	0.291	0.000139	1	CXCL12
4.26e-09	0.23404	0.75	0.652	0.000141	1	KRT81
4.69e-09	0.441669	0.902	0.849	0.000156	1	VGLL4
4.78e-09	0.614874	0.557	0.423	0.000159	1	ERLIN1
4.85e-09	0.357039	0.99	0.978	0.000161	1	CAV1
4.94e-09	0.675657	0.583	0.475	0.000164	1	HEATR5B
4.98e-09	0.366221	0.867	0.825	0.000165	1	TM9SF2
5.01e-09	0.717585	0.46	0.317	0.000166	1	NCAM2
5.11e-09	0.616651	0.7	0.62	0.00017	1	EDEM3
5.25e-09	0.799165	0.552	0.425	0.000174	1	ANKRD50
5.28e-09	0.811942	0.507	0.385	0.000175	1	TSPYL4
5.29e-09	0.390221	0.788	0.716	0.000176	1	SEC14L1
5.31e-09	0.84299	0.562	0.434	0.000176	1	RAD18
5.56e-09	0.644607	0.579	0.462	0.000185	1	MICALL1
5.57e-09	0.296345	0.936	0.911	0.000185	1	CAPRIN1
5.87e-09	1.01627	0.671	0.577	0.000195	1	KRT19
5.88e-09	2.14353	0.086	0.019	0.000195	1	PTPN22
5.95e-09	0.375987	0.848	0.792	0.000198	1	PHF3
6.02e-09	0.632949	0.731	0.659	0.0002	1	CD276
6.04e-09	0.436216	0.812	0.772	0.000201	1	XIAP
6.05e-09	0.393558	0.976	0.958	0.000201	1	JMJD1C
6.09e-09	0.61485	0.738	0.644	0.000202	1	RNF169
6.34e-09	1.41202	0.374	0.245	0.000211	1	LACC1
6.37e-09	0.286938	0.91	0.875	0.000212	1	EIF3B
6.55e-09	0.875554	0.519	0.409	0.000218	1	SERPINB8
6.62e-09	0.229384	0.986	0.989	0.00022	1	SPATS2L
6.95e-09	0.472125	0.971	0.936	0.000231	1	HERC4
6.96e-09	0.709462	0.602	0.47	0.000231	1	CASP8AP2
7.06e-09	0.608582	0.56	0.429	0.000235	1	RABGGTB
7.54e-09	0.276723	0.988	0.982	0.00025	1	PDIA3
7.58e-09	0.600086	0.669	0.555	0.000252	1	SMAD7
7.65e-09	0.762087	0.443	0.293	0.000254	1	PGM5
7.79e-09	0.342242	0.907	0.897	0.000259	1	WNK1
7.8e-09	0.983337	0.362	0.226	0.000259	1	FMNL3
7.86e-09	0.969617	0.393	0.254	0.000261	1	AMACR
7.9e-09	0.490603	0.748	0.63	0.000262	1	FYN
7.93e-09	0.620989	0.64	0.515	0.000263	1	MTFR1
7.97e-09	1.60218	0.214	0.104	0.000265	1	TIAM1
8.51e-09	0.245131	0.986	0.961	0.000283	1	HNRNPU
8.54e-09	0.668026	0.638	0.541	0.000284	1	FEM1B
8.7e-09	0.480498	0.879	0.792	0.000289	1	SLC20A2
8.72e-09	1.08312	0.221	0.105	0.00029	1	CRYBB2
8.8e-09	0.603182	0.624	0.514	0.000292	1	BCL9L
8.84e-09	0.398968	0.769	0.715	0.000294	1	DR1
8.92e-09	0.726395	0.624	0.507	0.000296	1	CASP3
9.06e-09	0.438048	0.79	0.749	0.000301	1	KDSR
9.07e-09	0.907891	0.467	0.341	0.000301	1	RSPH3
9.49e-09	0.29566	0.929	0.916	0.000315	1	SUGT1
9.53e-09	0.974926	0.376	0.241	0.000317	1	CHST7
9.61e-09	0.589455	0.41	0.254	0.000319	1	NFIB
9.62e-09	0.638891	0.74	0.658	0.00032	1	PDE4DIP
9.64e-09	1.06255	0.307	0.175	0.00032	1	TMEFF1
9.91e-09	0.312887	0.96	0.961	0.000329	1	TUBB6
9.94e-09	0.529472	0.776	0.711	0.00033	1	CNST
1.06e-08	0.406813	0.786	0.702	0.000354	1	CPEB4
1.09e-08	1.1286	0.31	0.181	0.000362	1	C3orf52
1.1e-08	0.882546	0.383	0.251	0.000366	1	B3GLCT
1.1e-08	0.753213	0.521	0.384	0.000367	1	SATB2
1.11e-08	0.278141	0.971	0.959	0.00037	1	TJP1
1.12e-08	0.456886	0.795	0.734	0.000373	1	TMCO3
1.14e-08	0.27077	0.981	0.944	0.000378	1	THRAP3
1.22e-08	0.258629	0.96	0.971	0.000406	1	TPM3
1.23e-08	0.574853	0.717	0.68	0.000409	1	BCL10
1.26e-08	0.524432	0.764	0.654	0.000417	1	GATAD2B
1.27e-08	0.945408	0.45	0.32	0.000423	1	PDK1
1.3e-08	0.366161	0.9	0.856	0.000433	1	MAP4K5
1.33e-08	0.455413	0.76	0.701	0.000441	1	MIGA1
1.34e-08	0.317951	0.9	0.853	0.000444	1	SMC3
1.38e-08	0.428053	0.814	0.731	0.00046	1	BMS1
1.4e-08	0.274247	0.971	0.988	0.000464	1	BRI3
1.43e-08	0.42881	0.838	0.72	0.000476	1	COX7A1
1.45e-08	0.804486	0.429	0.293	0.000483	1	HEATR3
1.5e-08	0.340957	0.79	0.729	0.000497	1	RHOB
1.52e-08	0.669602	0.631	0.559	0.000505	1	HSPA13
1.55e-08	0.512144	0.9	0.887	0.000515	1	CDC42EP3
1.57e-08	0.74707	0.581	0.463	0.00052	1	COL16A1
1.58e-08	0.45498	0.795	0.732	0.000524	1	VPS37A
1.59e-08	1.27283	0.367	0.23	0.000529	1	SYT16
1.61e-08	0.568711	0.779	0.69	0.000535	1	LOXL1
1.62e-08	0.450715	0.779	0.7	0.00054	1	ETNK1
1.64e-08	0.988142	0.307	0.177	0.000546	1	NXPH4
1.66e-08	0.386531	0.85	0.82	0.000551	1	PTBP3
1.71e-08	0.615601	0.79	0.683	0.000568	1	CARMIL1
1.78e-08	0.415259	0.786	0.701	0.00059	1	TOP2B
1.8e-08	0.48016	0.855	0.803	0.000597	1	HSPG2
1.82e-08	2.40491	0.095	0.025	0.000603	1	CLDN14
1.84e-08	0.373872	0.895	0.868	0.00061	1	ARCN1
1.87e-08	0.980862	0.526	0.396	0.000622	1	FBXO32
1.89e-08	0.741923	0.683	0.594	0.000629	1	FNIP2
1.9e-08	0.369961	0.84	0.787	0.000632	1	C6orf62
1.91e-08	0.591523	0.683	0.582	0.000633	1	ZDHHC21
1.92e-08	0.41346	0.9	0.859	0.000637	1	ABI2
2e-08	2.07259	0.093	0.024	0.000666	1	PCDH1
2e-08	0.689441	0.55	0.429	0.000666	1	SLC26A2
2.02e-08	0.34906	0.86	0.809	0.00067	1	DNAJB14
2.03e-08	0.554397	0.774	0.689	0.000676	1	CLASP2
2.08e-08	0.35661	0.9	0.862	0.00069	1	TAF7
2.15e-08	0.573648	0.631	0.509	0.000714	1	RNF6
2.27e-08	0.269444	0.945	0.929	0.000756	1	PPM1G
2.3e-08	0.313405	0.957	0.908	0.000764	1	ZFR
2.35e-08	0.369427	0.676	0.555	0.00078	1	IQCJ-SCHIP1
2.35e-08	0.280036	0.962	0.936	0.000781	1	WASF2
2.4e-08	0.640616	0.65	0.577	0.000798	1	TBC1D9B
2.44e-08	0.380746	0.774	0.715	0.000811	1	RAB21
2.51e-08	0.383387	0.881	0.876	0.000832	1	BOD1L1
2.55e-08	0.451259	0.7	0.584	0.000847	1	METTL2B
2.57e-08	0.176257	0.995	0.996	0.000855	1	GNAS
2.59e-08	0.389573	0.907	0.837	0.000862	1	TSC22D1
2.62e-08	0.538298	0.724	0.693	0.00087	1	STAM
2.64e-08	0.494535	0.688	0.568	0.000877	1	NUDCD1
2.7e-08	2.72956	0.081	0.019	0.000898	1	PPP1R14C
2.78e-08	0.327358	0.871	0.852	0.000922	1	EIF2S1
2.79e-08	1.09802	0.219	0.109	0.000927	1	HOXB13
2.8e-08	1.15978	0.186	0.081	0.00093	1	PTPN3
2.83e-08	3.35278	0.064	0.011	0.000942	1	CARD11
2.85e-08	0.67992	0.502	0.348	0.000947	1	PRSS12
2.92e-08	0.530907	0.736	0.648	0.000969	1	OGDH
2.96e-08	1.47894	0.202	0.095	0.000985	1	C3orf70
3.06e-08	0.180359	0.993	0.987	0.001015	1	SEPTIN7
3.09e-08	0.383586	0.845	0.808	0.001027	1	CISD2
3.09e-08	0.637821	0.41	0.268	0.001027	1	EPHA2
3.1e-08	0.684151	0.54	0.428	0.001028	1	TRIM23
3.1e-08	0.374914	0.843	0.804	0.00103	1	TMEM181
3.13e-08	1.73811	0.195	0.093	0.00104	1	ZPLD1
3.15e-08	1.00425	0.395	0.273	0.001045	1	POU2F2
3.15e-08	0.913145	0.426	0.296	0.001047	1	MSC
3.18e-08	0.423397	0.938	0.923	0.001056	1	PHACTR2
3.24e-08	1.1645	0.276	0.155	0.001077	1	F2RL1
3.32e-08	0.432593	0.783	0.713	0.001104	1	SF3B3
3.51e-08	0.45621	0.821	0.777	0.001165	1	WAPL
3.59e-08	0.457661	0.764	0.669	0.001192	1	GBP3
3.59e-08	0.45004	0.936	0.872	0.001194	1	IGF1R
3.6e-08	0.722288	0.529	0.416	0.001195	1	ANKRD40
3.68e-08	0.506473	0.762	0.682	0.001224	1	CAPN7
3.8e-08	0.753599	0.598	0.482	0.001262	1	MIPOL1
3.85e-08	2.1591	0.076	0.016	0.001278	1	S1PR5
4.15e-08	0.372365	0.862	0.808	0.001379	1	TASOR2
4.2e-08	0.724275	0.583	0.468	0.001395	1	TSPAN14
4.21e-08	0.541861	0.755	0.7	0.001398	1	PPIP5K2
4.49e-08	1.01767	0.636	0.52	0.001491	1	CEP95
4.6e-08	0.537597	0.679	0.584	0.001529	1	MTMR6
4.73e-08	0.633414	0.65	0.552	0.001573	1	OSTF1
4.75e-08	0.408539	0.89	0.839	0.001579	1	DCAF6
4.84e-08	0.343041	0.869	0.839	0.001607	1	EIF4E
4.88e-08	0.454047	0.8	0.737	0.001621	1	ATG5
4.89e-08	0.3659	0.81	0.748	0.001626	1	MPHOSPH10
4.93e-08	0.399023	0.786	0.681	0.001636	1	AGPS
4.96e-08	0.21587	0.988	0.978	0.001648	1	CANX
4.98e-08	0.302866	0.905	0.879	0.001656	1	TXNDC5
5.22e-08	0.34709	0.855	0.755	0.001733	1	TLK2
5.24e-08	1.4349	0.19	0.09	0.001742	1	GPR158
5.27e-08	0.567452	0.676	0.584	0.001751	1	DNAJC9
5.41e-08	1.33398	0.298	0.177	0.001799	1	RFX8
5.8e-08	0.761116	0.3	0.173	0.001928	1	TEK
5.99e-08	0.376782	0.976	0.981	0.001989	1	AKAP12
6.06e-08	0.360122	0.919	0.88	0.002014	1	LSM14A
6.24e-08	0.325102	0.95	0.947	0.002072	1	GFPT1
6.33e-08	0.239819	0.924	0.919	0.002105	1	TCP1
6.36e-08	0.946017	0.352	0.224	0.002113	1	MMP16
6.41e-08	0.523792	0.657	0.564	0.002128	1	PIK3R1
6.49e-08	0.381779	0.8	0.689	0.002156	1	EP300
6.58e-08	0.370523	0.886	0.826	0.002186	1	EPN2
6.6e-08	0.309903	0.945	0.94	0.002194	1	SPTAN1
6.68e-08	0.481149	0.638	0.51	0.002219	1	KLHL7
6.82e-08	0.318849	0.86	0.838	0.002266	1	ARPP19
6.86e-08	0.572674	0.645	0.555	0.00228	1	LNPEP
6.9e-08	0.525988	0.838	0.814	0.002291	1	HTRA1
7.12e-08	0.531161	0.812	0.716	0.002364	1	ARHGAP24
7.43e-08	0.291708	0.957	0.951	0.00247	1	BBX
7.51e-08	0.294598	0.917	0.893	0.002496	1	C5orf24
7.64e-08	0.163665	0.986	0.996	0.002537	1	CHCHD2
7.67e-08	2.0071	0.412	0.307	0.002547	1	ANKRD1
7.86e-08	0.55969	0.702	0.589	0.00261	1	IGFBP3
7.98e-08	0.338605	0.876	0.836	0.002651	1	UBA2
8.15e-08	0.512925	0.66	0.578	0.002707	1	EXOSC6
8.41e-08	0.494616	0.743	0.704	0.002793	1	YKT6
8.46e-08	0.203585	0.969	0.971	0.002812	1	VDAC1
8.54e-08	0.437595	0.767	0.671	0.002838	1	FAM168B
8.62e-08	0.505052	0.743	0.674	0.002865	1	CLCN3
8.64e-08	0.498902	0.721	0.661	0.002872	1	SKAP2
8.77e-08	0.433623	0.888	0.888	0.002914	1	ADD3
8.98e-08	2.7527	0.064	0.012	0.002984	1	NT5C1B
9e-08	0.543629	0.638	0.525	0.00299	1	FKBP15
9.18e-08	0.393595	0.879	0.823	0.003052	1	ANO6
9.27e-08	0.539942	0.705	0.612	0.00308	1	USP1
9.38e-08	0.258891	0.931	0.942	0.003117	1	SRP72
9.51e-08	0.743093	0.471	0.35	0.003161	1	MAFK
9.57e-08	0.267157	0.95	0.936	0.003178	1	STK17A
9.67e-08	0.520157	0.733	0.683	0.003212	1	N4BP1
9.72e-08	0.291415	0.917	0.922	0.003231	1	DAP
9.75e-08	0.200632	0.988	0.99	0.00324	1	CAST
9.94e-08	0.472371	0.731	0.644	0.003303	1	YPEL3
1e-07	0.686542	0.51	0.393	0.003338	1	MORC2
1.02e-07	0.436227	0.876	0.839	0.00338	1	MYO9B
1.08e-07	0.40905	0.781	0.727	0.003585	1	CSNK1G3
1.09e-07	0.569075	0.61	0.49	0.003607	1	MGAT2
1.13e-07	0.508406	0.662	0.562	0.003739	1	FCHO2
1.13e-07	0.190154	0.24	0.12	0.00374	1	ACAN
1.17e-07	0.733216	0.526	0.388	0.003873	1	TBC1D4
1.19e-07	0.372058	0.688	0.598	0.003941	1	API5
1.23e-07	0.331215	0.755	0.66	0.004077	1	SMC4
1.25e-07	1.8549	0.114	0.039	0.00416	1	RNF182
1.34e-07	0.537334	0.771	0.734	0.004442	1	HIPK3
1.34e-07	0.293984	0.945	0.963	0.00446	1	HNRNPAB
1.37e-07	0.432599	0.769	0.695	0.004538	1	STXBP3
1.38e-07	0.345923	0.869	0.857	0.004584	1	CMPK1
1.4e-07	0.190024	1	0.999	0.004636	1	MIF
1.4e-07	0.608813	0.624	0.53	0.004662	1	NDRG1
1.41e-07	2.11789	0.083	0.022	0.004672	1	IFNE
1.41e-07	0.59716	0.586	0.478	0.00468	1	CERK
1.41e-07	0.48778	0.729	0.641	0.004682	1	TTC14
1.43e-07	0.31599	0.917	0.889	0.004743	1	GPI
1.43e-07	0.556039	0.698	0.651	0.004756	1	SCAMP1
1.43e-07	0.46298	0.752	0.695	0.004757	1	HMGXB3
1.45e-07	0.267102	0.926	0.928	0.004807	1	CHD4
1.47e-07	0.310539	0.883	0.839	0.004876	1	GRB2
1.48e-07	0.663468	0.529	0.424	0.004921	1	PGM2
1.48e-07	1.94743	0.121	0.045	0.004926	1	KCNN4
1.51e-07	0.400233	0.881	0.794	0.005005	1	F2R
1.51e-07	0.386378	0.843	0.811	0.005023	1	KIF2A
1.54e-07	0.433557	0.85	0.8	0.005115	1	CYP51A1
1.61e-07	0.256603	0.986	0.957	0.005345	1	AAK1
1.63e-07	0.491048	0.712	0.634	0.005414	1	RRP1B
1.64e-07	0.453874	0.779	0.757	0.005448	1	DTD1
1.64e-07	1.00983	0.374	0.253	0.005455	1	ARL10
1.64e-07	0.176615	0.986	0.991	0.00546	1	YBX1
1.65e-07	0.682652	0.698	0.636	0.005495	1	RUSC2
1.65e-07	0.352116	0.95	0.933	0.005497	1	BMPR2
1.72e-07	1.21622	0.188	0.09	0.005703	1	PCDHGC3
1.77e-07	0.391168	0.855	0.803	0.005881	1	HERC2
1.78e-07	0.587693	0.643	0.521	0.005918	1	MIS18BP1
1.83e-07	0.344784	0.879	0.829	0.006072	1	CRK
1.91e-07	2.312	0.074	0.018	0.006358	1	ASB18
1.96e-07	0.520631	0.7	0.61	0.006517	1	ZDHHC20
2e-07	0.260835	0.993	0.999	0.00663	1	S100A11
2.02e-07	0.264916	0.943	0.909	0.00671	1	ROCK2
2.02e-07	0.520278	0.652	0.548	0.006712	1	UTP20
2.06e-07	0.471488	0.683	0.606	0.006839	1	ZNF330
2.14e-07	0.412859	0.786	0.72	0.007109	1	ACOT9
2.23e-07	0.385234	0.79	0.702	0.007402	1	DNAJC13
2.24e-07	0.949539	0.479	0.383	0.007433	1	DOCK11
2.26e-07	0.128714	0.998	0.985	0.007497	1	CD44
2.34e-07	0.588055	0.652	0.57	0.007767	1	SOCS6
2.34e-07	0.825554	0.571	0.502	0.007789	1	LIPA
2.44e-07	1.38048	0.164	0.075	0.008121	1	SLC4A8
2.46e-07	0.246664	0.955	0.956	0.008172	1	CCT2
2.47e-07	0.691686	0.61	0.512	0.008203	1	SLC35A3
2.52e-07	0.927795	0.217	0.111	0.008385	1	MEDAG
2.53e-07	0.630348	0.629	0.523	0.008397	1	REV1
2.53e-07	0.418905	0.74	0.674	0.008402	1	HBS1L
2.6e-07	1.01496	0.283	0.168	0.00863	1	RDH5
2.61e-07	0.290663	0.771	0.677	0.008678	1	SMC1A
2.67e-07	0.439613	0.786	0.736	0.008861	1	CCM2
2.82e-07	0.487107	0.683	0.61	0.009357	1	LY96
2.87e-07	1.92356	0.071	0.016	0.009532	1	ST8SIA4
2.98e-07	0.639987	0.633	0.539	0.009905	1	C14orf132
3.02e-07	0.350487	0.867	0.857	0.010025	1	DYNC1LI1
3.06e-07	0.515106	0.738	0.627	0.010164	1	MAST2
3.07e-07	2.87116	0.043	0.004	0.010205	1	DPT
3.08e-07	0.274593	0.962	0.948	0.010225	1	SND1
3.14e-07	0.545072	0.688	0.627	0.010434	1	ZHX1
3.2e-07	0.295968	0.871	0.856	0.010619	1	CCPG1
3.2e-07	0.542784	0.605	0.499	0.010641	1	ENPP1
3.32e-07	0.676114	0.595	0.499	0.011027	1	FTSJ1
3.36e-07	0.410571	0.7	0.621	0.011179	1	UTP6
3.38e-07	0.566165	0.598	0.496	0.011246	1	ACBD5
3.39e-07	0.317272	0.883	0.838	0.01127	1	TMEM131
3.44e-07	1.06302	0.343	0.23	0.011441	1	HSD3B7
3.54e-07	0.232428	0.517	0.389	0.01177	1	AREG
3.74e-07	0.487576	0.862	0.823	0.012409	1	RB1
3.78e-07	0.593429	0.567	0.485	0.012556	1	MTMR9
3.79e-07	0.814606	0.445	0.327	0.01259	1	CEP78
3.79e-07	0.533825	0.69	0.613	0.012599	1	TCIRG1
3.87e-07	0.452895	0.714	0.651	0.012856	1	VAPB
3.88e-07	0.275528	0.929	0.901	0.01289	1	FBXW11
4.03e-07	0.254801	0.933	0.918	0.013377	1	RAB18
4.05e-07	1.43464	0.121	0.046	0.013462	1	ADTRP
4.16e-07	0.51671	0.595	0.496	0.013828	1	TCP11L1
4.17e-07	0.47877	0.662	0.557	0.013858	1	SACM1L
4.24e-07	0.250645	0.952	0.909	0.014072	1	LUC7L3
4.24e-07	0.3494	0.883	0.84	0.014076	1	PRRC2B
4.28e-07	0.332595	0.871	0.876	0.01421	1	MANF
4.33e-07	0.303393	0.91	0.889	0.01438	1	PHF20L1
4.33e-07	1.11022	0.24	0.134	0.014388	1	MAP3K10
4.44e-07	0.415819	0.788	0.72	0.014758	1	HMOX2
4.52e-07	0.455378	0.752	0.717	0.015013	1	SMAD4
4.69e-07	0.663157	0.569	0.466	0.015576	1	DHX33
4.69e-07	0.463808	0.779	0.704	0.015592	1	BCAR3
4.74e-07	0.361951	0.817	0.771	0.015759	1	PLEKHB2
4.78e-07	0.904964	0.214	0.111	0.01588	1	ZFP69B
4.81e-07	0.369506	0.845	0.818	0.015984	1	MED10
4.83e-07	0.450207	0.755	0.704	0.016046	1	HGS
4.84e-07	0.214578	0.945	0.948	0.016085	1	ATP6V1D
4.93e-07	1.08961	0.25	0.144	0.016377	1	ARFGEF3
5.33e-07	1.13074	0.229	0.125	0.017706	1	PDK3
5.42e-07	0.303971	0.862	0.852	0.018004	1	TSG101
5.46e-07	0.362694	0.976	0.95	0.018141	1	PEAK1
5.47e-07	0.877069	0.393	0.273	0.018175	1	ISLR
5.49e-07	0.815279	0.476	0.345	0.018251	1	ANK3
5.53e-07	0.432057	0.814	0.765	0.018377	1	EXOC1
5.54e-07	0.275518	0.931	0.942	0.018401	1	PTTG1IP
5.55e-07	0.536843	0.645	0.566	0.018439	1	DAG1
5.62e-07	0.54395	0.431	0.298	0.018675	1	ADAMTSL1
5.75e-07	0.517783	0.674	0.613	0.019114	1	TCHP
6.13e-07	0.486624	0.662	0.59	0.020356	1	UTP14A
6.14e-07	0.431366	0.552	0.43	0.020388	1	FJX1
6.14e-07	0.42872	0.729	0.672	0.020401	1	SKI
6.18e-07	0.564192	0.679	0.622	0.020522	1	FAR1
6.33e-07	0.708537	0.436	0.326	0.021029	1	KDM1B
6.34e-07	0.54146	0.79	0.755	0.021051	1	MT1X
6.49e-07	1.63884	0.102	0.035	0.021569	1	PCDHGA7
6.5e-07	0.576967	0.552	0.433	0.021605	1	DGKZ
6.55e-07	0.199084	0.998	0.995	0.021761	1	TPM4
6.61e-07	0.530116	0.538	0.421	0.021956	1	MCM3
6.66e-07	0.623137	0.45	0.304	0.022131	1	PDE3A
6.71e-07	1.06075	0.295	0.189	0.022299	1	PGBD1
6.72e-07	0.521744	0.667	0.6	0.022335	1	GOLGA5
6.87e-07	0.979606	0.283	0.174	0.022839	1	NHSL2
7.09e-07	0.646385	0.426	0.308	0.023562	1	STN1
7.18e-07	0.80601	0.452	0.338	0.02384	1	NAB1
7.18e-07	0.367248	0.848	0.816	0.023859	1	SETD2
7.34e-07	0.272854	0.986	0.982	0.024371	1	LIMA1
7.35e-07	0.945909	0.295	0.184	0.02442	1	PEAR1
7.55e-07	1.08332	0.264	0.161	0.025087	1	KCTD15
7.55e-07	0.286446	0.929	0.918	0.025095	1	USO1
7.61e-07	0.37255	0.757	0.696	0.025288	1	PNPLA8
7.61e-07	2.33522	0.09	0.029	0.025297	1	ABCA13
7.67e-07	0.889082	0.479	0.375	0.02547	1	CORO2B
7.68e-07	0.409217	0.945	0.941	0.025509	1	AOPEP
7.76e-07	0.778967	0.336	0.22	0.025778	1	KIF21A
7.89e-07	0.456811	0.69	0.618	0.026211	1	PHF6
8.01e-07	1.11644	0.336	0.226	0.026608	1	SEMA6D
8.09e-07	1.53426	0.079	0.022	0.026872	1	PCDHB2
8.16e-07	0.417936	0.81	0.766	0.027121	1	MAZ
8.22e-07	0.364314	0.836	0.769	0.027312	1	TCERG1
8.51e-07	0.346264	0.867	0.838	0.02827	1	PPFIA1
8.86e-07	1.4461	0.164	0.078	0.029434	1	KCND2
9.1e-07	1.79665	0.129	0.053	0.030241	1	DYNC1I1
9.37e-07	0.225866	0.924	0.898	0.031126	1	DDX3X
9.51e-07	0.443531	0.869	0.8	0.031592	1	RORA
9.59e-07	0.351198	0.86	0.851	0.031877	1	SMIM14
9.65e-07	0.307622	0.831	0.803	0.032054	1	AZIN1
9.65e-07	0.519263	0.607	0.505	0.032059	1	MSH6
9.7e-07	1.64671	0.102	0.036	0.032241	1	FGF11
9.73e-07	0.3599	0.857	0.833	0.032321	1	SPIN1
9.73e-07	0.508368	0.674	0.59	0.032323	1	OSTM1
9.74e-07	0.768755	0.498	0.389	0.032358	1	HDAC5
9.9e-07	0.458243	0.679	0.58	0.032907	1	GCN1
1.01e-06	0.431668	0.729	0.683	0.033531	1	MTRF1L
1.01e-06	0.270495	0.964	0.967	0.033614	1	DEK
1.01e-06	1.58446	0.164	0.08	0.033663	1	PRSS35
1.03e-06	1.31992	0.138	0.058	0.034133	1	MEX3B
1.04e-06	0.810018	0.248	0.144	0.034712	1	TTC6
1.06e-06	0.271731	0.917	0.871	0.035069	1	CDC27
1.06e-06	0.297055	0.893	0.887	0.035132	1	GNL3
1.06e-06	0.592516	0.479	0.362	0.03528	1	NAB2
1.07e-06	0.497822	0.536	0.43	0.035608	1	ASNSD1
1.08e-06	0.300406	0.902	0.867	0.035813	1	G3BP2
1.1e-06	0.77831	0.279	0.169	0.036571	1	VGF
1.1e-06	0.35761	0.938	0.882	0.036684	1	PUM3
1.17e-06	0.702118	0.695	0.67	0.038715	1	HYI
1.17e-06	0.663585	0.545	0.454	0.038943	1	GPAT4
1.18e-06	0.332774	0.814	0.789	0.039241	1	MCRIP1
1.19e-06	0.368005	0.786	0.717	0.039422	1	GDI1
1.19e-06	0.313203	0.86	0.833	0.039615	1	PLOD3
1.21e-06	0.698508	0.448	0.336	0.040295	1	MSL2
1.22e-06	1.67382	0.138	0.061	0.040641	1	SH3TC1
1.23e-06	0.344765	0.85	0.826	0.040993	1	UBE2J1
1.23e-06	1.28398	0.24	0.144	0.041006	1	IFFO2
1.24e-06	0.486359	0.657	0.586	0.041188	1	CCDC66
1.24e-06	0.536757	0.557	0.458	0.041216	1	TPRG1L
1.25e-06	0.253178	0.664	0.533	0.041648	1	C11orf96
1.28e-06	0.332091	0.902	0.912	0.042491	1	SEC23A
1.29e-06	0.26556	0.929	0.914	0.042702	1	FAM120A
1.3e-06	0.41585	0.771	0.723	0.043206	1	STK4
1.31e-06	1.00249	0.171	0.083	0.04341	1	RNF227
1.33e-06	0.423083	0.807	0.764	0.044275	1	SLC52A2
1.34e-06	0.544019	0.531	0.42	0.044465	1	FAM199X
1.34e-06	0.540727	0.638	0.55	0.044631	1	OTUD7B
1.35e-06	0.521345	0.636	0.538	0.044967	1	C2CD2
1.36e-06	0.457498	0.707	0.628	0.04528	1	PITRM1
1.38e-06	0.492872	0.676	0.596	0.045823	1	CENPB
1.38e-06	1.17304	0.21	0.113	0.045893	1	MACROD2
1.43e-06	0.371447	0.779	0.713	0.047429	1	KAT6A
1.43e-06	2.44545	0.048	0.008	0.047592	1	CCIN
1.45e-06	0.524334	0.61	0.503	0.048121	1	SFXN3
1.47e-06	0.545399	0.6	0.496	0.04878	1	POLR3A
1.49e-06	0.496703	0.686	0.61	0.049455	1	DIMT1
1.5e-06	0.282706	0.852	0.826	0.04985	1	DYNLT3
3.37e-54	0.799547	0.981	0.965	1.12e-49	2	SLC25A6
1.35e-51	1.98647	0.806	0.427	4.5e-47	2	ALDH1A1
3.02e-46	3.21709	0.359	0.057	1e-41	2	GALNT13
1.72e-45	1.40708	0.87	0.523	5.73e-41	2	DHRS3
3.42e-45	0.819857	1	1	1.14e-40	2	FTH1
5.68e-44	0.934696	1	1	1.89e-39	2	FTL
2.01e-43	1.54276	0.981	0.941	6.67e-39	2	DCN
1.08e-41	0.676097	0.994	0.983	3.59e-37	2	GPX4
4.36e-41	0.551606	0.997	0.99	1.45e-36	2	HINT1
5.81e-40	1.17459	0.768	0.344	1.93e-35	2	SLPI
1.97e-39	3.32217	0.356	0.074	6.55e-35	2	PTGIS
2.25e-39	1.12423	0.937	0.68	7.48e-35	2	CLDN11
5.07e-39	1.03868	0.968	0.839	1.69e-34	2	LXN
2.61e-38	2.58777	0.286	0.039	8.66e-34	2	NR1H4
3.6e-38	1.34178	0.683	0.288	1.2e-33	2	AKR1C3
4.15e-38	1.55106	0.883	0.681	1.38e-33	2	COL14A1
7.65e-37	0.45901	0.997	0.993	2.54e-32	2	COX7C
1.24e-36	0.944508	0.987	0.965	4.12e-32	2	RHOBTB3
2.7e-36	0.465484	1	0.998	8.97e-32	2	RACK1
4.42e-36	0.590383	0.994	0.967	1.47e-31	2	ATP5MC2
5.88e-36	0.959406	0.797	0.418	1.95e-31	2	CCL26
6.27e-36	0.524123	1	0.984	2.08e-31	2	EEF1D
8.98e-36	0.793967	0.997	0.986	2.98e-31	2	TXN
1.5e-35	1.67639	0.863	0.609	5e-31	2	RARRES1
2.84e-35	1.14455	0.994	0.971	9.43e-31	2	CCDC80
6.04e-35	0.60671	0.987	0.978	2.01e-30	2	CD99
5.86e-33	1.04168	0.933	0.795	1.95e-28	2	GSTM3
3.05e-32	0.821721	0.987	0.917	1.01e-27	2	NUPR1
3.74e-32	0.429038	1	1	1.24e-27	2	EEF1A1
6.07e-32	1.01726	0.863	0.565	2.02e-27	2	FOS
8.04e-32	1.14446	0.584	0.237	2.67e-27	2	PRSS2
4.98e-31	3.02934	0.337	0.087	1.65e-26	2	CSTA
9.01e-31	0.87305	0.921	0.732	2.99e-26	2	GYPC
1.23e-30	0.388046	1	0.999	4.08e-26	2	UBA52
1.26e-29	0.416378	0.997	0.98	4.17e-25	2	SKP1
1.31e-29	0.779555	0.959	0.859	4.34e-25	2	MSRB2
1.57e-29	0.469604	1	0.989	5.2e-25	2	ATP5MG
2.03e-29	0.502584	0.997	0.985	6.75e-25	2	GSTP1
1.83e-28	0.442319	1	0.982	6.08e-24	2	UQCRQ
2.74e-28	0.528787	0.981	0.974	9.09e-24	2	NDUFB1
2.79e-28	1.33139	0.606	0.293	9.28e-24	2	FAM20A
3.06e-28	0.452897	0.99	0.979	1.02e-23	2	COX6B1
3.31e-28	0.996882	0.933	0.802	1.1e-23	2	C1S
3.55e-28	2.34229	0.317	0.082	1.18e-23	2	GUCY1B1
5.46e-28	1.31035	0.54	0.219	1.81e-23	2	SPINK6
6.27e-28	1.74141	0.47	0.18	2.08e-23	2	NALCN
6.92e-28	0.81724	0.94	0.79	2.3e-23	2	PHGDH
7.08e-28	1.06978	0.803	0.52	2.35e-23	2	PSMB9
1.45e-27	0.456305	0.997	0.988	4.81e-23	2	UQCR11
1.69e-27	0.453046	1	0.991	5.6e-23	2	UQCRB
2.52e-27	1.13885	0.778	0.481	8.37e-23	2	AKR1C1
3.81e-27	0.656297	1	0.969	1.27e-22	2	IFITM3
4.49e-27	0.710132	0.927	0.749	1.49e-22	2	CEBPD
7.26e-27	0.916244	0.949	0.7	2.41e-22	2	HGF
3.12e-26	0.658784	0.952	0.882	1.04e-21	2	PSME1
3.15e-26	0.503792	0.99	0.964	1.05e-21	2	EIF3E
3.59e-26	0.546972	0.975	0.964	1.19e-21	2	COMMD6
3.86e-26	0.596328	0.962	0.912	1.28e-21	2	BLOC1S1
4.19e-26	4.37573	0.175	0.02	1.39e-21	2	FGF9
8.5e-26	0.434683	0.997	0.986	2.83e-21	2	COX4I1
2.03e-25	1.0168	0.724	0.42	6.74e-21	2	EIF1AY
2.24e-25	3.74706	0.213	0.036	7.43e-21	2	FOXP2
5.37e-25	0.326587	1	0.999	1.78e-20	2	NACA
8.95e-25	1.20764	0.495	0.207	2.97e-20	2	WFDC2
1.01e-24	0.782241	0.844	0.645	3.36e-20	2	BST2
1.15e-24	0.420391	0.997	0.983	3.83e-20	2	NDUFA13
1.72e-24	0.521126	0.975	0.97	5.72e-20	2	NAA38
2.01e-24	0.381305	0.997	0.993	6.66e-20	2	TOMM7
3.04e-24	1.30562	0.698	0.437	1.01e-19	2	FAM110B
3.41e-24	0.461242	0.99	0.975	1.13e-19	2	LDHB
3.5e-24	0.767567	0.946	0.826	1.16e-19	2	LAMA4
3.61e-24	0.756856	0.924	0.843	1.2e-19	2	G6PD
3.67e-24	0.417457	1	0.986	1.22e-19	2	EIF2S2
6.22e-24	0.39763	0.997	0.991	2.07e-19	2	ELOB
8.66e-24	0.34151	1	1	2.88e-19	2	FAU
1.36e-23	1.26658	0.651	0.346	4.52e-19	2	PLAAT4
1.65e-23	0.736949	0.683	0.372	5.48e-19	2	IFI27
2.58e-23	1.28586	0.584	0.312	8.58e-19	2	CYP1B1
3.05e-23	4.2462	0.146	0.014	1.01e-18	2	COL11A1
3.26e-23	0.826664	0.879	0.731	1.08e-18	2	PSAT1
3.52e-23	0.455384	0.981	0.96	1.17e-18	2	PSMA2
3.81e-23	0.316988	0.997	0.997	1.27e-18	2	EEF1G
9.1e-23	1.55035	0.422	0.166	3.02e-18	2	LYZ
1e-22	0.41689	0.997	0.961	3.33e-18	2	BEX3
1.1e-22	0.465505	0.987	0.97	3.64e-18	2	GABARAP
1.82e-22	0.403805	0.987	0.981	6.05e-18	2	MZT2B
2.15e-22	0.405029	0.99	0.978	7.13e-18	2	TMEM258
3.52e-22	0.705766	0.968	0.916	1.17e-17	2	NQO1
5.17e-22	0.854791	0.99	0.891	1.72e-17	2	FBLN1
1.11e-21	0.432029	0.984	0.965	3.7e-17	2	PPDPF
1.12e-21	0.545734	0.994	0.967	3.73e-17	2	SELENOM
1.18e-21	0.523706	0.959	0.904	3.92e-17	2	RSL24D1
1.25e-21	2.79072	0.206	0.041	4.16e-17	2	ADGRD1
1.3e-21	0.492393	0.968	0.917	4.3e-17	2	NDUFA3
2.97e-21	0.869693	0.86	0.694	9.86e-17	2	ME1
5e-21	0.463412	0.968	0.954	1.66e-16	2	NDUFB11
5.07e-21	0.706253	0.968	0.912	1.68e-16	2	DPYSL2
8.66e-21	0.362424	1	1	2.88e-16	2	TPT1
1.17e-20	0.696573	0.933	0.789	3.88e-16	2	THY1
1.23e-20	0.395457	0.99	0.981	4.09e-16	2	AP2S1
1.59e-20	0.701949	0.895	0.815	5.27e-16	2	BLVRB
1.68e-20	0.602577	0.946	0.868	5.6e-16	2	NENF
1.88e-20	0.584426	0.956	0.914	6.26e-16	2	SLC1A5
2.07e-20	0.923459	0.927	0.82	6.89e-16	2	CLU
4.26e-20	0.191504	0.822	0.594	1.41e-15	2	HES1
5.79e-20	0.394141	0.987	0.976	1.92e-15	2	COX5B
7.52e-20	2.01324	0.425	0.201	2.5e-15	2	TNXB
8.08e-20	0.758842	0.914	0.735	2.68e-15	2	IGFBP2
8.08e-20	1.11709	0.47	0.214	2.68e-15	2	SERPIND1
1.36e-19	0.818565	0.927	0.785	4.5e-15	2	C1R
2e-19	0.473538	0.984	0.939	6.66e-15	2	ETFB
2.34e-19	2.26877	0.229	0.058	7.77e-15	2	RORB
2.56e-19	0.526074	0.984	0.959	8.52e-15	2	NR2F1
2.68e-19	0.831338	0.962	0.885	8.9e-15	2	GPC6
2.94e-19	0.52856	0.924	0.839	9.76e-15	2	NDUFS7
3.08e-19	0.802374	0.921	0.845	1.02e-14	2	MFF
3.79e-19	0.651504	0.965	0.897	1.26e-14	2	IFITM2
7.08e-19	0.425729	0.968	0.951	2.35e-14	2	PSMA4
9.7e-19	0.635306	0.93	0.876	3.22e-14	2	EIF4EBP1
1.27e-18	0.558324	0.956	0.89	4.23e-14	2	CTSD
1.38e-18	0.380931	0.984	0.969	4.57e-14	2	SEM1
1.6e-18	0.444025	0.981	0.948	5.32e-14	2	RAB13
1.77e-18	0.408144	0.987	0.966	5.87e-14	2	MRPS21
1.79e-18	0.380128	0.99	0.969	5.94e-14	2	HMGN1
2.35e-18	0.777529	0.81	0.553	7.79e-14	2	ALDH2
3.24e-18	0.335714	0.997	0.99	1.08e-13	2	COX6C
4.72e-18	0.348563	1	0.991	1.57e-13	2	PFDN5
7.48e-18	0.700793	0.844	0.652	2.49e-13	2	DNPH1
8.03e-18	0.379422	0.708	0.414	2.67e-13	2	FOSB
1.24e-17	0.465157	0.984	0.97	4.11e-13	2	TKT
1.43e-17	0.28591	1	0.994	4.77e-13	2	SRP14
1.6e-17	0.336711	0.99	0.971	5.33e-13	2	NDUFA11
1.75e-17	1.21689	0.622	0.39	5.83e-13	2	EPHA4
1.83e-17	0.471522	0.946	0.916	6.09e-13	2	METTL26
2.3e-17	0.553319	0.968	0.915	7.63e-13	2	UCHL1
2.36e-17	0.588408	0.883	0.77	7.83e-13	2	CHCHD5
2.67e-17	2.00668	0.394	0.192	8.88e-13	2	GLDN
2.93e-17	1.55401	0.343	0.135	9.73e-13	2	KCNT2
2.96e-17	1.49153	0.46	0.226	9.85e-13	2	HMCN1
3.03e-17	0.436466	0.968	0.934	1.01e-12	2	LAMTOR4
3.16e-17	0.414744	0.975	0.949	1.05e-12	2	CHURC1
3.57e-17	0.400926	0.971	0.95	1.19e-12	2	NSA2
4.29e-17	0.436025	0.987	0.983	1.43e-12	2	TXNRD1
4.36e-17	1.77756	0.292	0.106	1.45e-12	2	PKDCC
4.59e-17	0.379518	0.975	0.934	1.52e-12	2	MRPS24
5.09e-17	0.919395	0.552	0.312	1.69e-12	2	C19orf33
5.34e-17	0.598933	0.908	0.854	1.77e-12	2	COPZ2
5.8e-17	0.606012	0.905	0.772	1.93e-12	2	MDK
5.98e-17	0.448442	0.956	0.893	1.99e-12	2	CSNK2B
6.03e-17	0.44887	0.971	0.933	2e-12	2	ERP29
7.33e-17	2.14311	0.283	0.102	2.43e-12	2	PDE1A
7.65e-17	0.429888	0.905	0.797	2.54e-12	2	VAMP5
8.24e-17	0.988119	0.937	0.871	2.74e-12	2	PAPPA
1.1e-16	0.833058	0.927	0.874	3.66e-12	2	LUM
1.28e-16	0.675636	0.489	0.244	4.26e-12	2	AKR1C2
1.29e-16	0.48598	0.975	0.921	4.29e-12	2	LY6E
1.68e-16	1.31271	0.403	0.181	5.57e-12	2	UNC5C
1.78e-16	0.266894	0.997	0.997	5.93e-12	2	TMA7
2.03e-16	0.309118	0.987	0.976	6.74e-12	2	BTF3
2.1e-16	0.441145	0.949	0.933	6.96e-12	2	STMP1
2.49e-16	0.362729	0.994	0.967	8.26e-12	2	NDUFB10
2.73e-16	0.282773	0.994	0.994	9.07e-12	2	ATP5ME
3.02e-16	0.979907	0.632	0.405	1e-11	2	LURAP1L
3.24e-16	1.61909	0.343	0.148	1.08e-11	2	ARL17B
3.25e-16	0.377127	0.978	0.948	1.08e-11	2	CUTA
4.7e-16	0.698123	0.956	0.898	1.56e-11	2	PTGR1
4.76e-16	0.757173	0.8	0.591	1.58e-11	2	CARD16
4.98e-16	0.444673	0.987	0.985	1.66e-11	2	IGFBP4
5.73e-16	0.643129	0.984	0.97	1.91e-11	2	QSOX1
5.84e-16	0.297017	0.981	0.971	1.94e-11	2	ATP5PF
6.24e-16	0.34148	0.99	0.964	2.07e-11	2	LGALS3
6.62e-16	0.395472	0.981	0.966	2.2e-11	2	SERPINH1
6.8e-16	0.435177	0.994	0.962	2.26e-11	2	REXO2
7.09e-16	0.435996	0.978	0.966	2.36e-11	2	NFE2L2
7.97e-16	1.12277	0.581	0.371	2.65e-11	2	KCNE4
8.93e-16	0.384018	0.978	0.942	2.97e-11	2	EIF3G
1.02e-15	1.30148	0.495	0.281	3.4e-11	2	OSR2
1.17e-15	0.419842	0.975	0.937	3.89e-11	2	PDLIM2
1.3e-15	0.289876	0.987	0.982	4.31e-11	2	TBCA
1.33e-15	1.36675	0.502	0.299	4.41e-11	2	LSAMP
1.33e-15	0.684307	0.759	0.547	4.42e-11	2	UBE2L6
1.36e-15	0.61509	0.854	0.655	4.53e-11	2	EPHX1
1.57e-15	0.681556	0.93	0.853	5.22e-11	2	MEIS1
1.74e-15	2.28425	0.184	0.047	5.77e-11	2	VIT
1.79e-15	0.680091	0.771	0.596	5.96e-11	2	TCEA2
1.84e-15	0.302103	0.994	0.985	6.13e-11	2	ATP5IF1
2.1e-15	0.459033	0.933	0.894	6.97e-11	2	MZT2A
2.31e-15	3.11662	0.127	0.021	7.68e-11	2	CDH10
4.21e-15	0.444891	0.946	0.88	1.4e-10	2	TAF10
4.91e-15	0.433234	0.943	0.924	1.63e-10	2	PDLIM1
5.34e-15	0.304099	0.997	0.984	1.77e-10	2	UQCRH
6.14e-15	1.19805	0.597	0.402	2.04e-10	2	SMPDL3A
6.34e-15	1.03605	0.625	0.398	2.11e-10	2	GBP2
7.3e-15	0.323258	0.984	0.974	2.43e-10	2	ATP5F1D
7.54e-15	0.336156	0.984	0.95	2.51e-10	2	EIF3F
7.75e-15	0.489601	0.981	0.974	2.58e-10	2	TALDO1
8.98e-15	0.304259	0.984	0.983	2.98e-10	2	SLC25A3
9.78e-15	0.368733	0.997	0.991	3.25e-10	2	NDUFA4
9.88e-15	0.2997	0.994	0.976	3.28e-10	2	PHPT1
1e-14	1.32865	0.359	0.164	3.32e-10	2	PRR5
1.32e-14	0.437071	0.956	0.9	4.38e-10	2	NME4
1.54e-14	1.0257	0.806	0.685	5.12e-10	2	HSPB6
1.72e-14	0.582995	0.81	0.587	5.71e-10	2	PYCARD
1.78e-14	0.751215	0.829	0.65	5.92e-10	2	PTN
1.91e-14	0.442925	0.927	0.843	6.33e-10	2	TRAPPC2L
2.02e-14	0.812858	0.648	0.431	6.71e-10	2	PIR
2.08e-14	1.00674	0.533	0.317	6.91e-10	2	PCDH9
2.53e-14	0.448773	0.937	0.881	8.41e-10	2	ARL3
2.55e-14	0.347675	0.994	0.97	8.46e-10	2	COX8A
2.71e-14	0.990611	0.66	0.455	9.01e-10	2	FBN2
2.74e-14	0.480465	0.917	0.863	9.1e-10	2	ATRAID
2.76e-14	0.559081	0.663	0.417	9.16e-10	2	MKX
3.15e-14	0.348066	0.971	0.948	1.05e-09	2	NDUFC1
3.45e-14	1.38951	0.34	0.154	1.14e-09	2	DEPTOR
3.62e-14	0.325053	0.981	0.966	1.2e-09	2	SNRPD2
4.18e-14	0.443604	0.937	0.896	1.39e-09	2	EIF3L
4.73e-14	1.34585	0.425	0.238	1.57e-09	2	CDA
5.02e-14	0.552741	0.889	0.782	1.67e-09	2	ECI1
5.17e-14	1.20375	0.527	0.335	1.72e-09	2	MEST
5.94e-14	0.315658	0.994	0.979	1.97e-09	2	UQCR10
6.27e-14	0.252603	1	1	2.08e-09	2	ATP5F1E
6.43e-14	0.368979	0.959	0.942	2.14e-09	2	CIRBP
6.5e-14	0.487039	0.902	0.793	2.16e-09	2	TMEM256
6.63e-14	0.776161	0.352	0.165	2.2e-09	2	AKR1B10
6.95e-14	0.70196	0.743	0.52	2.31e-09	2	DDIT4
8.15e-14	0.63995	0.762	0.569	2.71e-09	2	SFRP1
8.68e-14	0.988253	0.638	0.455	2.88e-09	2	CCDC102B
9.9e-14	0.762224	0.695	0.487	3.29e-09	2	BIN1
1.01e-13	0.568301	0.917	0.849	3.35e-09	2	SLC25A36
1.09e-13	0.833161	0.73	0.541	3.63e-09	2	MFAP4
1.2e-13	0.390287	0.971	0.921	3.97e-09	2	IFI27L2
1.21e-13	0.338792	0.99	0.978	4.02e-09	2	SSR4
1.37e-13	0.282433	1	0.989	4.55e-09	2	ATP5MF
2.11e-13	0.603564	0.835	0.713	7e-09	2	NAXE
2.21e-13	0.281517	0.984	0.984	7.35e-09	2	NDUFB2
2.23e-13	0.295066	0.981	0.972	7.41e-09	2	EIF3K
2.52e-13	0.352601	0.997	0.974	8.37e-09	2	PRDX5
2.57e-13	1.62022	0.365	0.182	8.53e-09	2	DMKN
3e-13	0.848768	0.53	0.31	9.96e-09	2	MAP3K8
3.22e-13	0.514009	0.94	0.86	1.07e-08	2	RGS10
3.9e-13	0.446198	0.93	0.801	1.3e-08	2	FGF7
4.4e-13	0.45504	0.94	0.861	1.46e-08	2	MRPS33
4.67e-13	0.300375	0.99	0.978	1.55e-08	2	NDUFS6
4.81e-13	0.468875	0.946	0.907	1.6e-08	2	PSME2
4.84e-13	0.266555	0.994	0.955	1.61e-08	2	C19orf53
4.87e-13	0.317236	0.997	0.988	1.62e-08	2	MGST1
5e-13	0.345126	0.956	0.925	1.66e-08	2	SYF2
5.01e-13	0.411574	0.94	0.875	1.66e-08	2	GTF2H5
7.19e-13	0.564575	0.848	0.764	2.39e-08	2	PCBD1
8.74e-13	0.269741	0.994	0.973	2.9e-08	2	COX7B
9.25e-13	0.336361	0.987	0.969	3.07e-08	2	BSG
9.55e-13	0.333609	0.971	0.942	3.17e-08	2	ATP6V1F
9.99e-13	1.08527	0.619	0.426	3.32e-08	2	RBP1
1.08e-12	0.829886	0.765	0.652	3.6e-08	2	NFYB
1.27e-12	0.610055	0.584	0.369	4.22e-08	2	SIPA1L2
1.29e-12	0.234154	0.914	0.808	4.29e-08	2	NXN
1.33e-12	0.279921	1	0.998	4.41e-08	2	SERF2
1.37e-12	0.576025	0.99	0.963	4.57e-08	2	HMGN2
1.48e-12	0.416779	0.933	0.895	4.91e-08	2	NDUFA7
1.76e-12	0.472432	0.978	0.942	5.84e-08	2	PCOLCE
1.99e-12	0.333515	0.981	0.952	6.63e-08	2	DDT
2.48e-12	0.554205	0.873	0.781	8.23e-08	2	NOP53
2.64e-12	0.504665	0.905	0.813	8.78e-08	2	RBCK1
2.69e-12	0.456508	0.93	0.814	8.93e-08	2	MYL6B
3.07e-12	0.393121	0.952	0.897	1.02e-07	2	DCTN3
3.53e-12	0.615365	0.778	0.596	1.17e-07	2	NQO2
3.68e-12	2.60314	0.127	0.029	1.22e-07	2	ASPA
3.88e-12	0.313671	0.984	0.944	1.29e-07	2	WDR83OS
4.32e-12	0.292147	0.676	0.42	1.44e-07	2	COLEC10
4.61e-12	0.502778	0.981	0.943	1.53e-07	2	KLHL5
4.98e-12	0.254421	1	0.999	1.65e-07	2	EIF1
5.19e-12	0.656786	0.749	0.59	1.73e-07	2	BLVRA
6.36e-12	0.382114	0.917	0.794	2.11e-07	2	TNS3
7.54e-12	0.541853	0.743	0.57	2.51e-07	2	TFF1
7.98e-12	0.335564	0.902	0.781	2.65e-07	2	PDE5A
9.07e-12	0.30191	0.975	0.955	3.01e-07	2	DBI
9.16e-12	0.223114	1	0.993	3.04e-07	2	OAZ1
1e-11	0.695857	0.73	0.605	3.33e-07	2	RILPL2
1.07e-11	0.341254	0.959	0.916	3.56e-07	2	POLR2J
1.15e-11	0.716872	0.606	0.416	3.83e-07	2	TRIB3
1.34e-11	0.951336	0.533	0.338	4.45e-07	2	APOL1
1.4e-11	0.43466	0.889	0.766	4.66e-07	2	CDK4
1.49e-11	0.764167	0.806	0.665	4.94e-07	2	NFIA
1.49e-11	0.416746	0.943	0.886	4.97e-07	2	CTSA
1.5e-11	0.626551	0.816	0.708	4.97e-07	2	IFT43
1.59e-11	0.371006	0.943	0.904	5.27e-07	2	ANAPC16
1.59e-11	1.31254	0.267	0.117	5.29e-07	2	GALNT12
1.81e-11	0.339135	0.943	0.91	6e-07	2	NDUFB9
1.83e-11	0.851904	0.59	0.412	6.08e-07	2	OLFML3
1.93e-11	0.393052	0.959	0.893	6.41e-07	2	UBXN1
1.96e-11	0.598516	0.771	0.583	6.5e-07	2	NINJ1
1.99e-11	0.603914	0.971	0.941	6.6e-07	2	NNMT
2.05e-11	1.02153	0.61	0.46	6.8e-07	2	CFH
2.1e-11	1.01464	0.362	0.189	6.97e-07	2	PLXDC2
2.15e-11	1.36181	0.419	0.246	7.13e-07	2	NFASC
2.27e-11	0.39821	0.94	0.923	7.53e-07	2	RBM3
2.42e-11	0.365681	0.984	0.932	8.03e-07	2	PET100
2.42e-11	0.673854	0.683	0.505	8.05e-07	2	MKNK2
2.46e-11	1.30729	0.305	0.143	8.17e-07	2	THRB
2.51e-11	0.436018	0.905	0.835	8.33e-07	2	ARL2
2.63e-11	0.387373	0.93	0.833	8.75e-07	2	PNKD
2.64e-11	0.230384	0.997	0.989	8.78e-07	2	UBL5
2.67e-11	0.411259	0.997	0.982	8.87e-07	2	CST3
2.82e-11	0.440746	0.933	0.822	9.35e-07	2	GRINA
3.21e-11	0.527671	0.765	0.594	1.07e-06	2	MRGPRF
3.23e-11	0.461693	0.873	0.741	1.07e-06	2	ECH1
3.27e-11	0.338316	0.959	0.933	1.09e-06	2	NDUFS8
3.35e-11	1.33251	0.295	0.142	1.11e-06	2	CPA4
3.62e-11	0.271737	0.987	0.967	1.2e-06	2	ROMO1
3.74e-11	0.787738	0.695	0.504	1.24e-06	2	JDP2
4.45e-11	0.38428	0.968	0.939	1.48e-06	2	NUCB2
4.69e-11	0.264846	0.99	0.972	1.56e-06	2	MICOS10
4.99e-11	0.276492	0.987	0.961	1.66e-06	2	NDUFB7
5.02e-11	1.12714	0.356	0.187	1.67e-06	2	IL1B
5.14e-11	0.460817	0.87	0.798	1.71e-06	2	HDDC2
5.46e-11	0.333168	0.975	0.947	1.81e-06	2	LSM7
5.62e-11	1.42003	0.216	0.084	1.87e-06	2	THSD7A
7.04e-11	0.861232	0.556	0.372	2.34e-06	2	PID1
7.39e-11	0.406773	0.937	0.891	2.46e-06	2	PHB2
7.44e-11	0.456148	0.705	0.473	2.47e-06	2	DDX3Y
7.96e-11	0.314951	0.978	0.948	2.65e-06	2	RTRAF
9.56e-11	0.32441	0.994	0.963	3.17e-06	2	MRPL20
9.63e-11	0.248872	0.994	0.99	3.2e-06	2	COX7A2
9.92e-11	0.138256	0.689	0.483	3.3e-06	2	DIO2
1e-10	1.43473	0.248	0.109	3.33e-06	2	ROBO2
1.01e-10	0.303246	0.975	0.97	3.35e-06	2	PEBP1
1.08e-10	1.18765	0.21	0.082	3.58e-06	2	NTS
1.16e-10	2.22024	0.13	0.034	3.85e-06	2	SLC7A14
1.24e-10	0.484199	0.851	0.802	4.11e-06	2	HSD17B10
1.27e-10	0.443691	0.822	0.623	4.24e-06	2	KLF9
1.34e-10	0.469599	0.863	0.794	4.44e-06	2	MRPL28
1.41e-10	0.382836	0.673	0.473	4.67e-06	2	ZFPM2
1.44e-10	0.550923	0.781	0.637	4.8e-06	2	NT5C3B
1.48e-10	0.230437	0.981	0.975	4.92e-06	2	NDUFB4
1.49e-10	0.306335	0.622	0.421	4.95e-06	2	CRIP1
1.55e-10	0.458525	0.902	0.792	5.15e-06	2	DHRSX
1.55e-10	0.684033	0.594	0.416	5.15e-06	2	CDKN2A
1.65e-10	0.659071	0.6	0.396	5.49e-06	2	UTY
1.97e-10	0.545698	0.895	0.779	6.55e-06	2	COL15A1
2.02e-10	0.324812	0.959	0.913	6.7e-06	2	DYNLRB1
2.31e-10	0.356758	0.94	0.872	7.66e-06	2	TMBIM4
2.57e-10	0.322026	0.968	0.923	8.55e-06	2	PGLS
2.62e-10	0.567305	0.737	0.49	8.7e-06	2	PRKAR2B
2.63e-10	0.609611	0.781	0.627	8.75e-06	2	IDH1
2.68e-10	0.595356	0.965	0.912	8.91e-06	2	MEIS2
2.7e-10	2.67193	0.073	0.01	8.98e-06	2	MAOB
2.83e-10	0.505542	0.86	0.768	9.4e-06	2	PGD
2.94e-10	0.815387	0.587	0.441	9.78e-06	2	NMI
2.95e-10	0.764717	0.546	0.357	9.81e-06	2	IFI35
2.96e-10	0.663555	0.584	0.4	9.82e-06	2	ABCA1
3.07e-10	1.32773	0.34	0.189	1.02e-05	2	DMGDH
3.29e-10	1.23123	0.349	0.197	1.09e-05	2	GSTM5
3.54e-10	1.99984	0.168	0.058	1.18e-05	2	KCNJ2
3.59e-10	0.34963	0.959	0.871	1.19e-05	2	PLCB1
3.67e-10	0.354801	0.981	0.973	1.22e-05	2	SNRPE
3.86e-10	0.277608	0.981	0.966	1.28e-05	2	PRDX2
3.88e-10	0.403683	0.917	0.853	1.29e-05	2	MTHFD2
3.89e-10	1.14469	0.397	0.242	1.29e-05	2	SLC48A1
4.1e-10	1.12498	0.441	0.27	1.36e-05	2	TMTC2
4.22e-10	0.919404	0.406	0.231	1.4e-05	2	ANKRD35
4.39e-10	0.377686	0.965	0.948	1.46e-05	2	ANP32B
5.42e-10	0.301257	0.975	0.943	1.8e-05	2	PSMA3
5.83e-10	0.608757	0.616	0.438	1.94e-05	2	CHRM2
5.89e-10	0.226452	0.997	0.988	1.96e-05	2	NDUFS5
6e-10	0.242411	0.981	0.972	1.99e-05	2	SOD1
6.42e-10	0.493365	0.803	0.625	2.13e-05	2	NIBAN1
6.73e-10	0.482357	0.86	0.77	2.24e-05	2	CYB5A
7.24e-10	0.635955	0.463	0.282	2.41e-05	2	ENOX1
7.32e-10	0.327045	0.968	0.907	2.43e-05	2	CHMP2A
7.76e-10	1.45685	0.283	0.144	2.58e-05	2	MGARP
7.88e-10	0.677214	0.648	0.494	2.62e-05	2	S1PR3
8.5e-10	0.378109	0.927	0.875	2.83e-05	2	COX14
9.97e-10	1.31322	0.27	0.129	3.31e-05	2	SESN3
1.09e-09	0.249426	0.99	0.978	3.63e-05	2	NEDD8
1.18e-09	0.600958	0.749	0.569	3.9e-05	2	DNPEP
1.24e-09	0.331925	0.971	0.905	4.11e-05	2	GPX8
1.26e-09	0.404653	0.902	0.847	4.18e-05	2	TXN2
1.38e-09	0.326582	0.927	0.884	4.57e-05	2	POLR1D
1.4e-09	0.514313	0.924	0.813	4.64e-05	2	TPST1
1.44e-09	1.32866	0.213	0.09	4.78e-05	2	RHEX
1.49e-09	0.224673	0.99	0.987	4.95e-05	2	EDF1
1.54e-09	1.04322	0.413	0.249	5.11e-05	2	PTHLH
1.56e-09	0.473613	0.867	0.776	5.19e-05	2	ZNF580
1.69e-09	0.473241	0.898	0.874	5.62e-05	2	LSM5
1.75e-09	0.466861	0.971	0.952	5.82e-05	2	IGFBP6
1.84e-09	0.309804	0.975	0.944	6.1e-05	2	TOMM6
1.88e-09	0.347569	0.778	0.622	6.23e-05	2	CCL2
1.95e-09	0.39936	0.876	0.802	6.48e-05	2	SMDT1
1.99e-09	0.359836	1	0.997	6.62e-05	2	DSTN
2.09e-09	0.266166	0.962	0.934	6.95e-05	2	RBIS
2.18e-09	0.647457	0.289	0.144	7.26e-05	2	LYPD6B
2.21e-09	0.347468	0.924	0.88	7.36e-05	2	NDUFAF3
2.23e-09	0.307273	0.956	0.906	7.41e-05	2	ESD
2.37e-09	0.287611	0.965	0.95	7.89e-05	2	PSMA1
2.38e-09	2.60407	0.133	0.041	7.92e-05	2	CH25H
2.58e-09	0.330691	0.94	0.874	8.56e-05	2	NCOA7
2.7e-09	0.66241	0.584	0.398	8.98e-05	2	MATN2
2.95e-09	0.210774	0.997	0.972	9.79e-05	2	RNASEK
2.98e-09	0.450132	0.81	0.707	9.9e-05	2	MRPL23
3.01e-09	0.618198	0.778	0.626	0.0001	2	MCC
3.3e-09	0.364171	0.968	0.949	0.00011	2	TCEA1
3.39e-09	2.64548	0.07	0.011	0.000113	2	PPP4R4
3.51e-09	0.985356	0.311	0.165	0.000117	2	ST6GALNAC5
3.6e-09	0.225227	0.984	0.96	0.00012	2	NDUFC2
3.63e-09	0.363545	0.914	0.857	0.000121	2	MRPL40
3.94e-09	0.963151	0.375	0.223	0.000131	2	GASK1B
3.94e-09	0.367769	0.905	0.856	0.000131	2	POLR2E
4.06e-09	0.525387	0.781	0.625	0.000135	2	LACTB2
4.38e-09	0.352545	0.854	0.743	0.000145	2	SLC7A11
4.41e-09	0.356541	0.99	0.972	0.000147	2	ITM2B
4.67e-09	0.293998	0.978	0.945	0.000155	2	JTB
4.75e-09	0.384517	0.937	0.836	0.000158	2	DECR1
4.77e-09	0.302079	0.971	0.934	0.000158	2	ATP5PO
4.86e-09	0.52802	0.654	0.498	0.000161	2	ITPR1
4.88e-09	0.89833	0.562	0.432	0.000162	2	SIGIRR
5.27e-09	0.321534	0.984	0.943	0.000175	2	C12orf57
5.43e-09	0.810856	0.53	0.368	0.00018	2	RARB
6.23e-09	0.404108	0.889	0.804	0.000207	2	SAT2
6.29e-09	0.399816	0.8	0.686	0.000209	2	DIPK1A
6.65e-09	0.354793	0.946	0.878	0.000221	2	BAG2
7.57e-09	0.34599	0.956	0.912	0.000251	2	LMO4
7.8e-09	0.267862	0.971	0.919	0.000259	2	RWDD1
8.27e-09	0.307054	0.956	0.91	0.000275	2	RNF181
8.35e-09	0.486791	0.794	0.673	0.000277	2	PSMB10
8.48e-09	1.28272	0.111	0.03	0.000282	2	CD70
8.48e-09	0.36324	0.933	0.872	0.000282	2	PIN1
8.65e-09	1.53789	0.184	0.074	0.000287	2	FBXL22
8.67e-09	0.317827	0.956	0.927	0.000288	2	LAMTOR1
8.77e-09	0.368288	0.905	0.794	0.000291	2	ALKBH7
9.03e-09	0.395988	0.863	0.81	0.0003	2	MIEN1
9.05e-09	0.266198	0.978	0.949	0.000301	2	TRAPPC5
1.01e-08	0.280335	0.987	0.974	0.000337	2	CCNI
1.04e-08	0.901689	0.425	0.265	0.000346	2	QPRT
1.07e-08	0.3268	0.952	0.902	0.000356	2	SIVA1
1.08e-08	1.68039	0.213	0.096	0.000358	2	FAIM2
1.12e-08	0.236266	0.997	0.994	0.000373	2	PSMA7
1.17e-08	0.436665	0.743	0.595	0.000388	2	FAM229B
1.27e-08	0.25656	0.984	0.96	0.000422	2	COPE
1.31e-08	0.419241	0.876	0.779	0.000434	2	PNRC1
1.33e-08	0.61143	0.632	0.473	0.000441	2	SEL1L3
1.37e-08	0.256569	0.978	0.931	0.000455	2	ZNHIT1
1.41e-08	0.503079	0.902	0.816	0.000469	2	GCLM
1.44e-08	0.340733	0.946	0.91	0.000479	2	SRI
1.58e-08	0.297228	0.933	0.906	0.000526	2	UXT
1.68e-08	0.978538	0.337	0.196	0.000557	2	SPDYA
1.77e-08	0.27529	0.946	0.891	0.000587	2	SCAND1
1.82e-08	0.323843	0.756	0.559	0.000603	2	EYA4
1.89e-08	0.288464	0.975	0.922	0.000627	2	NDUFA2
1.92e-08	0.441172	0.803	0.654	0.000639	2	GAMT
1.96e-08	0.487487	0.79	0.643	0.000651	2	HCFC1R1
2.03e-08	0.533818	0.695	0.53	0.000674	2	THYN1
2.14e-08	0.560513	0.483	0.328	0.000709	2	HMOX1
2.29e-08	1.0321	0.41	0.261	0.000761	2	TPD52L1
2.33e-08	1.67357	0.213	0.099	0.000773	2	NOVA1
2.38e-08	0.214013	0.981	0.977	0.000791	2	C4orf48
2.52e-08	0.36834	0.87	0.759	0.000837	2	GSTK1
2.53e-08	0.753157	0.616	0.459	0.00084	2	ARHGAP20
2.62e-08	0.294509	0.981	0.952	0.000871	2	RNH1
2.69e-08	0.281522	0.971	0.94	0.000893	2	PSMB6
2.7e-08	0.311433	0.968	0.905	0.000897	2	TRAPPC1
2.83e-08	0.31024	0.943	0.92	0.00094	2	FKBP3
3.01e-08	1.21719	0.276	0.15	0.001	2	USP44
3.12e-08	0.473613	0.781	0.699	0.001038	2	HINT2
3.17e-08	0.355586	0.911	0.884	0.001052	2	C7orf50
3.17e-08	0.419938	0.822	0.71	0.001054	2	CCS
3.36e-08	0.589476	0.654	0.5	0.001116	2	GXYLT2
3.39e-08	0.735396	0.438	0.271	0.001125	2	SETBP1
3.41e-08	2.36294	0.083	0.019	0.001132	2	POMC
3.43e-08	0.268825	0.962	0.939	0.001141	2	MICOS13
3.47e-08	0.267223	0.981	0.961	0.001152	2	PSMB5
3.48e-08	0.216948	0.981	0.976	0.001155	2	ATOX1
3.5e-08	0.309722	0.946	0.922	0.001162	2	POLR2F
3.51e-08	0.27889	0.86	0.78	0.001168	2	SLIT2
3.52e-08	0.606448	0.629	0.48	0.001171	2	MID1
3.95e-08	0.339075	0.952	0.906	0.001312	2	EFEMP2
4.09e-08	0.347064	0.94	0.883	0.00136	2	MCTS1
4.43e-08	1.0907	0.921	0.93	0.001473	2	ACTA2
4.7e-08	1.70282	0.143	0.052	0.001562	2	FAM124A
4.78e-08	0.349566	0.952	0.859	0.001587	2	DDOST
4.92e-08	1.61075	0.178	0.076	0.001635	2	ATP8B4
5.02e-08	0.302851	0.971	0.936	0.001667	2	PSMB3
5.2e-08	0.26807	0.546	0.364	0.001729	2	PCDH7
5.3e-08	0.27524	0.959	0.92	0.00176	2	MRPL14
5.81e-08	0.745158	0.883	0.806	0.001932	2	PBX1
5.87e-08	0.340404	0.895	0.806	0.001952	2	HEBP1
5.93e-08	0.317773	0.927	0.852	0.00197	2	LITAF
6.12e-08	0.431556	0.825	0.715	0.002035	2	NIT2
6.32e-08	0.182647	0.937	0.781	0.0021	2	SOX5
6.56e-08	0.219227	0.99	0.958	0.002179	2	NDUFA1
6.83e-08	2.23471	0.257	0.147	0.002271	2	CTAG2
6.91e-08	0.374581	0.883	0.826	0.002296	2	MRPL11
7.24e-08	0.770563	0.492	0.337	0.002407	2	ASS1
7.42e-08	0.406979	0.848	0.736	0.002466	2	HSDL2
7.46e-08	0.347389	0.854	0.741	0.002478	2	AK1
7.5e-08	0.398503	0.927	0.851	0.002492	2	SOX4
7.56e-08	0.324242	0.94	0.91	0.002511	2	NHP2
7.72e-08	1.39105	0.257	0.135	0.002566	2	DOK6
7.88e-08	0.457373	1	0.992	0.002617	2	COL3A1
8.28e-08	0.224169	0.971	0.958	0.00275	2	NDUFB8
9.32e-08	0.289991	0.965	0.932	0.003098	2	UQCC2
9.37e-08	0.513381	0.448	0.291	0.003112	2	VCAM1
9.5e-08	0.18785	0.794	0.559	0.003156	2	MASP1
9.58e-08	0.37118	0.895	0.804	0.003183	2	BAD
9.63e-08	1.78892	0.162	0.069	0.003201	2	TLR3
9.95e-08	0.772768	0.505	0.378	0.003305	2	TMEM80
9.99e-08	0.42762	0.81	0.745	0.00332	2	SURF1
1.02e-07	0.690058	0.565	0.41	0.003384	2	ASMTL
1.09e-07	1.11679	0.314	0.187	0.003609	2	EPSTI1
1.11e-07	0.978975	0.429	0.288	0.00369	2	FXYD1
1.13e-07	0.620003	0.54	0.388	0.003745	2	ANGPTL2
1.19e-07	0.427103	0.698	0.556	0.003958	2	HSBP1L1
1.22e-07	1.19471	0.206	0.097	0.004065	2	PLAC8
1.34e-07	0.320669	0.921	0.875	0.004452	2	EIF1B
1.35e-07	0.241743	0.889	0.764	0.004471	2	AKR1B1
1.43e-07	0.232557	0.981	0.965	0.004762	2	SSR2
1.46e-07	0.915644	0.302	0.171	0.00484	2	SLC35F1
1.47e-07	0.366748	0.889	0.856	0.004895	2	DTWD1
1.5e-07	0.410355	0.851	0.761	0.004993	2	DCXR
1.5e-07	0.240978	0.978	0.945	0.005	2	ATP5PD
1.58e-07	0.454232	0.848	0.764	0.005235	2	ZNF428
1.62e-07	0.398827	0.857	0.776	0.005398	2	CETN2
1.63e-07	0.567327	0.825	0.727	0.005419	2	PMP22
1.8e-07	0.30611	0.867	0.8	0.005974	2	MRPS26
1.81e-07	0.692474	0.394	0.251	0.006004	2	S100P
1.83e-07	0.248824	0.987	0.976	0.006074	2	BASP1
1.83e-07	0.281469	0.956	0.915	0.006088	2	CCDC85B
1.93e-07	0.799083	0.778	0.69	0.006397	2	POSTN
1.93e-07	0.236099	0.987	0.943	0.006398	2	NDUFAF8
2.1e-07	0.199064	1	1	0.006977	2	GAPDH
2.2e-07	0.239365	0.99	0.957	0.007304	2	APRT
2.24e-07	0.512873	0.495	0.336	0.00745	2	NLGN4Y
2.27e-07	0.266084	0.997	0.981	0.007528	2	SLIRP
2.3e-07	0.833818	0.425	0.286	0.007636	2	TRAPPC6A
2.71e-07	1.25183	0.279	0.158	0.009006	2	VTN
2.73e-07	0.985026	0.289	0.162	0.009079	2	ROR2
2.74e-07	0.421177	0.838	0.735	0.009098	2	LAGE3
2.77e-07	0.403421	0.86	0.772	0.00919	2	AZI2
2.79e-07	0.357978	0.886	0.804	0.009267	2	COA3
2.8e-07	0.179379	0.987	0.991	0.00929	2	PRDX6
2.92e-07	1.61348	0.14	0.055	0.009706	2	CST1
3.01e-07	0.367733	0.857	0.79	0.010015	2	ERI3
3.07e-07	1.93744	0.114	0.039	0.010201	2	UPK3B
3.24e-07	0.30065	0.949	0.9	0.010776	2	STAT1
3.48e-07	1.22603	0.241	0.127	0.011574	2	PALM
3.58e-07	0.26013	0.975	0.934	0.011909	2	ADH5
3.67e-07	0.275661	0.994	0.99	0.012204	2	IGFBP5
3.88e-07	0.162916	0.994	0.992	0.012879	2	POLR2L
3.96e-07	0.231528	0.978	0.962	0.013171	2	MRPL51
4.06e-07	0.403113	0.806	0.752	0.013474	2	SHMT2
4.15e-07	0.542688	0.527	0.371	0.013802	2	ARL4D
4.15e-07	0.331324	0.905	0.846	0.013803	2	TMEM219
4.28e-07	0.562783	0.619	0.486	0.014232	2	SVBP
4.42e-07	0.384093	0.879	0.793	0.014695	2	GPAA1
4.46e-07	0.188277	1	0.998	0.014812	2	NME2
5.12e-07	0.556366	0.644	0.552	0.016995	2	ZDHHC4
5.19e-07	0.391149	0.771	0.637	0.017227	2	ACOT13
5.4e-07	0.239507	0.956	0.909	0.01795	2	ERGIC3
5.42e-07	0.285209	0.93	0.871	0.018014	2	HERPUD1
5.43e-07	0.210641	0.981	0.961	0.01803	2	ANAPC11
5.63e-07	0.395309	0.819	0.697	0.018692	2	DHRS4L2
5.89e-07	0.590916	0.597	0.456	0.019579	2	IFI6
5.92e-07	0.244715	0.978	0.939	0.019661	2	SNRPB2
5.95e-07	1.75648	0.089	0.026	0.019755	2	DNAH2
6.21e-07	0.289646	0.937	0.912	0.020634	2	THOC7
6.44e-07	0.279648	0.943	0.904	0.0214	2	VTI1B
6.58e-07	0.341954	0.883	0.796	0.021877	2	TPGS2
6.65e-07	0.599336	0.676	0.566	0.022109	2	PXMP2
6.77e-07	0.30947	0.886	0.839	0.022484	2	NDUFB5
7.24e-07	0.256305	0.971	0.937	0.024045	2	GLRX
7.3e-07	0.193631	0.994	0.982	0.02424	2	OST4
7.45e-07	0.508851	0.717	0.628	0.024765	2	IFT22
7.63e-07	0.470713	0.705	0.612	0.025365	2	GOT1
7.8e-07	0.3534	0.86	0.795	0.025903	2	IGBP1
7.83e-07	0.461681	0.698	0.54	0.026017	2	WBP1
8.33e-07	0.559939	0.695	0.6	0.027675	2	NUDT1
8.69e-07	0.668456	0.53	0.407	0.028859	2	TOR3A
8.73e-07	0.560681	0.822	0.757	0.029016	2	RPA3
8.85e-07	0.395695	0.987	0.97	0.029414	2	MYLK
9.01e-07	0.331047	0.803	0.678	0.029923	2	PXK
9.04e-07	0.47999	0.794	0.659	0.030024	2	C1orf21
9.08e-07	0.352678	0.908	0.824	0.030152	2	METRN
9.59e-07	0.475857	0.74	0.658	0.031857	2	ANAPC15
9.81e-07	0.366113	0.867	0.84	0.032603	2	IFT20
9.93e-07	0.699473	0.676	0.549	0.033002	2	PIEZO2
1e-06	0.38406	0.86	0.813	0.033278	2	PFN2
1.04e-06	0.27397	0.927	0.875	0.034486	2	HAX1
1.06e-06	0.256283	0.981	0.96	0.035203	2	SNRPG
1.11e-06	0.541614	0.673	0.566	0.036852	2	GFER
1.14e-06	0.306661	0.495	0.365	0.037779	2	TOX
1.19e-06	0.38618	0.927	0.905	0.039542	2	PLD3
1.25e-06	0.243819	0.987	0.952	0.041396	2	DYNLT1
1.29e-06	0.230158	0.971	0.941	0.043013	2	TIMM8B
1.32e-06	0.329644	0.86	0.726	0.043765	2	COX7A1
1.33e-06	1.91744	0.098	0.032	0.04429	2	FAM13C
1.42e-06	1.25197	0.149	0.064	0.047079	2	FLRT3
[truncated: 4,960 more rows]

## Sheet: Fig3E_C1
Fig3E: GO:BP results Leiden cluster 1
query	significant	p_value	term_size	query_size	intersection_size	precision	recall	term_id	source	term_name	effective_domain_size	source_order	parents	evidence_codes	intersection
query_1	TRUE	1.24898e-24	732	181	47	0.259669	0.0642077	GO:0001568	GO:BP	blood vessel development	21026	351	GO:0001944, GO:0048856	ISS IEA,IMP IGI IEP IBA,IEA,IDA IMP IEA,IDA,IDA IBA IEA,IMP,ISS IEA,IMP,IEA,IDA,ISS,IEA,IDA,IEA,IMP IEA,IEA,IDA IEA,ISS,IDA,IDA IMP IGI TAS NAS IEA,IMP IEA,IBA IEA,IEA,IMP IBA TAS IEA,IDA IEA,IDA IEA,IMP IBA IEA,ISS IEA,IEA,ISS IEA,IEA,IEP ISS IEA,IMP,ISS IEA,IMP ISS IBA IEA,ISS,IEA,IEA,NAS,IEA,IMP IEP IBA IEA,IEA,IEA,NAS,IEA,IEA	GREM1,SERPINE1,FN1,ITGB1,CDH13,THBS2,LOXL2,NRXN3,ADAM12,COL5A1,IGFBP7,HMGA2,ARHGAP22,SPARC,ADGRF5,COL4A1,PRRX1,ATP2B4,SEMA5A,SULF1,FGF2,RHOJ,VEGFC,TNFRSF12A,ITGA5,COL4A2,SPHK1,COL1A1,HAS2,CDH2,LOX,ADAMTS6,PKD2,ROCK1,FOXC2,NRP1,PDGFA,CCN2,ABCC9,SLC12A6,DDAH1,ESM1,MFGE8,ELK3,TNFAIP3,NOTCH2,CLIC4
query_1	TRUE	4.81234e-24	762	181	47	0.259669	0.0616798	GO:0001944	GO:BP	vasculature development	21026	553	GO:0048731, GO:0072359	ISS IEA,IMP IGI IEP IBA,IEA,IDA IMP IEA,IDA,IDA IBA IEA,IMP,ISS IEA,IMP,IEA,IDA,ISS,IEA,IDA,IEA,IMP IEA,IEA,IDA IEA,ISS,IDA,IDA IMP IGI TAS NAS IEA,IMP IEA,IBA IEA,IEA,IMP IBA TAS IEA,IDA IEA,IDA IEA,IMP IBA IEA,ISS IEA,IEA,ISS IEA,IEA,IEP ISS IEA,IMP,IMP ISS IEA,IMP ISS IBA IEA,ISS,IEA,IEA,NAS,IEA,IMP IEP IBA IEA,IEA,IEA,NAS,IEA,IEA	GREM1,SERPINE1,FN1,ITGB1,CDH13,THBS2,LOXL2,NRXN3,ADAM12,COL5A1,IGFBP7,HMGA2,ARHGAP22,SPARC,ADGRF5,COL4A1,PRRX1,ATP2B4,SEMA5A,SULF1,FGF2,RHOJ,VEGFC,TNFRSF12A,ITGA5,COL4A2,SPHK1,COL1A1,HAS2,CDH2,LOX,ADAMTS6,PKD2,ROCK1,FOXC2,NRP1,PDGFA,CCN2,ABCC9,SLC12A6,DDAH1,ESM1,MFGE8,ELK3,TNFAIP3,NOTCH2,CLIC4
query_1	TRUE	1.9972e-23	635	181	43	0.237569	0.0677165	GO:0048514	GO:BP	blood vessel morphogenesis	21026	12632	GO:0001568, GO:0035239	ISS IEA,IMP IGI IEP IBA,IEA,IDA IMP IEA,IDA,IDA IBA IEA,IMP,ISS IEA,IMP,IDA,ISS,IEA,IDA,IEA,IMP IEA,IEA,IDA IEA,ISS,IDA,IDA IMP IGI TAS NAS IEA,IMP IEA,IBA IEA,IEA,IMP IBA TAS IEA,IDA IEA,IDA,ISS IEA,IEA,ISS IEA,IEP,IMP,ISS IEA,IMP ISS IBA IEA,ISS,IEA,NAS,IEA,IMP IEP IBA IEA,IEA,IEA,NAS,IEA,IEA	GREM1,SERPINE1,FN1,ITGB1,CDH13,THBS2,LOXL2,NRXN3,ADAM12,IGFBP7,HMGA2,ARHGAP22,SPARC,ADGRF5,COL4A1,PRRX1,ATP2B4,SEMA5A,SULF1,FGF2,RHOJ,VEGFC,TNFRSF12A,ITGA5,COL4A2,SPHK1,HAS2,CDH2,LOX,PKD2,ROCK1,FOXC2,NRP1,PDGFA,CCN2,SLC12A6,DDAH1,ESM1,MFGE8,ELK3,TNFAIP3,NOTCH2,CLIC4
query_1	TRUE	6.31385e-21	879	181	46	0.254144	0.0523322	GO:0035239	GO:BP	tube morphogenesis	21026	8855	GO:0009653, GO:0035295	ISS IEA,IMP IGI IEP IBA,IEA,ISS,IDA IMP IEA,IDA,IDA IBA IEA,IMP,ISS IEA,IMP,IDA,ISS,IEA,IDA,IEA,IMP IEA,IEA,IDA IEA,ISS,IDA,IDA IMP IGI TAS NAS IEA,IMP IEA,IBA IEA,IEA,IMP IBA TAS IEA,IDA IEA,IDA,ISS IEA,IEA,ISS,ISS IEA,IMP IEP ISS IEA,IMP,ISS IEA,IMP ISS IBA IEA,IEA,ISS,IEA,NAS,IEA,IMP IEP IBA IEA,IEA,IEA,NAS,IEA,IEA	GREM1,SERPINE1,FN1,MICAL2,ITGB1,CDH13,THBS2,LOXL2,NRXN3,ADAM12,IGFBP7,HMGA2,ARHGAP22,SPARC,ADGRF5,COL4A1,PRRX1,ATP2B4,SEMA5A,SULF1,FGF2,RHOJ,VEGFC,TNFRSF12A,ITGA5,COL4A2,SPHK1,HAS2,CDH2,DLC1,LOX,PKD2,ROCK1,FOXC2,NRP1,FMN1,PDGFA,CCN2,SLC12A6,DDAH1,ESM1,MFGE8,ELK3,TNFAIP3,NOTCH2,CLIC4
query_1	TRUE	3.5398e-20	547	181	37	0.20442	0.0676417	GO:0001525	GO:BP	angiogenesis	21026	328	GO:0048514, GO:0048646	ISS IEA,IMP IGI IEP IBA,IEA,IDA IMP IEA,IDA,IDA IBA IEA,IMP,ISS IEA,IMP,IDA,ISS,IEA,IDA,IMP IEA,IDA IEA,ISS,IDA,IDA IMP IGI TAS NAS IEA,IMP IEA,IBA IEA,IEA,IMP IBA TAS IEA,IDA IEA,IDA,IMP,ISS IEA,IMP ISS IBA IEA,ISS,IEA,NAS,IEA,IMP IEP IBA IEA,IEA,IEA,NAS,IEA,IEA	GREM1,SERPINE1,FN1,ITGB1,CDH13,THBS2,LOXL2,NRXN3,ADAM12,IGFBP7,HMGA2,ARHGAP22,SPARC,COL4A1,ATP2B4,SEMA5A,SULF1,FGF2,RHOJ,VEGFC,TNFRSF12A,ITGA5,COL4A2,SPHK1,ROCK1,FOXC2,NRP1,PDGFA,CCN2,SLC12A6,DDAH1,ESM1,MFGE8,ELK3,TNFAIP3,NOTCH2,CLIC4
query_1	TRUE	2.17262e-12	568	181	29	0.160221	0.0510563	GO:0009611	GO:BP	response to wounding	21026	3525	GO:0006950	IBA,IDA IMP IGI IBA TAS NAS IC,NAS IEA,IDA NAS,IEA,TAS NAS,IBA IEA,IMP,IDA IBA,IDA TAS IEA,IBA IEA,IEA,IDA,IEP NAS,TAS,IEA,ISS IEA,IBA,IDA TAS,TAS,IBA,IDA NAS,TAS,IEA,NAS,IEA,TAS IEA,ISS,HMP	DSP,SERPINE1,FN1,ITGB1,TIMP1,PLAUR,NREP,COL5A1,DCBLD2,FGF2,AXL,ABI3BP,TNFRSF12A,ITGA5,ITGA2,KCNK2,FOXC2,NRP1,PDGFA,CCN2,PLEC,CD9,SERPINB2,ELK3,TNFAIP3,NOTCH2,DGKI,MYOF,TLN1
query_1	TRUE	5.15282e-12	831	181	34	0.187845	0.0409146	GO:0022603	GO:BP	regulation of anatomical structure morphogenesis	21026	6578	GO:0009653, GO:0050793	IEA,IMP IGI IBA,IEA,IMP,IDA IBA IEA,IMP,IDA ISS IEA,ISS,IDA,IDA IEA,ISS IEA,IDA ISS IEA,NAS,IMP IBA IEA,IDA IMP IGI TAS IEA,IMP IEA,IBA IEA,IMP IEA,IDA,IDA,IMP,IDA IEA,IMP,IEA,IMP,ISS IEA,ISS IEA,IMP IBA,ISS,IEA,ISS NAS IEA,ISS,ISS,ISS IEA	GREM1,SERPINE1,FN1,ITGB1,THBS2,ADAM12,DKK1,HMGA2,SPARC,ATP2B4,SEMA5A,SULF1,ATP10A,MSN,FGF2,RHOJ,VEGFC,ITGA5,COL4A2,SPHK1,ARHGAP18,SEMA7A,DLC1,NTN4,ROCK1,FOXC2,NRP1,MYO10,PDGFA,DDAH1,TNFAIP3,FGD4,PDLIM5,RELN
query_1	TRUE	5.47863e-12	834	181	34	0.187845	0.0407674	GO:0034330	GO:BP	cell junction organization	21026	8509	GO:0016043	ISS IEA,IEA,IBA IEA,IEA,IBA,IEA,IEA,IEA,TAS IEA,IDA IMP,IEA,IBA,IEA,IEA,IEA,IEA,IMP IEA,IEA,ISS IBA IEA,IDA ISS,IEA,IEA,IGI ISS IBA TAS IEA,IDA IEA,IEA,ISS,IDA IBA IEA,ISS IEA,IGI,ISS IEA,ISS,ISS IEA,TAS NAS IEA,IMP IBA	DSP,GREM1,FN1,ITGB1,CDH13,THBS2,NRXN3,AMIGO2,DKK1,ARHGAP22,COL4A1,PPFIBP1,OXTR,DLGAP4,TNS1,ITGA5,RAP1B,SEMA7A,CDH2,DLC1,ITGA2,TPBG,ROCK1,NRP1,FMN1,PDCD6IP,PLEC,ITGA3,EIF4G1,CD9,PDLIM5,RELN,TLN1,CDH11
query_1	TRUE	8.78176e-12	433	181	25	0.138122	0.0577367	GO:0042060	GO:BP	wound healing	21026	9856	GO:0009611	IBA,IDA IMP IGI IBA TAS NAS IC,IEA,IDA NAS,IEA,TAS NAS,IMP,IDA IBA,IDA TAS IEA,IBA IEA,IEA,IDA,IEP NAS,TAS,ISS IEA,IDA TAS,IBA,IDA NAS,TAS,IEA,NAS,IEA,TAS IEA,ISS,HMP	DSP,SERPINE1,FN1,ITGB1,TIMP1,PLAUR,COL5A1,DCBLD2,FGF2,AXL,ABI3BP,TNFRSF12A,ITGA5,ITGA2,FOXC2,PDGFA,PLEC,CD9,SERPINB2,ELK3,TNFAIP3,NOTCH2,DGKI,MYOF,TLN1
query_1	TRUE	8.82148e-12	356	181	23	0.127072	0.0646067	GO:0031589	GO:BP	cell-substrate adhesion	21026	7193	GO:0007155	IEA,IDA,IDA IMP IBA IEA,IMP IGI NAS IEA,IMP,IDA,IEA,IEA,IBA IEA,IMP IBA NAS IEA,IEA,IEA,IDA ISS,IMP IBA TAS NAS IEA,IBA,ISS TAS IEA,IDA IMP,IEA,IEA,IEA,IBA TAS IEA,NAS,IMP	GREM1,SERPINE1,FN1,ITGB1,CDH13,SPOCK1,COL5A3,AXL,ABI3BP,ITGA5,COL1A1,HAS2,DLC1,ITGA2,NTN4,ROCK1,NRP1,FMN1,POSTN,CCN2,ITGA3,TLN1,CDH11
query_1	TRUE	1.08539e-11	861	181	34	0.187845	0.039489	GO:0097435	GO:BP	supramolecular fiber organization	21026	18414	GO:0016043	ISS IEA,IMP,IDA ISS IEA,IEA,IMP IBA,IMP IBA NAS IEA,IMP IBA,IMP,IEA,IBA,NAS,ISS,IBA IEA,IMP,IBA,IMP IBA,IMP NAS,IMP,IBA,IDA,IDA,IBA IEA,TAS,IEA,IMP,IEA,IDA,IEA,IDA ISS IEA,IBA IEA,IEA,ISS,IEA,IBA	DSP,GREM1,MICAL2,ITGB1,LOXL2,COL5A1,LTBP2,PPFIBP1,RGS4,KRT34,COL5A3,SEMA5A,PLS3,NAV3,RHOJ,ARHGAP18,COL1A1,AKAP9,MYO1D,AEBP1,DLC1,LOX,ROCK1,FOXC2,NRP1,FMN1,CCN2,PLEC,FMN2,TMOD3,SPTBN1,PAWR,TLN1,KRT7
query_1	TRUE	1.36382e-11	293	181	21	0.116022	0.0716724	GO:0045765	GO:BP	regulation of angiogenesis	21026	11439	GO:0001525, GO:0022603, GO:1901342	IEA,IMP IGI IBA,IMP,IDA IBA IEA,IMP,ISS,IDA,IDA IEA,ISS,IDA,IDA IMP IGI TAS IEA,IMP,IBA IEA,IMP IEA,IDA,IDA,IMP,ISS IEA,IEA,IEA,NAS	GREM1,SERPINE1,ITGB1,THBS2,ADAM12,HMGA2,SPARC,ATP2B4,SEMA5A,SULF1,FGF2,RHOJ,VEGFC,ITGA5,COL4A2,SPHK1,ROCK1,FOXC2,NRP1,DDAH1,TNFAIP3
query_1	TRUE	1.80244e-11	299	181	21	0.116022	0.0702341	GO:1901342	GO:BP	regulation of vasculature development	21026	21126	GO:0001944, GO:2000026	IEA,IMP IGI IBA,IMP,IDA IBA IEA,IMP,ISS,IDA,IDA IEA,ISS,IDA,IDA IMP IGI TAS IEA,IMP,IBA IEA,IMP IEA,IDA,IDA,IMP,ISS IEA,IEA,IEA,NAS	GREM1,SERPINE1,ITGB1,THBS2,ADAM12,HMGA2,SPARC,ATP2B4,SEMA5A,SULF1,FGF2,RHOJ,VEGFC,ITGA5,COL4A2,SPHK1,ROCK1,FOXC2,NRP1,DDAH1,TNFAIP3
query_1	TRUE	2.48199e-11	503	181	26	0.143646	0.0516899	GO:0034329	GO:BP	cell junction assembly	21026	8508	GO:0022607, GO:0034330	IEA,IBA IEA,IBA,IEA,IEA,IEA,IEA,IEA,IEA,IEA,IMP,ISS IBA IEA,IDA ISS,IEA,IEA,IGI ISS IBA TAS IEA,IDA,IEA,ISS,IDA IBA,IGI,ISS IEA,ISS,ISS IEA,TAS NAS IEA,IMP IBA	GREM1,FN1,CDH13,THBS2,NRXN3,AMIGO2,DKK1,OXTR,TNS1,ITGA5,RAP1B,CDH2,DLC1,ITGA2,TPBG,ROCK1,NRP1,FMN1,PDCD6IP,PLEC,EIF4G1,CD9,PDLIM5,RELN,TLN1,CDH11
query_1	TRUE	3.73328e-11	605	181	28	0.154696	0.046281	GO:0007507	GO:BP	heart development	21026	2979	GO:0048513, GO:0072359	ISS IEA,ISS IEA,IBA,ISS,IEA,IEA,IDA ISS IEA,IEA,IEA,IEA,IMP,IDA IEA,IEA,ISS IEA,ISS,IEA,IEA,IMP IEP IEA,IEA,ISS,IMP IEA,ISS IEA,IEA,IEA,IEA,IMP NAS IEA,ISS IBA,ISS	DSP,GREM1,FN1,MICAL2,ITGB1,INHBA,DKK1,COL5A1,OXTR,RGS4,FBN1,FGF2,ABI3BP,HAS2,DLC1,LOX,ADAMTS6,PKD2,KCNK2,ROCK1,FOXC2,NRP1,PLEC,ABCC9,ITGA3,NOTCH2,PDLIM5,CDH11
query_1	TRUE	1.50316e-10	960	181	34	0.187845	0.0354167	GO:0030334	GO:BP	regulation of cell migration	21026	6743	GO:0016477, GO:2000145	ISS IEA,IDA IMP,IDA,IDA ISS,IDA,IMP,IDA,IBA IEA,IDA IEA,ISS IBA IEA,IMP,IMP,IMP,IDA IGI IBA NAS IEA,IMP,IDA IBA IEA,IEA,IDA,IDA,IMP IEA,IBA,IDA IMP,IEA,IDA,ISS IEA,IMP IBA TAS IEA,IDA IBA,IEA,IEA,IDA,IEA,IDA,NAS IEA,IMP	GREM1,SERPINE1,FN1,ITGB1,CDH13,TIMP1,SPARC,FGF5,ATP2B4,SEMA5A,SULF1,NAV3,MSN,FGF2,RHOJ,VEGFC,ITGA5,SPHK1,COL1A1,HAS2,SEMA7A,DLC1,ITGA2,ROCK1,FOXC2,NRP1,PDGFA,POSTN,ITGA3,SMURF2,CD9,CLIC4,RELN,CDH11
query_1	TRUE	3.73637e-10	721	181	29	0.160221	0.0402219	GO:0070848	GO:BP	response to growth factor	21026	16112	GO:0009719	IDA IMP IBA IEA,IDA,IBA IEA,IEA,TAS,IDA IGI IBA TAS IEA,IDA,ISS IEA,ISS IBA IEA,IMP ISS IBA IEA,IDA IBA IEA,IDA IPI IGI IBA NAS IEA,IBA IEA,TAS,IEA,IDA IBA IEA,IEA,IDA,IDA,IEA,ISS IEA,IMP ISS IBA IEA,IEA,IEA,IMP,IMP,IMP,IDA IMP IBA TAS NAS,IEA	GREM1,ITGB1,NREP,DKK1,LTBP2,FGF5,ATP2B4,FBN1,RGMB,SULF1,FSTL3,FGF2,VEGFC,ITGA5,COL4A2,SPHK1,COL1A1,HAS2,SLC4A7,LOX,ROCK1,NRP1,POSTN,CCN2,SNX25,ITGA3,SCUBE3,SMURF2,NOTCH2
query_1	TRUE	6.74402e-10	689	181	28	0.154696	0.0406386	GO:0071363	GO:BP	cellular response to growth factor stimulus	21026	16385	GO:0070848, GO:0071495	IDA IMP IBA IEA,IDA,IBA IEA,IEA,TAS,IDA IGI IBA TAS IEA,IDA,ISS IEA,ISS IBA IEA,IMP ISS IBA IEA,IDA IBA IEA,IDA IPI IGI IBA NAS IEA,IBA IEA,TAS,IEA,IDA IBA IEA,IEA,IDA,IDA,IEA,IMP ISS IBA IEA,IEA,IEA,IMP,IMP,IMP,IDA IMP IBA TAS NAS,IEA	GREM1,ITGB1,NREP,DKK1,LTBP2,FGF5,ATP2B4,FBN1,RGMB,SULF1,FSTL3,FGF2,VEGFC,ITGA5,COL4A2,SPHK1,COL1A1,HAS2,SLC4A7,LOX,NRP1,POSTN,CCN2,SNX25,ITGA3,SCUBE3,SMURF2,NOTCH2
query_1	TRUE	1.98557e-09	237	181	17	0.0939227	0.07173	GO:0007160	GO:BP	cell-matrix adhesion	21026	2711	GO:0031589	IEA,IDA,IBA IEA,IMP IGI NAS IEA,IMP,IEA,IBA NAS,IDA ISS,IMP IBA TAS NAS IEA,ISS TAS IEA,IDA,IEA,IEA,IEA,IBA TAS,NAS,IMP	GREM1,SERPINE1,FN1,ITGB1,CDH13,COL5A3,ITGA5,DLC1,ITGA2,ROCK1,NRP1,FMN1,POSTN,CCN2,ITGA3,TLN1,CDH11
query_1	TRUE	2.86262e-09	96	181	12	0.0662983	0.125	GO:0007044	GO:BP	cell-substrate junction assembly	21026	2635	GO:0034329, GO:0150115	IEA,IBA IEA,IEA,IEA,IDA ISS,IEA,ISS TAS IEA,IDA,IEA,IDA IBA,NAS IEA,IMP	GREM1,FN1,TNS1,ITGA5,DLC1,ITGA2,ROCK1,NRP1,FMN1,PLEC,TLN1,CDH11
query_1	TRUE	3.93229e-09	970	181	32	0.176796	0.0329897	GO:0007167	GO:BP	enzyme-linked receptor protein signaling pathway	21026	2718	GO:0007166	IDA IMP IBA IEA,IDA,IMP,IDA IEA,IMP,IBA IEA,IDA IEA,TAS,IEA,IDA IGI IBA TAS IEA,ISS IEA,ISS IBA IEA,IDA IMP ISS IBA IEA,IDA IBA IEA,IDA IPI IGI IBA NAS IEA,IDA IBA IEA,TAS IEA,TAS,IBA IEA,IEA,IEA,IDA IEA,IMP ISS IBA IEA,IDA IBA NAS,IEA,IMP,IMP,IMP,IEA,IDA IMP IBA TAS NAS,IDA IBA,IEA	GREM1,ITGB1,CDH13,INHBA,PLAUR,NREP,DKK1,LTBP2,COL4A1,FGF5,FBN1,RGMB,SULF1,FSTL3,FGF2,VEGFC,AXL,ITGA5,COL4A2,COL1A1,LOX,FOXC2,NRP1,PDGFA,CCN2,SNX25,ITGA3,SCUBE3,SPTBN1,SMURF2,ESM1,NOTCH2
query_1	TRUE	4.74709e-09	217	181	16	0.0883978	0.0737327	GO:0010810	GO:BP	regulation of cell-substrate adhesion	21026	4405	GO:0030155, GO:0031589	IEA,IDA,IDA,IMP,IDA,IBA IEA,IEA,IEA,IEA,IDA,ISS TAS IEA,IDA IMP,IEA,IEA,IEA,NAS	GREM1,SERPINE1,FN1,CDH13,SPOCK1,ABI3BP,ITGA5,COL1A1,HAS2,DLC1,ROCK1,NRP1,FMN1,POSTN,ITGA3,TLN1
query_1	TRUE	6.09714e-09	103	181	12	0.0662983	0.116505	GO:0150115	GO:BP	cell-substrate junction organization	21026	19883	GO:0034330	IEA,IBA IEA,IEA,IEA,IDA ISS,IEA,ISS TAS IEA,IDA,IEA,IDA IBA,NAS IEA,IMP	GREM1,FN1,TNS1,ITGA5,DLC1,ITGA2,ROCK1,NRP1,FMN1,PLEC,TLN1,CDH11
query_1	TRUE	7.08139e-09	996	181	32	0.176796	0.0321285	GO:0000902	GO:BP	cell morphogenesis	21026	238	GO:0009653	IDA,IEA,IEA,IBA,TAS,IEA,IEA,IDA,ISS IBA IEA,NAS,IMP IBA IEA,IEA,IMP,IDA IBA IEA,IBA,IMP,IEA,IBA,IGI IEA,ISS IBA TAS NAS IEA,IMP IBA,IEA,IEA,ISS IEA,ISS IEA,IBA,IEA,ISS,IDA IBA IEA,ISS,ISS IEA,IBA IEA	GREM1,FN1,ITGB1,CDH13,NRXN3,DKK1,FRMD6,SPARC,SEMA5A,ATP10A,MSN,RHOJ,ARHGAP18,SEMA7A,CDH2,DLC1,TPBG,NTN4,ROCK1,NRP1,MYO10,POSTN,PLEC,MAGI1,ALCAM,NOTCH2,CLIC4,FGD4,SIPA1L3,PDLIM5,RELN,CDH11
query_1	TRUE	7.82014e-09	614	181	25	0.138122	0.0407166	GO:0048729	GO:BP	tissue morphogenesis	21026	12819	GO:0009653, GO:0009888	ISS IEA,IEA,ISS,IEP NAS,IEA,IDA IEA,IMP,IMP,IMP,ISS IEA,IMP,IDA,IEA,IEP NAS,ISS,IMP IEP ISS IEA,IEP,IEA,IEA,ISS IEA,IEA,ISS,IEP,IEA,IEA	DSP,GREM1,MICAL2,ITGB1,INHBA,DKK1,COL5A1,HMGA2,COL4A1,SULF1,MSN,FGF2,VEGFC,ITGA5,DLC1,PKD2,ITGA2,NTN4,FOXC2,NRP1,FMN1,PDGFA,ITGA3,NOTCH2,CLIC4
query_1	TRUE	1.43582e-08	235	181	16	0.0883978	0.0680851	GO:0001667	GO:BP	ameboidal-type cell migration	21026	376	GO:0016477	IDA,IDA,IMP,IBA IEA,IBA IEA,IDA,IEA,IBA,IEA,IEA,IEA,ISS IEA,ISS IBA IEA,IEA,IEA,IDA	FN1,ITGB1,TIMP1,SEMA5A,TNS1,FGF2,HAS2,SEMA7A,CDH2,ITGA2,TPBG,ROCK1,NRP1,PLEC,ITGA3,SMURF2
query_1	TRUE	1.43582e-08	794	181	28	0.154696	0.0352645	GO:0030155	GO:BP	regulation of cell adhesion	21026	6655	GO:0007155, GO:0050794	IEA,IDA,IDA,IDA IMP,IDA,IDA IMP,ISS,IDA,IBA IEA,IEA,IEA,IMP IEA,IDA,IEA,ISS TAS IEA,ISS IEA,IDA IMP,IEA,IEA,IEA,IDA,ISS IBA IEA,IEA,IDA,IEA,IDA,NAS,IDA	GREM1,SERPINE1,FN1,CDH13,SPOCK1,PLAUR,SEMA5A,FSTL3,ABI3BP,ITGA5,COL1A1,HAS2,DLC1,ITGA2,ROCK1,FOXC2,NRP1,MYO10,FMN1,POSTN,MAGI1,TNFSF4,ITGA3,NUAK1,PAWR,CD9,TLN1,PNP
query_1	TRUE	2.10367e-08	320	181	18	0.0994475	0.05625	GO:0090287	GO:BP	regulation of cellular response to growth factor stimulus	21026	17935	GO:0048583, GO:0071363	IDA IMP IBA IEA,IDA,IBA IEA,IEA,IDA,ISS IEA,IMP ISS IBA IEA,IDA IBA IEA,IDA NAS,IEA,TAS,IEA,IBA,IMP,IMP,IMP,IDA IMP IBA TAS NAS,IEA	GREM1,ITGB1,NREP,DKK1,ATP2B4,FBN1,SULF1,FSTL3,FGF2,VEGFC,ITGA5,LOX,NRP1,SNX25,ITGA3,SCUBE3,SMURF2,NOTCH2
query_1	TRUE	2.10367e-08	116	181	12	0.0662983	0.103448	GO:0007229	GO:BP	integrin-mediated signaling pathway	21026	2766	GO:0007166	IDA,IDA IMP IBA NAS IEA,IMP,IEA,IDA IBA NAS IEA,IDA IBA IEA,IMP IBA NAS IEA,IMP IEA,IBA,IEA,IBA IEA,IEA	FN1,ITGB1,TIMP1,ADAM12,ITGA5,SEMA7A,ITGA2,NRP1,ITGBL1,CCN2,ITGA3,TLN1
query_1	TRUE	2.55475e-08	603	181	24	0.132597	0.039801	GO:0040017	GO:BP	positive regulation of locomotion	21026	9814	GO:0040011, GO:0040012, GO:0048518	IMP,IDA,IDA ISS,IDA,IDA,ISS IBA IEA,IDA IGI IEA,IMP,IDA IBA IEA,IEA,IDA,IDA,IMP IEA,ISS IEA,IBA,IEA,IEA,ISS IEA,IMP ISS IBA TAS IEA,IDA IBA,IEA,IEA,IDA,IEA	SERPINE1,FN1,ITGB1,CDH13,SPARC,SEMA5A,FGF2,RHOJ,VEGFC,ITGA5,SPHK1,COL1A1,HAS2,CAVIN1,SEMA7A,ITGA2,TPBG,FOXC2,NRP1,PDGFA,POSTN,ITGA3,SMURF2,RELN
query_1	TRUE	2.79797e-08	327	181	18	0.0994475	0.0550459	GO:0030198	GO:BP	extracellular matrix organization	21026	6674	GO:0043062, GO:0045229	IMP,NAS IEA,IMP IBA,IMP IBA NAS IEA,IMP IBA,IBA NAS,ISS IBA IEA,IBA IEA,IBA NAS,IMP IBA NAS,ISS IBA IEA,IDA,IBA IEA,IBA IEA,NAS,IBA,IEA,IBA IEA	GREM1,ITGB1,LOXL2,COL5A1,COL4A1,COL5A3,SULF1,ABI3BP,COL4A2,COL1A1,HAS2,AEBP1,LOX,ADAMTS6,ITGA2,NTN4,FOXC2,POSTN
query_1	TRUE	2.8622e-08	328	181	18	0.0994475	0.054878	GO:0043062	GO:BP	extracellular structure organization	21026	10414	GO:0016043	IMP,NAS IEA,IMP IBA,IMP IBA NAS IEA,IMP IBA,IBA NAS,ISS IBA IEA,IBA IEA,IBA NAS,IMP IBA NAS,ISS IBA IEA,IDA,IBA IEA,IBA IEA,NAS,IBA,IEA,IBA IEA	GREM1,ITGB1,LOXL2,COL5A1,COL4A1,COL5A3,SULF1,ABI3BP,COL4A2,COL1A1,HAS2,AEBP1,LOX,ADAMTS6,ITGA2,NTN4,FOXC2,POSTN
query_1	TRUE	2.8622e-08	825	181	28	0.154696	0.0339394	GO:0030029	GO:BP	actin filament-based process	21026	6620	GO:0009987	IMP,IDA ISS IEA,IEA,IEA,IEA,ISS,IBA IEA,IMP IBA IEA,IMP IBA,IMP,IBA,IDA IMP ISS IBA,IBA,IDA IMP IGI ISS IBA TAS IEA,IMP,IEA,ISS TAS,IDA,ISS,IEA,IEA,IDA IMP ISS IEA,IBA IEA,IMP IBA IEA,ISS,ISS,IBA,IEA	DSP,MICAL2,ITGB1,FRMD6,RGS4,SEMA5A,PLS3,RHOJ,ARHGAP18,AKAP9,MYO1D,DLC1,SCN9A,ROCK1,NRP1,FMN1,PDGFA,CCN2,PDCD6IP,PLEC,ABCC9,FMN2,TMOD3,SPTBN1,PAWR,FGD4,PDLIM5,TLN1
query_1	TRUE	2.96692e-08	329	181	18	0.0994475	0.0547112	GO:0045229	GO:BP	external encapsulating structure organization	21026	11178	GO:0016043	IMP,NAS IEA,IMP IBA,IMP IBA NAS IEA,IMP IBA,IBA NAS,ISS IBA IEA,IBA IEA,IBA NAS,IMP IBA NAS,ISS IBA IEA,IDA,IBA IEA,IBA IEA,NAS,IBA,IEA,IBA IEA	GREM1,ITGB1,LOXL2,COL5A1,COL4A1,COL5A3,SULF1,ABI3BP,COL4A2,COL1A1,HAS2,AEBP1,LOX,ADAMTS6,ITGA2,NTN4,FOXC2,POSTN
query_1	TRUE	7.30874e-08	587	181	23	0.127072	0.0391823	GO:2000147	GO:BP	positive regulation of cell motility	21026	25056	GO:0040017, GO:0048522, GO:0048870, GO:2000145	IMP,IDA,IDA ISS,IDA,IDA,ISS IBA IEA,IDA IGI IEA,IMP,IDA IBA IEA,IEA,IDA,IDA,IMP IEA,ISS IEA,IBA,IEA,ISS IEA,IMP IBA TAS IEA,IDA IBA,IEA,IEA,IDA,IEA	SERPINE1,FN1,ITGB1,CDH13,SPARC,SEMA5A,FGF2,RHOJ,VEGFC,ITGA5,SPHK1,COL1A1,HAS2,CAVIN1,SEMA7A,ITGA2,FOXC2,NRP1,PDGFA,POSTN,ITGA3,SMURF2,RELN
query_1	TRUE	8.1048e-08	132	181	12	0.0662983	0.0909091	GO:0002040	GO:BP	sprouting angiogenesis	21026	638	GO:0001525	ISS IEA,IEA,IDA,IMP,ISS,IDA IMP IGI NAS,IMP,IBA,IMP,ISS IEA,ISS IBA IEA,IMP	GREM1,ITGB1,CDH13,LOXL2,SEMA5A,FGF2,RHOJ,VEGFC,ITGA5,FOXC2,NRP1,ESM1
query_1	TRUE	1.03951e-07	166	181	13	0.0718232	0.0783133	GO:0045766	GO:BP	positive regulation of angiogenesis	21026	11440	GO:0001525, GO:0045765, GO:1904018	IEA,IMP,IMP,IMP,ISS,ISS,IDA IMP IGI IEA,IBA IEA,IMP,IDA,ISS IEA,IEA,IEA	GREM1,SERPINE1,ITGB1,ADAM12,HMGA2,SEMA5A,FGF2,VEGFC,ITGA5,SPHK1,FOXC2,NRP1,DDAH1
query_1	TRUE	1.26425e-07	169	181	13	0.0718232	0.0769231	GO:1904018	GO:BP	positive regulation of vasculature development	21026	23106	GO:0001944, GO:0051094, GO:0051240, GO:1901342	IEA,IMP,IMP,IMP,ISS,ISS,IDA IMP IGI IEA,IBA IEA,IMP,IDA,ISS IEA,IEA,IEA	GREM1,SERPINE1,ITGB1,ADAM12,HMGA2,SEMA5A,FGF2,VEGFC,ITGA5,SPHK1,FOXC2,NRP1,DDAH1
query_1	TRUE	1.48755e-07	559	181	22	0.121547	0.039356	GO:0030335	GO:BP	positive regulation of cell migration	21026	6744	GO:0016477, GO:0030334, GO:2000147	IMP,IDA,IDA ISS,IDA,IDA,ISS IBA IEA,IDA IGI IEA,IMP,IDA IBA IEA,IEA,IDA,IDA,IMP IEA,IBA,IEA,ISS IEA,IMP IBA TAS IEA,IDA IBA,IEA,IEA,IDA,IEA	SERPINE1,FN1,ITGB1,CDH13,SPARC,SEMA5A,FGF2,RHOJ,VEGFC,ITGA5,SPHK1,COL1A1,HAS2,SEMA7A,ITGA2,FOXC2,NRP1,PDGFA,POSTN,ITGA3,SMURF2,RELN
query_1	TRUE	4.83135e-07	33	181	7	0.038674	0.212121	GO:0048333	GO:BP	mesodermal cell differentiation	21026	12503	GO:0001707, GO:0030154	IEP,IEA,IDA,IMP,IEP,IEA,IEP	ITGB1,INHBA,DKK1,HMGA2,ITGA2,FOXC2,ITGA3
query_1	TRUE	6.64258e-07	129	181	11	0.0607735	0.0852713	GO:0001704	GO:BP	formation of primary germ layer	21026	394	GO:0007369, GO:0048646	IDA,IEP,IDA IEA,IDA IEA,IDA,IMP,IMP,IEP,IEP,IEA,IEP	FN1,ITGB1,INHBA,DKK1,COL5A1,HMGA2,ITGA5,COL4A2,ITGA2,FOXC2,ITGA3
query_1	TRUE	8.47812e-07	620	181	22	0.121547	0.0354839	GO:0048598	GO:BP	embryonic morphogenesis	21026	12698	GO:0009653, GO:0009790	IEA,IDA,ISS,IEP,IDA IEA,IDA IEA,IDA,IMP,IEA,IEP,ISS IEA,TAS,IEA,IMP,IEP,ISS,IMP,IEP,IBA,IEA,IEP,IEA	GREM1,FN1,MICAL2,ITGB1,INHBA,DKK1,COL5A1,HMGA2,PRRX1,FBN1,SULF1,FGF2,VEGFC,ITGA5,COL4A2,DLC1,PKD2,ITGA2,ROCK1,FOXC2,ITGA3,NOTCH2
query_1	TRUE	8.6476e-07	976	181	28	0.154696	0.0286885	GO:0098609	GO:BP	cell-cell adhesion	21026	18556	GO:0007155	IMP IBA IEA,IDA IMP IEP IBA TAS NAS,IDA IBA IEA,TAS,IMP,ISS,IDA,IDA,IDA IEP,IMP IBA IEA,IMP,IMP ISS IBA IEA,IBA,IDA,IEA,IBA,IDA,IEA,ISS IBA IEA,IBA IEA,IMP,IEA,IEA,IDA,IEA,HMP IBA,IDA,IBA IEA	DSP,ITGB1,CDH13,NRXN3,PLAUR,AMIGO2,NT5E,FSTL3,MSN,ITGA5,HAS2,CDH2,ITGA2,ROCK1,MYO10,ITGBL1,MAGI1,KRT18,TNFSF4,ITGA3,ALCAM,TMOD3,PAWR,CD9,PDLIM5,TLN1,PNP,CDH11
query_1	TRUE	1.81823e-06	540	181	20	0.110497	0.037037	GO:0001501	GO:BP	skeletal system development	21026	316	GO:0048731	IMP,IEA,ISS IEA,IEA,IDA,IEA,IDA IMP IEA,IMP,ISS IEA,IDA,ISS,IBA,IMP IBA IEA,IEA,IEA,IEA,IEA,IEA,IMP,TAS	GREM1,BGN,LOXL2,TIMP1,HMGA2,PRRX1,FBN1,PLS3,SULF1,FGF2,XYLT1,VCAN,COL1A1,HAS2,LOX,FOXC2,FMN1,CCN2,NOTCH2,CDH11
query_1	TRUE	2.50294e-06	221	181	13	0.0718232	0.0588235	GO:0043542	GO:BP	endothelial cell migration	21026	10662	GO:0016477	ISS IEA,IMP,IEA,IDA,IMP,IDA,IDA IEA,ISS,IDA IGI NAS IEA,IMP,IEA,ISS IEA,IMP ISS IBA TAS IEA	GREM1,PRSS3,ITGB1,CDH13,LOXL2,SPARC,ATP2B4,SEMA5A,FGF2,RHOJ,VEGFC,FOXC2,NRP1
query_1	TRUE	2.65532e-06	263	181	14	0.0773481	0.0532319	GO:1901888	GO:BP	regulation of cell junction assembly	21026	21547	GO:0034329, GO:0044087, GO:0051128	IEA,IEA,IEA,IEA,IEA,IMP,IDA,IEA,IGI ISS IBA TAS IEA,IDA,IEA,IGI,ISS,NAS	GREM1,THBS2,AMIGO2,DKK1,OXTR,RAP1B,DLC1,TPBG,ROCK1,NRP1,FMN1,EIF4G1,PDLIM5,TLN1
query_1	TRUE	2.85588e-06	503	181	19	0.104972	0.0377734	GO:0002009	GO:BP	morphogenesis of an epithelium	21026	610	GO:0048729, GO:0060429	IEA,ISS,NAS,IMP,IMP,ISS IEA,IMP,IDA,IEA,IEP NAS,ISS,IMP IEP ISS IEA,IEA,IEA,ISS IEA,IEA,ISS,IEA,IEA	GREM1,MICAL2,ITGB1,COL5A1,COL4A1,SULF1,MSN,FGF2,VEGFC,ITGA5,DLC1,PKD2,NTN4,FOXC2,NRP1,FMN1,PDGFA,NOTCH2,CLIC4
query_1	TRUE	3.01197e-06	729	181	23	0.127072	0.0315501	GO:0030036	GO:BP	actin cytoskeleton organization	21026	6627	GO:0007010, GO:0030029	IDA ISS IEA,IEA,IEA,ISS,IBA IEA,IMP IBA IEA,IMP IBA,IBA,IDA IMP ISS IBA,IDA IMP IGI ISS IBA TAS IEA,IMP,IEA,ISS TAS,IDA,ISS,IEA,IDA IMP ISS IEA,IBA IEA,IMP IBA IEA,ISS,ISS,IBA,IEA	MICAL2,ITGB1,RGS4,SEMA5A,PLS3,RHOJ,ARHGAP18,MYO1D,DLC1,ROCK1,NRP1,FMN1,PDGFA,CCN2,PDCD6IP,PLEC,FMN2,TMOD3,SPTBN1,PAWR,FGD4,PDLIM5,TLN1
query_1	TRUE	3.39047e-06	563	181	20	0.110497	0.035524	GO:0050808	GO:BP	synapse organization	21026	13102	GO:0034330	IEA,IEA,IEA,IEA,TAS IEA,IDA IMP,IEA,IBA,IEA,IEA,IEA,IEA,IBA IEA,IEA,IEA,IEA,ISS IEA,IGI,ISS,ISS IEA	ITGB1,THBS2,NRXN3,AMIGO2,DKK1,ARHGAP22,COL4A1,PPFIBP1,OXTR,DLGAP4,RAP1B,SEMA7A,CDH2,TPBG,ROCK1,NRP1,ITGA3,EIF4G1,PDLIM5,RELN
query_1	TRUE	4.07207e-06	364	181	16	0.0883978	0.043956	GO:0007178	GO:BP	cell surface receptor protein serine/threonine kinase signaling pathway	21026	2727	GO:0007167	IDA IMP IBA IEA,IDA IEA,IBA IEA,IDA IEA,TAS,ISS IEA,ISS IBA IEA,IMP,IDA IBA IEA,IEA,IMP,IMP,IMP,IEA,IDA IMP IBA TAS NAS,IEA	GREM1,INHBA,NREP,DKK1,LTBP2,FBN1,RGMB,SULF1,FSTL3,LOX,SNX25,ITGA3,SCUBE3,SPTBN1,SMURF2,NOTCH2
query_1	TRUE	4.14607e-06	929	181	26	0.143646	0.0279871	GO:0040007	GO:BP	growth	21026	9804	GO:0008150	IEA,IEA,IEA,IDA,NAS,IEA,IDA,IEA,ISS IBA IEA,IDA IEA,IDA,IDA IEA,IEA,IEA,IEA,ISS IEA,IEA,IEA,IEA,ISS,ISS,IMP,ISS IEA,IEA,IEA,ISS	GREM1,FN1,ITGB1,INHBA,SPOCK1,IGFBP7,DCBLD2,RGS4,SEMA5A,FGF2,SPHK1,SEMA7A,ERCC6,KCNK2,FOXC2,NRP1,FMN1,POSTN,PLEC,MT2A,ALCAM,EIF4G1,CD9,NOTCH2,CLIC4,PDLIM5
query_1	TRUE	4.89887e-06	69	181	8	0.0441989	0.115942	GO:0030199	GO:BP	collagen fibril organization	21026	6675	GO:0030198, GO:0097435	IMP,IMP IBA,IMP IBA NAS IEA,NAS,IMP NAS,IDA,IBA IEA,IEA	GREM1,LOXL2,COL5A1,COL5A3,COL1A1,AEBP1,LOX,FOXC2
query_1	TRUE	7.66331e-06	132	181	10	0.0552486	0.0757576	GO:0061041	GO:BP	regulation of wound healing	21026	14941	GO:0042060, GO:1903034	IDA IMP IGI IBA TAS NAS IC,IDA,NAS,IDA,IDA,ISS IEA,IDA,IDA,TAS,NAS	SERPINE1,ITGB1,PLAUR,FGF2,TNFRSF12A,FOXC2,PDGFA,CD9,SERPINB2,TNFAIP3
query_1	TRUE	8.63434e-06	292	181	14	0.0773481	0.0479452	GO:0061448	GO:BP	connective tissue development	21026	15267	GO:0009888	IMP,IEA,ISS IEA,IEA,IEA,IDA,IEA,ISS IEA,IDA,ISS IEA,IEA,IEA,IEA,IEA	GREM1,BGN,LOXL2,TIMP1,COL5A1,HMGA2,PRRX1,SULF1,FGF2,SPTLC2,COL1A1,LOX,FOXC2,CCN2
query_1	TRUE	8.85393e-06	51	181	7	0.038674	0.137255	GO:0035987	GO:BP	endodermal cell differentiation	21026	9296	GO:0001706, GO:0030154	IDA,IDA,IDA,IDA,IMP,IMP,IEP	FN1,INHBA,DKK1,COL5A1,HMGA2,ITGA5,COL4A2
query_1	TRUE	8.90387e-06	905	181	25	0.138122	0.0276243	GO:0043069	GO:BP	negative regulation of programmed cell death	21026	10420	GO:0012501, GO:0043067, GO:0048523	IMP,IMP,IMP,IEA,IEA,IMP,ISS,ISS IEA,IDA,ISS,IEA,IDA IBA IEA,IMP,IDA IMP IBA TAS IEA,IMP IBA,IEA,IEA,IEA,IEA,IDA,IMP,TAS IEA,IDA IEA,IDA,TAS	GREM1,SERPINE1,ITGB1,CCND1,TIMP1,PLAUR,AMIGO2,DKK1,HMGA2,SEMA5A,FGF2,AXL,ITGA5,SPHK1,SH3RF1,ROCK1,FOXC2,NRP1,ABCC9,KRT18,FMN2,SERPINB2,TNFAIP3,ANKLE2,NOTCH2
query_1	TRUE	1.03365e-05	344	181	15	0.0828729	0.0436047	GO:0141091	GO:BP	transforming growth factor beta receptor superfamily signaling pathway	21026	19761	GO:0007178	IDA IMP IBA IEA,IDA,IBA IEA,IEA,TAS,ISS IEA,ISS IBA IEA,IMP,IDA IBA IEA,IEA,IMP,IMP,IMP,IDA IMP IBA TAS NAS,IEA	GREM1,INHBA,NREP,DKK1,LTBP2,FBN1,RGMB,SULF1,FSTL3,LOX,SNX25,ITGA3,SCUBE3,SMURF2,NOTCH2
query_1	TRUE	1.19839e-05	107	181	9	0.0497238	0.0841121	GO:0030510	GO:BP	regulation of BMP signaling pathway	21026	6789	GO:0030509, GO:0090092, GO:0090287	IDA IMP IBA IEA,IEA,ISS IEA,IMP,IDA IBA IEA,IMP,IMP,IBA TAS,IEA	GREM1,DKK1,FBN1,SULF1,FSTL3,ITGA3,SCUBE3,SMURF2,NOTCH2
query_1	TRUE	1.57911e-05	309	181	14	0.0773481	0.0453074	GO:0050807	GO:BP	regulation of synapse organization	21026	13101	GO:0050803, GO:0050808, GO:0051128	IEA,IEA,IEA,IEA,IDA IMP,IEA,IEA,IEA,IEA,IEA,IEA,IGI,ISS,ISS IEA	ITGB1,THBS2,AMIGO2,DKK1,ARHGAP22,OXTR,DLGAP4,SEMA7A,CDH2,TPBG,ROCK1,EIF4G1,PDLIM5,RELN
query_1	TRUE	1.57911e-05	746	181	22	0.121547	0.0294906	GO:0030855	GO:BP	epithelial cell differentiation	21026	6901	GO:0030154, GO:0060429	IDA,IEA,IDA,IEA,IEA,IEA,IBA,IMP IGI,IDA IEA,IMP,IBA,ISS IEA,IEA,IMP IGI IEA,IEA,ISS,IEA,ISS IEA,IEA,IMP IEA,IDA IBA IEA,IBA	DSP,GREM1,SERPINE1,CCND1,FRMD6,COL4A1,KRT34,MSN,FGF2,RAP1B,SLC4A7,CDH2,ITGA2,ROCK1,FOXC2,NRP1,PLEC,MAGI1,NOTCH2,CLIC4,SIPA1L3,KRT7
query_1	TRUE	1.64021e-05	874	181	24	0.132597	0.02746	GO:0043066	GO:BP	negative regulation of apoptotic process	21026	10417	GO:0006915, GO:0042981, GO:0043069	IMP,IMP,IMP,IEA,IEA,IMP,ISS IEA,IDA,ISS,IEA,IDA IBA IEA,IMP,IDA IMP IBA TAS IEA,IMP IBA,IEA,IEA,IEA,IEA,IDA,IMP,TAS IEA,IDA IEA,IDA,TAS	GREM1,SERPINE1,ITGB1,CCND1,TIMP1,PLAUR,DKK1,HMGA2,SEMA5A,FGF2,AXL,ITGA5,SPHK1,SH3RF1,ROCK1,FOXC2,NRP1,ABCC9,KRT18,FMN2,SERPINB2,TNFAIP3,ANKLE2,NOTCH2
query_1	TRUE	1.65906e-05	461	181	17	0.0939227	0.0368764	GO:0007015	GO:BP	actin filament organization	21026	2611	GO:0030036, GO:0097435	IDA ISS IEA,IEA,ISS,IBA IEA,IBA,IMP IBA,IBA,IDA,TAS,IMP,IEA,IDA,IEA,IDA ISS IEA,IBA IEA,IEA,ISS	MICAL2,RGS4,SEMA5A,PLS3,RHOJ,ARHGAP18,MYO1D,DLC1,ROCK1,NRP1,FMN1,CCN2,PLEC,FMN2,TMOD3,SPTBN1,PAWR
query_1	TRUE	1.85834e-05	268	181	13	0.0718232	0.0485075	GO:0090092	GO:BP	regulation of transmembrane receptor protein serine/threonine kinase signaling pathway	21026	17778	GO:0007178, GO:0009966	IDA IMP IBA IEA,IDA,IBA IEA,IDA IEA,ISS IEA,IMP,IDA IBA IEA,IEA,IMP,IMP,IMP,IDA IMP IBA TAS NAS,IEA	GREM1,INHBA,NREP,DKK1,FBN1,SULF1,FSTL3,LOX,SNX25,ITGA3,SCUBE3,SMURF2,NOTCH2
query_1	TRUE	2.00352e-05	316	181	14	0.0773481	0.0443038	GO:0050803	GO:BP	regulation of synapse structure or activity	21026	13097	GO:0065008	IEA,IEA,IEA,IEA,IDA IMP,IEA,IEA,IEA,IEA,IEA,IEA,IGI,ISS,ISS NAS IEA	ITGB1,THBS2,AMIGO2,DKK1,ARHGAP22,OXTR,DLGAP4,SEMA7A,CDH2,TPBG,ROCK1,EIF4G1,PDLIM5,RELN
query_1	TRUE	2.13925e-05	85	181	8	0.0441989	0.0941176	GO:0048041	GO:BP	focal adhesion assembly	21026	12315	GO:0007044, GO:0007160	IEA,IDA ISS,IEA,ISS TAS IEA,IDA,IEA,NAS,IMP	GREM1,DLC1,ITGA2,ROCK1,NRP1,FMN1,TLN1,CDH11
query_1	TRUE	2.29371e-05	320	181	14	0.0773481	0.04375	GO:0060485	GO:BP	mesenchyme development	21026	14468	GO:0009888, GO:0048513	IMP,IDA,IDA IMP,ISS,IMP,IBA IEA,IDA,ISS IEA,IBA,ISS IEA,IEP,ISS IEA,IEA,ISS IBA IEA	GREM1,FN1,LOXL2,DKK1,HMGA2,SEMA5A,COL1A1,HAS2,SEMA7A,CDH2,PKD2,ROCK1,FOXC2,NRP1
query_1	TRUE	2.42872e-05	60	181	7	0.038674	0.116667	GO:0001706	GO:BP	endoderm formation	21026	396	GO:0001704, GO:0007492	IDA,IDA,IDA IEA,IDA,IMP,IMP,IEP	FN1,INHBA,DKK1,COL5A1,HMGA2,ITGA5,COL4A2
query_1	TRUE	2.69817e-05	154	181	10	0.0552486	0.0649351	GO:0030509	GO:BP	BMP signaling pathway	21026	6788	GO:0071773, GO:0141091	IDA IMP IBA IEA,IEA,ISS IEA,ISS IBA IEA,IMP,IDA IBA IEA,IMP,IMP,IBA TAS,IEA	GREM1,DKK1,FBN1,RGMB,SULF1,FSTL3,ITGA3,SCUBE3,SMURF2,NOTCH2
query_1	TRUE	3.12901e-05	10	181	4	0.0220994	0.4	GO:0061299	GO:BP	retina vasculature morphogenesis in camera-type eye	21026	15171	GO:0009653, GO:0061298	IMP,IEA,ISS IEA,IEA	COL4A1,RHOJ,NRP1,CLIC4
query_1	TRUE	3.26465e-05	122	181	9	0.0497238	0.0737705	GO:0001952	GO:BP	regulation of cell-matrix adhesion	21026	559	GO:0007160, GO:0010810	IEA,IDA,IMP,IDA,ISS TAS IEA,IDA,IEA,IEA,NAS	GREM1,SERPINE1,CDH13,DLC1,ROCK1,NRP1,FMN1,POSTN,TLN1
query_1	TRUE	3.34188e-05	197	181	11	0.0607735	0.0558376	GO:0007369	GO:BP	gastrulation	21026	2857	GO:0048598	IDA,IEP,IDA IEA,IDA IEA,IDA,IMP,IMP,IEP,IEP,IEA,IEP	FN1,ITGB1,INHBA,DKK1,COL5A1,HMGA2,ITGA5,COL4A2,ITGA2,FOXC2,ITGA3
query_1	TRUE	3.3526e-05	488	181	17	0.0939227	0.0348361	GO:0045785	GO:BP	positive regulation of cell adhesion	21026	11455	GO:0007155, GO:0030155, GO:0048522	IDA,IMP,IMP,IDA,IBA IEA,IEA,IMP IEA,IEA,ISS IEA,ISS IEA,IDA IMP,IEA,IEA,IDA,ISS IBA IEA,IEA,IDA	FN1,CDH13,PLAUR,FSTL3,ABI3BP,ITGA5,HAS2,ITGA2,ROCK1,FOXC2,NRP1,MYO10,FMN1,MAGI1,TNFSF4,ITGA3,PNP
query_1	TRUE	3.35309e-05	332	181	14	0.0773481	0.0421687	GO:0072001	GO:BP	renal system development	21026	16803	GO:0048731	IEA,IMP,IEA,ISS IBA IEA,IDA,ISS IEA,IEA,IEP ISS IEA,IEA,IEA,IEA,IDA,IMP,IEA	GREM1,COL4A1,FBN1,SULF1,FGF2,HAS2,ADAMTS6,PKD2,FOXC2,NRP1,FMN1,PDGFA,ITGA3,NOTCH2
query_1	TRUE	4.16242e-05	126	181	9	0.0497238	0.0714286	GO:0010811	GO:BP	positive regulation of cell-substrate adhesion	21026	4406	GO:0010810, GO:0031589, GO:0045785	IDA,IMP,IBA IEA,IEA,IEA,ISS IEA,IDA IMP,IEA,IEA	FN1,CDH13,ABI3BP,ITGA5,HAS2,ROCK1,NRP1,FMN1,ITGA3
query_1	TRUE	4.75463e-05	165	181	10	0.0552486	0.0606061	GO:0071773	GO:BP	cellular response to BMP stimulus	21026	16671	GO:0071363, GO:0071772	IDA IMP IBA IEA,IEA,ISS IEA,ISS IBA IEA,IMP,IDA IBA IEA,IMP,IMP,IBA TAS,IEA	GREM1,DKK1,FBN1,RGMB,SULF1,FSTL3,ITGA3,SCUBE3,SMURF2,NOTCH2
query_1	TRUE	4.75463e-05	165	181	10	0.0552486	0.0606061	GO:0071772	GO:BP	response to BMP	21026	16670	GO:0070848	IDA IMP IBA IEA,IEA,ISS IEA,ISS IBA IEA,IMP,IDA IBA IEA,IMP,IMP,IBA TAS,IEA	GREM1,DKK1,FBN1,RGMB,SULF1,FSTL3,ITGA3,SCUBE3,SMURF2,NOTCH2
query_1	TRUE	5.01186e-05	296	181	13	0.0718232	0.0439189	GO:0051962	GO:BP	positive regulation of nervous system development	21026	13837	GO:0007399, GO:0051094, GO:0051240, GO:0051960	IEA,IEA,IEA,IEA,IEA,ISS,IEA,IEA,IBA,IDA IEA,IEA,ISS IEA,ISS IEA	FN1,ITGB1,THBS2,AMIGO2,OXTR,SEMA5A,FGF2,VEGFC,VCAN,SEMA7A,TPBG,NRP1,RELN
query_1	TRUE	5.44705e-05	252	181	12	0.0662983	0.047619	GO:0048762	GO:BP	mesenchymal cell differentiation	21026	12846	GO:0030154, GO:0060485	IMP,IDA,IDA IMP,IMP,IBA IEA,IDA,ISS IEA,IBA,ISS IEA,ISS IEA,IEA,ISS IBA IEA	GREM1,FN1,LOXL2,HMGA2,SEMA5A,COL1A1,HAS2,SEMA7A,CDH2,ROCK1,FOXC2,NRP1
query_1	TRUE	5.65492e-05	879	181	23	0.127072	0.0261661	GO:0045597	GO:BP	positive regulation of cell differentiation	21026	11286	GO:0030154, GO:0045595, GO:0048522, GO:0051094	IDA,IEA,IEA,IDA,IMP ISS IEA,IEA,ISS,IDA IEA,IEA,IDA,IEA,IBA,IDA,IDA IEA,ISS,ISS IEA,IDA IBA,ISS,IMP,IEA,IDA IEA,ISS IEA,IDA	SERPINE1,FN1,ITGB1,INHBA,LOXL2,DKK1,SEMA5A,FGF2,VEGFC,AXL,ABI3BP,VCAN,COL1A1,SEMA7A,TCF4,NRP1,CCN2,TNFSF4,SCUBE3,EIF4G1,NOTCH2,RELN,PNP
query_1	TRUE	6.02552e-05	170	181	10	0.0552486	0.0588235	GO:1903034	GO:BP	regulation of response to wounding	21026	22395	GO:0009611, GO:0080134	IDA IMP IGI IBA TAS NAS IC,IDA,NAS,IDA,IDA,ISS IEA,IDA,IDA,TAS,NAS	SERPINE1,ITGB1,PLAUR,FGF2,TNFRSF12A,FOXC2,PDGFA,CD9,SERPINB2,TNFAIP3
query_1	TRUE	8.58343e-05	219	181	11	0.0607735	0.0502283	GO:0002064	GO:BP	epithelial cell development	21026	653	GO:0030855, GO:0048468	IEA,IGI,IMP,ISS IEA,IMP IGI IEA,IEA,IEA,ISS IEA,IEA,IEA,IDA IBA IEA	FRMD6,MSN,RAP1B,CDH2,ROCK1,FOXC2,PLEC,MAGI1,NOTCH2,CLIC4,SIPA1L3
query_1	TRUE	9.05226e-05	74	181	7	0.038674	0.0945946	GO:0001707	GO:BP	mesoderm formation	21026	397	GO:0001704, GO:0048332	IEP,IEA,IDA IEA,IMP,IEP,IEA,IEP	ITGB1,INHBA,DKK1,HMGA2,ITGA2,FOXC2,ITGA3
query_1	TRUE	9.15967e-05	105	181	8	0.0441989	0.0761905	GO:0090288	GO:BP	negative regulation of cellular response to growth factor stimulus	21026	17936	GO:0048585, GO:0071363, GO:0090287	IDA IMP IBA IEA,IEA,IDA,ISS IEA,IMP ISS IBA IEA,IDA IEA,NAS,IBA TAS	GREM1,DKK1,ATP2B4,FBN1,SULF1,FSTL3,FGF2,SMURF2
query_1	TRUE	0.000106381	76	181	7	0.038674	0.0921053	GO:0048332	GO:BP	mesoderm morphogenesis	21026	12502	GO:0007498, GO:0048729	IEP,IEA,IDA IEA,IMP,IEP,IEA,IEP	ITGB1,INHBA,DKK1,HMGA2,ITGA2,FOXC2,ITGA3
query_1	TRUE	0.000118264	322	181	13	0.0718232	0.0403727	GO:0001822	GO:BP	kidney development	21026	477	GO:0048513, GO:0072001	IEA,IEA,ISS IBA IEA,IDA,ISS IEA,IEA,IEP IEA,IEA,IEA,IEA,IDA,IMP,IEA	GREM1,FBN1,SULF1,FGF2,HAS2,ADAMTS6,PKD2,FOXC2,NRP1,FMN1,PDGFA,ITGA3,NOTCH2
query_1	TRUE	0.000123983	485	181	16	0.0883978	0.0329897	GO:0016049	GO:BP	cell growth	21026	5057	GO:0009987, GO:0040007	IEA,IEA,IEA,IDA,NAS,IEA,IDA,IEA,ISS IBA IEA,IDA,IDA IEA,ISS IEA,IEA,ISS,IMP,ISS	GREM1,FN1,ITGB1,INHBA,SPOCK1,IGFBP7,DCBLD2,RGS4,SEMA5A,SPHK1,SEMA7A,NRP1,POSTN,ALCAM,EIF4G1,PDLIM5
query_1	TRUE	0.000123983	925	181	23	0.127072	0.0248649	GO:0051093	GO:BP	negative regulation of developmental process	21026	13315	GO:0032502, GO:0048519, GO:0050793	IMP ISS IEA,IGI IBA,IEA,IDA TAS,IDA IBA IEA,ISS IEA,IEA,IDA IEA,IDA,IDA,IDA IEA,IEA,IDA IEA,ISS IEA,IDA ISS IEA,IDA,IEA,IDA,IEA,IMP ISS,IEA,IEA,ISS	GREM1,SERPINE1,ITGB1,INHBA,THBS2,LOXL2,CCND1,DKK1,COL5A1,SPARC,ATP2B4,RGS4,FBN1,SEMA5A,SULF1,FSTL3,VEGFC,COL4A2,KCNK2,ROCK1,FOXC2,NRP1,TNFSF4
query_1	TRUE	0.000125729	376	181	14	0.0773481	0.037234	GO:0032970	GO:BP	regulation of actin filament-based process	21026	7896	GO:0030029, GO:0050794	IMP,IEA,IEA,ISS,IMP IBA,IMP,IDA IMP,IDA ISS TAS IEA,IMP,IEA,TAS,IDA,IEA,IEA	DSP,FRMD6,RGS4,SEMA5A,ARHGAP18,AKAP9,DLC1,ROCK1,NRP1,FMN1,PDGFA,CCN2,TMOD3,SPTBN1
query_1	TRUE	0.000125729	430	181	15	0.0828729	0.0348837	GO:0001503	GO:BP	ossification	21026	318	GO:0032501	IMP ISS IEA,ISS IEA,IEA,IEA,ISS IEA,IEA,ISS,HDA,IBA IEA,HDA,IEA,IEA,IEA,IMP,NAS	GREM1,DKK1,FSTL3,FGF2,SLC24A3,VEGFC,XYLT1,VCAN,COL1A1,SEMA7A,LOX,FOXC2,CCN2,SCUBE3,CDH11
query_1	TRUE	0.000135532	327	181	13	0.0718232	0.0397554	GO:0043588	GO:BP	skin development	21026	10695	GO:0048513	IDA IBA IEA,IDA IGI,IEA,IMP IEA,NAS,IMP IBA IEA,IEA,IMP,ISS,IEA,IMP,IMP IEA,IBA	DSP,INHBA,DKK1,COL5A1,COL5A3,COL1A1,ITGA2,ROCK1,PDGFA,PLEC,ITGA3,CLIC4,KRT7
query_1	TRUE	0.000143189	189	181	10	0.0552486	0.0529101	GO:0061138	GO:BP	morphogenesis of a branching epithelium	21026	15029	GO:0001763, GO:0002009	IEA,IMP,ISS IEA,IDA,IEP,IEA,IEA,ISS IEA,ISS,IEA	GREM1,COL4A1,SULF1,FGF2,PKD2,NTN4,FOXC2,NRP1,PDGFA,CLIC4
query_1	TRUE	0.000150264	234	181	11	0.0607735	0.0470085	GO:0048738	GO:BP	cardiac muscle tissue development	21026	12828	GO:0007507, GO:0014706	ISS IEA,ISS IEA,IEA,IDA,IEA,IDA IEA,IEA,IEA,IEA,NAS,ISS	DSP,GREM1,ITGB1,DKK1,RGS4,FGF2,KCNK2,FOXC2,PLEC,NOTCH2,PDLIM5
query_1	TRUE	0.000151792	331	181	13	0.0718232	0.0392749	GO:0030111	GO:BP	regulation of Wnt signaling pathway	21026	6648	GO:0009966, GO:0016055	IDA,IEA,IDA IGI ISS IBA TAS NAS IEA,ISS,IDA IBA,IEA,IDA,IEA,IBA,IDA,IMP,TAS,IBA	GREM1,APCDD1L,DKK1,SEMA5A,SULF1,FGF2,COL1A1,CDH2,TPBG,CDK14,ITGA3,SMURF2,TNFAIP3
query_1	TRUE	0.000152269	438	181	15	0.0828729	0.0342466	GO:0003012	GO:BP	muscle system process	21026	1461	GO:0003008	IMP,TAS IEA,IMP ISS IEA,IEA,ISS IEA,IDA,IMP,IBA,IEA,IMP TAS,IEA,IBA,IC,ISS,TAS	DSP,OXTR,ATP2B4,RGS4,SULF1,SPHK1,AKAP9,SCN9A,ITGA2,ROCK1,ABCC9,TMOD3,GSTO1,PDLIM5,MYOF
query_1	TRUE	0.000162142	15	181	4	0.0220994	0.266667	GO:0038065	GO:BP	collagen-activated signaling pathway	21026	9595	GO:0007166	IEA,IBA IEA,IEA,IMP	COL4A1,COL4A2,COL1A1,ITGA2
query_1	TRUE	0.000172323	500	181	16	0.0883978	0.032	GO:0090066	GO:BP	regulation of anatomical structure size	21026	17757	GO:0065008	IEA,IMP,IDA,IBA IEA,ISS IEA,IMP,IMP IBA,IDA IEA,ISS IEA,IEA,ISS IEA,IEA,IEA,IDA IBA,IEA,IEA	FN1,ITGB1,RAB3B,OXTR,SEMA5A,MSN,ARHGAP18,SEMA7A,ROCK1,FOXC2,NRP1,FMN1,ABCC9,SLC12A6,TMOD3,SPTBN1
query_1	TRUE	0.000175604	32	181	5	0.0276243	0.15625	GO:0014850	GO:BP	response to muscle activity	21026	4707	GO:0014823	IEA,IEA,IEA,IEA,IEA	FN1,ITGB1,ITGA5,ITGA2,POSTN
query_1	TRUE	0.000175604	83	181	7	0.038674	0.0843373	GO:0014823	GO:BP	response to activity	21026	4681	GO:0050896	IEA,IEA,IEA,IEA,IEA,IEA,IEA	FN1,ITGB1,ITGA5,COL4A2,ITGA2,POSTN,ABCC9
query_1	TRUE	0.000175604	83	181	7	0.038674	0.0843373	GO:0033627	GO:BP	cell adhesion mediated by integrin	21026	8268	GO:0007155	IDA,IDA IEP ISS,IDA,IDA IBA IEA,IMP IBA,ISS IEA,IBA	SERPINE1,ITGB1,FBN1,ITGA5,ITGA2,FOXC2,ITGA3
query_1	TRUE	0.000179021	55	181	6	0.0331492	0.109091	GO:0002042	GO:BP	cell migration involved in sprouting angiogenesis	21026	640	GO:0002040, GO:0043534	ISS IEA,IEA,IDA IGI NAS,IMP,ISS IEA,ISS IEA	GREM1,ITGB1,FGF2,RHOJ,FOXC2,NRP1
query_1	TRUE	0.000187502	954	181	23	0.127072	0.024109	GO:0008284	GO:BP	positive regulation of cell population proliferation	21026	3137	GO:0008283, GO:0042127, GO:0048522	IDA,IDA,IEA,IMP,IEA,IDA,IDA IMP ISS,IEA,IDA IGI IBA IEA,ISS,IDA IMP IGI IBA TAS IEA,IBA TAS IEA,IBA,IDA IEA,IMP IEA,IEA,TAS,IDA ISS IBA IEA,ISS IBA TAS IEA,IDA,IEA,IDA IEA,IDA	GREM1,FN1,ITGB1,CDH13,CCND1,TIMP1,HMGA2,PRRX1,FGF5,SEMA5A,FGF2,VEGFC,VCAN,SPHK1,HAS2,ITGA2,NRP1,PDGFA,TNFSF4,ESM1,TNFAIP3,NOTCH2,PNP
query_1	TRUE	0.000187502	505	181	16	0.0883978	0.0316832	GO:0007264	GO:BP	small GTPase-mediated signal transduction	21026	2778	GO:0141124	IEA,IMP,TAS,TAS,IBA IEA,IMP IBA TAS,IMP IBA IEA,IMP IBA TAS,IGI IBA TAS IEA,IMP IEA,ISS IEA,IDA,TAS,IEA,IEA,ISS IEA	ITGB1,CDH13,ARHGAP22,FGF2,RHOJ,ARHGAP18,RAP1B,DLC1,ROCK1,NRP1,ITGA3,NOTCH2,FGD4,SIPA1L3,DGKI,RELN
query_1	TRUE	0.000187502	505	181	16	0.0883978	0.0316832	GO:0044089	GO:BP	positive regulation of cellular component biogenesis	21026	10814	GO:0044085, GO:0044087, GO:0048522	IEA,IEA,IEA,IDA IEA,IMP,IEA,IMP,IMP,IEA,ISS IEA,IDA IMP IBA IEA,IEA,IDA,IMP,IDA IMP,IPI IMP	THBS2,AMIGO2,OXTR,NEK7,NAV3,MSN,AKAP9,RAP1B,TPBG,ROCK1,NRP1,FMN1,CCN2,PDCD6IP,SH3GLB1,EIF4G1
query_1	TRUE	0.000201434	629	181	18	0.0994475	0.0286169	GO:0007169	GO:BP	cell surface receptor protein tyrosine kinase signaling pathway	21026	2720	GO:0007167	IDA,IMP,IMP,IEA,IDA IGI IBA TAS IEA,IDA IMP ISS IBA IEA,IDA IPI IGI IBA NAS IEA,IDA IBA IEA,TAS,TAS,IBA IEA,IEA,IEA,IDA IEA,IMP ISS IBA IEA,IDA IBA NAS,IEA,IDA IBA	ITGB1,CDH13,PLAUR,COL4A1,FGF5,SULF1,FGF2,VEGFC,AXL,ITGA5,COL4A2,COL1A1,LOX,FOXC2,NRP1,PDGFA,CCN2,ESM1
query_1	TRUE	0.000204333	119	181	8	0.0441989	0.0672269	GO:0043534	GO:BP	blood vessel endothelial cell migration	21026	10658	GO:0043542	ISS IEA,IEA,IDA IEA,IDA IGI NAS,IMP,IEA,ISS IEA,ISS IEA	GREM1,ITGB1,ATP2B4,FGF2,RHOJ,VEGFC,FOXC2,NRP1
query_1	TRUE	0.000210365	57	181	6	0.0331492	0.105263	GO:0048010	GO:BP	vascular endothelial growth factor receptor signaling pathway	21026	12299	GO:0007169	IDA,IDA IBA IEA,TAS,TAS,IEA,IMP IBA IEA	SULF1,VEGFC,AXL,ITGA5,FOXC2,NRP1
query_1	TRUE	0.000210365	344	181	13	0.0718232	0.0377907	GO:0070482	GO:BP	response to oxygen levels	21026	15915	GO:0009628	IEA,ISS IEA,IEA,IEP,IBA,IEA,IEA,IEA,IEA,IEA,IMP,IDA,IMP	INHBA,LOXL2,OXTR,PLOD2,VEGFC,COL1A1,ITGA2,KCNK2,POSTN,ABCC9,FMN2,DDAH1,AK4
query_1	TRUE	0.000210365	86	181	7	0.038674	0.0813953	GO:0048864	GO:BP	stem cell development	21026	12938	GO:0048468, GO:0048863	IDA,IBA IEA,IEA,IBA,ISS IEA,IEA,ISS IBA IEA	FN1,SEMA5A,FGF2,SEMA7A,CDH2,FOXC2,NRP1
query_1	TRUE	0.000224788	456	181	15	0.0828729	0.0328947	GO:0043410	GO:BP	positive regulation of MAPK cascade	21026	10581	GO:0000165, GO:0043408, GO:1902533	IEA,IDA,IBA,IDA IEA,IDA,IEA,IDA IEA,IEA,IEA,ISS IBA,IMP,ISS IEA,IDA IMP IBA,IDA,IDA	INHBA,DKK1,FGF5,FGF2,SPHK1,RAP1B,SEMA7A,CDH2,TPBG,SH3RF1,ROCK1,NRP1,PDGFA,CCN2,NOTCH2
query_1	TRUE	0.000235461	458	181	15	0.0828729	0.0327511	GO:0016055	GO:BP	Wnt signaling pathway	21026	5063	GO:0007166	IDA,IEA,IEA,IDA IGI ISS IBA TAS NAS IEA,ISS,IDA IBA,IEA,IDA,IEA,IDA IEA,IBA,IDA IEA,IMP,TAS,IBA	GREM1,APCDD1L,CCND1,DKK1,SEMA5A,SULF1,FGF2,COL1A1,CDH2,PKD2,TPBG,CDK14,ITGA3,SMURF2,TNFAIP3
query_1	TRUE	0.00023853	88	181	7	0.038674	0.0795455	GO:0014812	GO:BP	muscle cell migration	21026	4671	GO:0016477	IDA,IEA,IEA,ISS IEA,TAS,IDA,IEA	SERPINE1,HAS2,ITGA2,ROCK1,NRP1,PDGFA,POSTN
query_1	TRUE	0.00023853	349	181	13	0.0718232	0.0372493	GO:0006936	GO:BP	muscle contraction	21026	2564	GO:0003012	IMP,TAS IEA,ISS IEA,ISS IEA,IDA,IMP,IBA,IEA,TAS,IEA,IBA,IC,TAS	DSP,OXTR,ATP2B4,SULF1,SPHK1,AKAP9,SCN9A,ITGA2,ROCK1,ABCC9,TMOD3,GSTO1,MYOF
query_1	TRUE	0.00023853	88	181	7	0.038674	0.0795455	GO:0007492	GO:BP	endoderm development	21026	2964	GO:0009888	IDA,IDA,IDA IEA,IDA,IMP,IMP,IEP	FN1,INHBA,DKK1,COL5A1,HMGA2,ITGA5,COL4A2
query_1	TRUE	0.000240957	518	181	16	0.0883978	0.030888	GO:0008015	GO:BP	blood circulation	21026	3082	GO:0003013	IMP,IMP,IBA IEA,IDA TAS,IEA,IEA,IMP,IBA,ISS IEA,IEA,IEA,IEA,IMP IEA,IDA ISS IEA,IC,TAS	DSP,ITGB1,OXTR,ATP2B4,RGS4,VEGFC,AKAP9,SCN9A,ROCK1,FOXC2,POSTN,PLEC,ABCC9,DDAH1,GSTO1,MYOF
query_1	TRUE	0.000247896	59	181	6	0.0331492	0.101695	GO:0090497	GO:BP	mesenchymal cell migration	21026	18080	GO:0001667	IDA,IBA IEA,IBA,IEA,IEA,ISS IBA IEA	FN1,SEMA5A,SEMA7A,CDH2,TPBG,NRP1
query_1	TRUE	0.000263874	206	181	10	0.0552486	0.0485437	GO:0001763	GO:BP	morphogenesis of a branching structure	21026	427	GO:0009653, GO:0032501	IEA,IMP,ISS IEA,IDA,IEP,IEA,IEA,ISS IEA,ISS,IEA	GREM1,COL4A1,SULF1,FGF2,PKD2,NTN4,FOXC2,NRP1,PDGFA,CLIC4
query_1	TRUE	0.000285445	467	181	15	0.0828729	0.0321199	GO:0006935	GO:BP	chemotaxis	21026	2563	GO:0042221, GO:0042330	ISS IEA,IMP,IDA,TAS,IDA IEA,ISS IEA,IDA IGI TAS NAS IEA,IDA IBA IEA,IBA,IEA,IEA,IEA,IMP ISS IEA,IDA,IEA	GREM1,SERPINE1,CDH13,PLAUR,MSMP,SEMA5A,FGF2,VEGFC,SEMA7A,LOX,ITGA2,TPBG,NRP1,PDGFA,PLEC
query_1	TRUE	0.000297065	469	181	15	0.0828729	0.0319829	GO:0042330	GO:BP	taxis	21026	10003	GO:0009605, GO:0040011	ISS IEA,IMP,IDA,TAS,IDA IEA,ISS IEA,IDA IGI TAS NAS IEA,IDA IBA IEA,IBA,IEA,IEA,IEA,IMP ISS IEA,IDA,IEA	GREM1,SERPINE1,CDH13,PLAUR,MSMP,SEMA5A,FGF2,VEGFC,SEMA7A,LOX,ITGA2,TPBG,NRP1,PDGFA,PLEC
query_1	TRUE	0.000324316	37	181	5	0.0276243	0.135135	GO:0003382	GO:BP	epithelial cell morphogenesis	21026	1795	GO:0000902, GO:0002064	IEA,IEA,ISS IEA,IEA,IDA IBA IEA	FRMD6,ROCK1,MAGI1,CLIC4,SIPA1L3
query_1	TRUE	0.000328332	212	181	10	0.0552486	0.0471698	GO:0071805	GO:BP	potassium ion transmembrane transport	21026	16687	GO:0006813, GO:0098655, GO:0098662	ISS,IEA,IDA,IDA IMP IBA IEA,IMP,IDA IMP ISS IBA IEA,ISS IBA IEA,IMP ISS ISO NAS IEA,IDA IBA IEA,IEA	ITGB1,RGS4,SLC24A3,KCNQ5,AKAP9,PKD2,KCNK2,ABCC9,SLC12A6,RGS7
query_1	TRUE	0.000340261	213	181	10	0.0552486	0.0469484	GO:0051216	GO:BP	cartilage development	21026	13393	GO:0001501, GO:0048513, GO:0061448	IMP,IEA,ISS IEA,IEA,IDA,IEA,ISS IEA,IDA,IEA,IEA	GREM1,BGN,LOXL2,TIMP1,HMGA2,PRRX1,SULF1,FGF2,COL1A1,CCN2
query_1	TRUE	0.000345343	63	181	6	0.0331492	0.0952381	GO:0051893	GO:BP	regulation of focal adhesion assembly	21026	13783	GO:0001952, GO:0048041, GO:0090109	IEA,IDA,ISS TAS IEA,IDA,IEA,NAS	GREM1,DLC1,ROCK1,NRP1,FMN1,TLN1
query_1	TRUE	0.000345343	63	181	6	0.0331492	0.0952381	GO:0090109	GO:BP	regulation of cell-substrate junction assembly	21026	17792	GO:0007044, GO:0150116, GO:1901888	IEA,IDA,ISS TAS IEA,IDA,IEA,NAS	GREM1,DLC1,ROCK1,NRP1,FMN1,TLN1
query_1	TRUE	0.000362042	663	181	18	0.0994475	0.0271493	GO:0048589	GO:BP	developmental growth	21026	12693	GO:0032502, GO:0040007	IEA,IEA,IEA,ISS IBA IEA,IDA IEA,IDA IEA,IEA,IEA,IEA,ISS IEA,IEA,IEA,IEA,ISS,ISS IEA,IEA,IEA,ISS	FN1,ITGB1,RGS4,SEMA5A,FGF2,SEMA7A,ERCC6,KCNK2,FOXC2,NRP1,FMN1,POSTN,PLEC,ALCAM,CD9,NOTCH2,CLIC4,PDLIM5
query_1	TRUE	0.000376639	602	181	17	0.0939227	0.0282392	GO:0003013	GO:BP	circulatory system process	21026	1462	GO:0003008	IMP,IMP,IBA IEA,IDA TAS NAS,IEA,NAS,IEA,IMP,IBA,ISS IEA,IEA,IEA,IEA,IMP NAS IEA,IDA ISS IEA,IC,TAS	DSP,ITGB1,OXTR,ATP2B4,RGS4,SLC24A3,VEGFC,AKAP9,SCN9A,ROCK1,FOXC2,POSTN,PLEC,ABCC9,DDAH1,GSTO1,MYOF
query_1	TRUE	0.000398651	316	181	12	0.0662983	0.0379747	GO:0036293	GO:BP	response to decreased oxygen levels	21026	9457	GO:0070482	IEA,ISS IEA,IEA,IEP,IBA,IEA,IEA,IEA,IEA,IMP,IDA,IMP	INHBA,LOXL2,OXTR,PLOD2,VEGFC,ITGA2,KCNK2,POSTN,ABCC9,FMN2,DDAH1,AK4
query_1	TRUE	0.000405621	266	181	11	0.0607735	0.0413534	GO:0003007	GO:BP	heart morphogenesis	21026	1456	GO:0007507, GO:0009887	ISS IEA,ISS,ISS IEA,IEA,ISS IEA,ISS,IMP,IEA,ISS IEA,IEA,IMP IEA	DSP,MICAL2,DKK1,COL5A1,HAS2,DLC1,PKD2,FOXC2,NRP1,ABCC9,NOTCH2
query_1	TRUE	0.000426142	220	181	10	0.0552486	0.0454545	GO:0060348	GO:BP	bone development	21026	14350	GO:0001501, GO:0048513	IMP,IEA,IDA IEA,IMP,ISS IEA,ISS,IEA,IEA,IEA,IMP	GREM1,BGN,FBN1,PLS3,SULF1,XYLT1,COL1A1,HAS2,LOX,NOTCH2
query_1	TRUE	0.000435945	269	181	11	0.0607735	0.0408922	GO:0071559	GO:BP	response to transforming growth factor beta	21026	16530	GO:0070848	IBA IEA,TAS,ISS IEA,IEA,IEA,IEA,ISS IEA,IEA,IMP,IMP,IDA IMP TAS NAS	NREP,LTBP2,FBN1,COL4A2,COL1A1,LOX,ROCK1,POSTN,SNX25,ITGA3,SMURF2
query_1	TRUE	0.000435945	430	181	14	0.0773481	0.0325581	GO:0060537	GO:BP	muscle tissue development	21026	14515	GO:0009888	ISS IEA,ISS IEA,IEA,IDA,IEA,IDA IEA,IEA,IEP,IEA,IEA,IEA,IEA,NAS,ISS	DSP,GREM1,ITGB1,DKK1,RGS4,FGF2,LOX,PKD2,KCNK2,FOXC2,PLEC,ABCC9,NOTCH2,PDLIM5
query_1	TRUE	0.000442574	20	181	4	0.0220994	0.2	GO:0061298	GO:BP	retina vasculature development in camera-type eye	21026	15170	GO:0001944, GO:0060041	IMP,IEA,ISS IEA,IEA	COL4A1,RHOJ,NRP1,CLIC4
query_1	TRUE	0.000458919	744	181	19	0.104972	0.0255376	GO:0000165	GO:BP	MAPK cascade	21026	55	GO:0141124	IDA,IEA,IDA,IBA,IEA,IDA IEA,IDA,IEA,IDA IEA,IEA,IEA,IEA,ISS IBA IEA,IMP,ISS IEA,IDA IMP IBA,IDA,IEA,IDA	FN1,INHBA,DKK1,FGF5,OXTR,FGF2,SPHK1,RAP1B,SEMA7A,CDH2,ERCC6,TPBG,SH3RF1,ROCK1,NRP1,PDGFA,CCN2,ABCC9,NOTCH2
query_1	TRUE	0.000458919	67	181	6	0.0331492	0.0895522	GO:0014910	GO:BP	regulation of smooth muscle cell migration	21026	4762	GO:0014909, GO:0030334	IDA,IEA,IEA,TAS,IDA,IEA	SERPINE1,HAS2,ITGA2,NRP1,PDGFA,POSTN
query_1	TRUE	0.000496504	68	181	6	0.0331492	0.0882353	GO:0150116	GO:BP	regulation of cell-substrate junction organization	21026	19884	GO:0051128, GO:0150115	IEA,IDA,ISS TAS IEA,IDA,IEA,NAS	GREM1,DLC1,ROCK1,NRP1,FMN1,TLN1
query_1	TRUE	0.000496504	956	181	22	0.121547	0.0230126	GO:0019220	GO:BP	regulation of phosphate metabolic process	21026	5567	GO:0006796, GO:0051174	ISS IEA,IDA,TAS,IDA,IMP,IDA,IDA,IEA,IEA,IDA,IMP,IMP,IMP,IMP,IEA,IMP,IEA,IDA ISS,IMP,TAS,IDA,ISS IEA	GREM1,FN1,INHBA,CCND1,PLAUR,DKK1,HMGA2,ADGRF5,FGF5,FGF2,ITGA5,SPHK1,AKAP9,ERCC6,LOX,ROCK1,NRP1,PDGFA,EIF4G1,IPO5,ANKLE2,RELN
query_1	TRUE	0.000502123	957	181	22	0.121547	0.0229885	GO:0051174	GO:BP	regulation of phosphorus metabolic process	21026	13374	GO:0006793, GO:0019222	ISS IEA,IDA,TAS,IDA,IMP,IDA,IDA,IEA,IEA,IDA,IMP,IMP,IMP,IMP,IEA,IMP,IEA,IDA ISS,IMP,TAS,IDA,ISS IEA	GREM1,FN1,INHBA,CCND1,PLAUR,DKK1,HMGA2,ADGRF5,FGF5,FGF2,ITGA5,SPHK1,AKAP9,ERCC6,LOX,ROCK1,NRP1,PDGFA,EIF4G1,IPO5,ANKLE2,RELN
query_1	TRUE	0.000504677	326	181	12	0.0662983	0.0368098	GO:0040013	GO:BP	negative regulation of locomotion	21026	9810	GO:0040011, GO:0040012, GO:0048519	ISS IEA,IDA,IMP,IDA IEA,ISS IEA,IMP,IMP,IDA,IDA IMP,IEA,IDA,IMP	GREM1,SERPINE1,TIMP1,ATP2B4,SEMA5A,SULF1,NAV3,FGF2,DLC1,NRP1,CLIC4,CDH11
query_1	TRUE	0.000534476	560	181	16	0.0883978	0.0285714	GO:0045937	GO:BP	positive regulation of phosphate metabolic process	21026	11569	GO:0006796, GO:0010562, GO:0019220	ISS IEA,IDA,IMP,IDA,IEA,IEA,IDA,IMP,IMP,IMP,IMP,IMP,IEA,IDA,IMP,ISS IEA	GREM1,CCND1,PLAUR,HMGA2,ADGRF5,FGF5,FGF2,ITGA5,SPHK1,AKAP9,ERCC6,ROCK1,NRP1,PDGFA,EIF4G1,RELN
query_1	TRUE	0.000534476	560	181	16	0.0883978	0.0285714	GO:0010562	GO:BP	positive regulation of phosphorus metabolic process	21026	4198	GO:0006793, GO:0009893, GO:0051174	ISS IEA,IDA,IMP,IDA,IEA,IEA,IDA,IMP,IMP,IMP,IMP,IMP,IEA,IDA,IMP,ISS IEA	GREM1,CCND1,PLAUR,HMGA2,ADGRF5,FGF5,FGF2,ITGA5,SPHK1,AKAP9,ERCC6,ROCK1,NRP1,PDGFA,EIF4G1,RELN
query_1	TRUE	0.000535412	140	181	8	0.0441989	0.0571429	GO:0008360	GO:BP	regulation of cell shape	21026	3165	GO:0022604, GO:0065008	IEA,NAS,IMP IBA IEA,IEA,IMP,IMP,IMP IBA,ISS	FN1,ATP10A,MSN,RHOJ,ARHGAP18,DLC1,MYO10,FGD4
query_1	TRUE	0.000535412	383	181	13	0.0718232	0.0339426	GO:1902903	GO:BP	regulation of supramolecular fiber organization	21026	22295	GO:0051128, GO:0097435	IEA,ISS,IMP,IMP IBA,IMP,IDA,IDA,TAS,IMP,IEA,IDA,IEA,IEA	RGS4,SEMA5A,NAV3,ARHGAP18,AKAP9,AEBP1,DLC1,ROCK1,NRP1,FMN1,CCN2,TMOD3,SPTBN1
query_1	TRUE	0.000596879	830	181	20	0.110497	0.0240964	GO:0042325	GO:BP	regulation of phosphorylation	21026	10000	GO:0016310, GO:0019220	ISS IEA,IDA,TAS,IDA,IMP,IDA,IDA,IEA,IDA,IMP,IMP,IMP,IMP,IEA,IEA,IDA ISS,IMP,TAS,IDA,ISS IEA	GREM1,FN1,INHBA,CCND1,PLAUR,DKK1,HMGA2,FGF5,FGF2,ITGA5,SPHK1,AKAP9,ERCC6,LOX,NRP1,PDGFA,EIF4G1,IPO5,ANKLE2,RELN
query_1	TRUE	0.000600602	22	181	4	0.0220994	0.181818	GO:0090050	GO:BP	positive regulation of cell migration involved in sprouting angiogenesis	21026	17743	GO:0002042, GO:0043536, GO:0090049	IDA,IMP,ISS IEA,IEA	FGF2,RHOJ,FOXC2,NRP1
query_1	TRUE	0.000600602	71	181	6	0.0331492	0.084507	GO:0050918	GO:BP	positive chemotaxis	21026	13188	GO:0006935	IDA,ISS,IEA,IDA IBA IEA,IEA,ISS IEA	CDH13,SEMA5A,FGF2,VEGFC,ITGA2,NRP1
query_1	TRUE	0.000600602	22	181	4	0.0220994	0.181818	GO:0010951	GO:BP	negative regulation of endopeptidase activity	21026	4509	GO:0010466, GO:0052548	IDA,IDA,IDA,ISS	SERPINE1,SPOCK1,TIMP1,TIMP3
query_1	TRUE	0.000606446	105	181	7	0.038674	0.0666667	GO:0060840	GO:BP	artery development	21026	14770	GO:0001568	IEA,IEA,IEA,IEA,IEP,IEA,ISS IEA	ADGRF5,PRRX1,LOX,ADAMTS6,PKD2,FOXC2,NRP1
query_1	TRUE	0.000627656	187	181	9	0.0497238	0.0481283	GO:0070374	GO:BP	positive regulation of ERK1 and ERK2 cascade	21026	15861	GO:0043410, GO:0070371, GO:0070372	IEA,IDA IEA,IEA,IDA IEA,IEA,ISS IEA,IDA IBA,IDA,IDA	INHBA,FGF2,RAP1B,SEMA7A,TPBG,NRP1,PDGFA,CCN2,NOTCH2
query_1	TRUE	0.000672243	107	181	7	0.038674	0.0654206	GO:0016525	GO:BP	negative regulation of angiogenesis	21026	5212	GO:0001525, GO:0045765, GO:2000181	IGI IBA,IDA IBA IEA,IDA,IDA IEA,IDA,IDA,IMP	SERPINE1,THBS2,SPARC,ATP2B4,SULF1,COL4A2,ROCK1
query_1	TRUE	0.000672243	73	181	6	0.0331492	0.0821918	GO:0061045	GO:BP	negative regulation of wound healing	21026	14945	GO:0032102, GO:0042060, GO:0061041, GO:1903035	IDA IGI IBA TAS NAS IC,NAS,IDA,IDA,IDA,TAS	SERPINE1,PLAUR,FGF2,PDGFA,CD9,SERPINB2
query_1	TRUE	0.000672243	107	181	7	0.038674	0.0654206	GO:0010595	GO:BP	positive regulation of endothelial cell migration	21026	4226	GO:0010594, GO:0030335, GO:0043542	IDA,ISS,IDA IGI IEA,IMP,IEA,ISS IEA,IMP IBA TAS IEA	SPARC,SEMA5A,FGF2,RHOJ,VEGFC,FOXC2,NRP1
query_1	TRUE	0.000672243	146	181	8	0.0441989	0.0547945	GO:0050921	GO:BP	positive regulation of chemotaxis	21026	13191	GO:0006935, GO:0032103, GO:0040017, GO:0050920	IMP,IDA,ISS,IDA IGI,IDA IBA,IEA,IEA,ISS IEA	SERPINE1,CDH13,SEMA5A,FGF2,VEGFC,ITGA2,TPBG,NRP1
query_1	TRUE	0.000700435	108	181	7	0.038674	0.0648148	GO:2000181	GO:BP	negative regulation of blood vessel morphogenesis	21026	25074	GO:0022603, GO:0048514, GO:1901343	IGI IBA,IDA IBA IEA,IDA,IDA IEA,IDA,IDA,IMP	SERPINE1,THBS2,SPARC,ATP2B4,SULF1,COL4A2,ROCK1
query_1	TRUE	0.000712094	74	181	6	0.0331492	0.0810811	GO:0014909	GO:BP	smooth muscle cell migration	21026	4761	GO:0014812	IDA,IEA,IEA,TAS,IDA,IEA	SERPINE1,HAS2,ITGA2,NRP1,PDGFA,POSTN
query_1	TRUE	0.000730783	457	181	14	0.0773481	0.0306346	GO:0051960	GO:BP	regulation of nervous system development	21026	13835	GO:0007399, GO:2000026	IEA,IEA,IEA,IEA,IEA,IEA,ISS IEA,IEA,IEA,IBA,IDA IEA,IEA,ISS IEA,ISS IEA	FN1,ITGB1,THBS2,AMIGO2,DKK1,OXTR,SEMA5A,FGF2,VEGFC,VCAN,SEMA7A,TPBG,NRP1,RELN
query_1	TRUE	0.000731237	109	181	7	0.038674	0.0642202	GO:1901343	GO:BP	negative regulation of vasculature development	21026	21127	GO:0001944, GO:0051093, GO:0051241, GO:1901342	IGI IBA,IDA IBA IEA,IDA,IDA IEA,IDA,IDA,IMP	SERPINE1,THBS2,SPARC,ATP2B4,SULF1,COL4A2,ROCK1
query_1	TRUE	0.000731237	109	181	7	0.038674	0.0642202	GO:1901890	GO:BP	positive regulation of cell junction assembly	21026	21549	GO:0034329, GO:0044089, GO:0051130, GO:1901888	IEA,IEA,IEA,IEA,ISS IEA,IDA,IEA	THBS2,AMIGO2,OXTR,TPBG,ROCK1,NRP1,FMN1
query_1	TRUE	0.000755671	46	181	5	0.0276243	0.108696	GO:0032964	GO:BP	collagen biosynthetic process	21026	7891	GO:0009058, GO:0032963	IEA,IMP,IMP,IEA,IMP	INHBA,COL5A1,COL1A1,ITGA2,TRAM2
query_1	TRUE	0.000801986	242	181	10	0.0552486	0.0413223	GO:0006813	GO:BP	potassium ion transport	21026	2485	GO:0030001	ISS,IEA,IDA IEA,IDA IMP IBA IEA,IMP,IDA IMP ISS IBA IEA,ISS IBA IEA,IMP ISS ISO NAS IEA,IDA IBA IEA,IEA	ITGB1,RGS4,SLC24A3,KCNQ5,AKAP9,PKD2,KCNK2,ABCC9,SLC12A6,RGS7
query_1	TRUE	0.000811824	111	181	7	0.038674	0.0630631	GO:0044344	GO:BP	cellular response to fibroblast growth factor stimulus	21026	10865	GO:0071363, GO:0071774	IDA,IDA IGI IBA TAS IEA,IMP ISS IBA IEA,IDA IPI IGI IBA NAS IEA,IEA,IEA,IEA	ITGB1,FGF5,SULF1,FGF2,COL1A1,POSTN,CCN2
query_1	TRUE	0.000816252	151	181	8	0.0441989	0.0529801	GO:0035051	GO:BP	cardiocyte differentiation	21026	8720	GO:0007507, GO:0030154	ISS IEA,IEA,IEA,IDA,IEA,IEA,IEA,ISS	GREM1,ITGB1,INHBA,DKK1,RGS4,ABI3BP,PLEC,PDLIM5
query_1	TRUE	0.000875469	245	181	10	0.0552486	0.0408163	GO:0048863	GO:BP	stem cell differentiation	21026	12937	GO:0030154	IEA,IDA,IEA,IEP,IBA IEA,IEA,IBA,ISS IEA,IEA,ISS IBA IEA	GREM1,FN1,ITGB1,HMGA2,SEMA5A,FGF2,SEMA7A,CDH2,FOXC2,NRP1
query_1	TRUE	0.000892877	408	181	13	0.0718232	0.0318627	GO:0014706	GO:BP	striated muscle tissue development	21026	4622	GO:0060537	ISS IEA,ISS IEA,IEA,IDA,IEA,IDA IEA,IEA,IEA,IEA,IEA,IEA,NAS,ISS	DSP,GREM1,ITGB1,DKK1,RGS4,FGF2,LOX,KCNK2,FOXC2,PLEC,ABCC9,NOTCH2,PDLIM5
query_1	TRUE	0.000898837	246	181	10	0.0552486	0.0406504	GO:0022604	GO:BP	regulation of cell morphogenesis	21026	6579	GO:0000902, GO:0022603	IEA,IDA,NAS,IMP IBA IEA,IEA,IMP,IMP,IMP IBA,ISS,ISS IEA	FN1,SPARC,ATP10A,MSN,RHOJ,ARHGAP18,DLC1,MYO10,FGD4,RELN
query_1	TRUE	0.000940762	299	181	11	0.0607735	0.0367893	GO:0070371	GO:BP	ERK1 and ERK2 cascade	21026	15858	GO:0000165	IDA,IEA,IEA,IDA IEA,IEA,IDA IEA,IEA,ISS IEA,IDA IBA,IDA,IDA	FN1,INHBA,OXTR,FGF2,RAP1B,SEMA7A,TPBG,NRP1,PDGFA,CCN2,NOTCH2
query_1	TRUE	0.00102486	302	181	11	0.0607735	0.0364238	GO:0001666	GO:BP	response to hypoxia	21026	375	GO:0006950, GO:0036293	IEA,ISS IEA,IEP,IBA,IEA,IEA,IEA,IEA,IMP,IDA,IMP	INHBA,LOXL2,PLOD2,VEGFC,ITGA2,KCNK2,POSTN,ABCC9,FMN2,DDAH1,AK4
query_1	TRUE	0.00104354	80	181	6	0.0331492	0.075	GO:0014032	GO:BP	neural crest cell development	21026	4582	GO:0014033, GO:0048864	IDA,IBA IEA,IBA,ISS IEA,IEA,ISS IBA IEA	FN1,SEMA5A,SEMA7A,CDH2,FOXC2,NRP1
query_1	TRUE	0.00107222	26	181	4	0.0220994	0.153846	GO:0090128	GO:BP	regulation of synapse maturation	21026	17806	GO:0050793, GO:0050807, GO:0060074	IEA,IEA,IEA,ISS IEA	DLGAP4,SEMA7A,ROCK1,RELN
query_1	TRUE	0.00107748	50	181	5	0.0276243	0.1	GO:0030195	GO:BP	negative regulation of blood coagulation	21026	6673	GO:0007596, GO:0030193, GO:0050819, GO:0061045, GO:1900047	IDA TAS NAS IC,NAS,IDA,IDA,TAS	SERPINE1,PLAUR,PDGFA,CD9,SERPINB2
query_1	TRUE	0.00107748	158	181	8	0.0441989	0.0506329	GO:0001935	GO:BP	endothelial cell proliferation	21026	547	GO:0050673	IMP,IMP,IDA,ISS,IDA,IDA IMP IGI NAS IEA,IBA,TAS	CDH13,LOXL2,SPARC,SEMA5A,SULF1,FGF2,VEGFC,NRP1
query_1	TRUE	0.00109876	204	181	9	0.0497238	0.0441176	GO:0050679	GO:BP	positive regulation of epithelial cell proliferation	21026	13042	GO:0008284, GO:0050673, GO:0050678	IMP,IEA,ISS,IDA IMP IGI IEA,IBA IEA,IEA,TAS,IEA,IDA	CDH13,CCND1,SEMA5A,FGF2,VEGFC,HAS2,NRP1,TNFAIP3,NOTCH2
query_1	TRUE	0.00109876	604	181	16	0.0883978	0.0264901	GO:0040008	GO:BP	regulation of growth	21026	9805	GO:0040007, GO:0050789	IEA,IEA,IDA,NAS,IEA,IDA,IEA,ISS IEA,IDA IEA,IDA,IDA IEA,IEA,IEA,ISS IEA,ISS,IMP	GREM1,FN1,INHBA,SPOCK1,IGFBP7,DCBLD2,RGS4,SEMA5A,FGF2,SPHK1,SEMA7A,KCNK2,FOXC2,NRP1,MT2A,EIF4G1
query_1	TRUE	0.00113857	307	181	11	0.0607735	0.0358306	GO:0051056	GO:BP	regulation of small GTPase mediated signal transduction	21026	13293	GO:0007264, GO:1902531	IEA,TAS,IMP IBA TAS,IMP IBA TAS,IMP IEA,ISS IEA,IDA,TAS,IEA,IEA,ISS IEA	ITGB1,ARHGAP22,ARHGAP18,DLC1,NRP1,ITGA3,NOTCH2,FGD4,SIPA1L3,DGKI,RELN
query_1	TRUE	0.00114673	160	181	8	0.0441989	0.05	GO:0072006	GO:BP	nephron development	21026	16808	GO:0001822, GO:0048856	IEA,ISS IBA IEA,IDA,IEP,IEA,IEA,IMP,IEA	GREM1,SULF1,FGF2,PKD2,FOXC2,FMN1,ITGA3,NOTCH2
query_1	TRUE	0.00114996	51	181	5	0.0276243	0.0980392	GO:1900047	GO:BP	negative regulation of hemostasis	21026	20092	GO:0007599, GO:0048519, GO:1900046	IDA TAS NAS IC,NAS,IDA,IDA,TAS	SERPINE1,PLAUR,PDGFA,CD9,SERPINB2
query_1	TRUE	0.0011671	119	181	7	0.038674	0.0588235	GO:0071774	GO:BP	response to fibroblast growth factor	21026	16672	GO:0070848	IDA,IDA IGI IBA TAS IEA,IMP ISS IBA IEA,IDA IPI IGI IBA NAS IEA,IEA,IEA,IEA	ITGB1,FGF5,SULF1,FGF2,COL1A1,POSTN,CCN2
query_1	TRUE	0.00119104	483	181	14	0.0773481	0.0289855	GO:0001934	GO:BP	positive regulation of protein phosphorylation	21026	546	GO:0001932, GO:0006468, GO:0031401, GO:0042327	ISS IEA,IDA,IMP,IDA,IEA,IDA,IMP,IMP,IMP,IMP,IEA,IDA,IMP,ISS IEA	GREM1,CCND1,PLAUR,HMGA2,FGF5,FGF2,ITGA5,SPHK1,AKAP9,ERCC6,NRP1,PDGFA,EIF4G1,RELN
query_1	TRUE	0.00119138	27	181	4	0.0220994	0.148148	GO:0006929	GO:BP	substrate-dependent cell migration	21026	2557	GO:0016477	IDA,TAS,IMP,IMP	FN1,VEGFC,ITGA2,NRP1
query_1	TRUE	0.00121365	83	181	6	0.0331492	0.0722892	GO:2000027	GO:BP	regulation of animal organ morphogenesis	21026	24953	GO:0009887, GO:0022603	IEA,IDA ISS IEA,ISS IEA,IEA,IEA,ISS	GREM1,DKK1,SULF1,FGF2,NTN4,PDGFA
query_1	TRUE	0.00127052	209	181	9	0.0497238	0.0430622	GO:0050920	GO:BP	regulation of chemotaxis	21026	13190	GO:0006935, GO:0032101, GO:0040012	ISS IEA,IMP,IDA,ISS IEA,IDA IGI NAS,IDA IBA,IEA,IEA,ISS IEA	GREM1,SERPINE1,CDH13,SEMA5A,FGF2,VEGFC,ITGA2,TPBG,NRP1
query_1	TRUE	0.00127588	259	181	10	0.0552486	0.03861	GO:0007416	GO:BP	synapse assembly	21026	2897	GO:0007399, GO:0034329, GO:0050808	IEA,IEA,IEA,IEA,IEA,IBA IEA,IEA,IGI,ISS,ISS IEA	THBS2,NRXN3,AMIGO2,DKK1,OXTR,CDH2,TPBG,EIF4G1,PDLIM5,RELN
query_1	TRUE	0.00139317	262	181	10	0.0552486	0.0381679	GO:0071560	GO:BP	cellular response to transforming growth factor beta stimulus	21026	16531	GO:0071363, GO:0071559	IBA IEA,TAS,ISS IEA,IEA,IEA,IEA,IEA,IMP,IMP,IDA IMP TAS NAS	NREP,LTBP2,FBN1,COL4A2,COL1A1,LOX,POSTN,SNX25,ITGA3,SMURF2
query_1	TRUE	0.00139644	212	181	9	0.0497238	0.0424528	GO:0050866	GO:BP	negative regulation of cell activation	21026	13142	GO:0001775, GO:0048523, GO:0050865, GO:0051241	IDA IEA,TAS,IEA,IEA,IDA,ISS,IEA,IDA,ISS IEA	FN1,INHBA,ADGRF5,AXL,PDGFA,TNFSF4,PAWR,CD9,TNFAIP3
query_1	TRUE	0.00141183	263	181	10	0.0552486	0.0380228	GO:0110053	GO:BP	regulation of actin filament organization	21026	19117	GO:0007015, GO:0032956, GO:1902903	IEA,ISS,IMP IBA,IDA,TAS,IMP,IEA,IDA,IEA,IEA	RGS4,SEMA5A,ARHGAP18,DLC1,ROCK1,NRP1,FMN1,CCN2,TMOD3,SPTBN1
query_1	TRUE	0.00143231	54	181	5	0.0276243	0.0925926	GO:0050819	GO:BP	negative regulation of coagulation	21026	13109	GO:0050817, GO:0050818, GO:0051241	IDA TAS NAS IC,NAS,IDA,IDA,TAS	SERPINE1,PLAUR,PDGFA,CD9,SERPINB2
query_1	TRUE	0.00147227	624	181	16	0.0883978	0.025641	GO:0007423	GO:BP	sensory organ development	21026	2904	GO:0048513	ISS IEA,IMP,IMP,IEA,IEA,IEP,IDA IEA,IEA,IBA,IEA,IEA,ISS IEA,IEA,IEA,IEA,ISS IEA	INHBA,COL5A1,COL4A1,PRRX1,ATP2B4,FBN1,FGF2,RHOJ,SLC4A7,KCNK2,FOXC2,NRP1,ATP8B1,NOTCH2,CLIC4,SIPA1L3
query_1	TRUE	0.00150094	376	181	12	0.0662983	0.0319149	GO:0050878	GO:BP	regulation of body fluid levels	21026	13151	GO:0065008	IDA IMP TAS NAS IC,IEA,TAS NAS,TAS,IBA IEA,ISS IEA,TAS,IDA,IDA NAS,TAS,TAS IEA,HMP	SERPINE1,CCND1,PLAUR,OXTR,AXL,HAS2,ITGA2,PDGFA,CD9,SERPINB2,DGKI,TLN1
query_1	TRUE	0.00150094	215	181	9	0.0497238	0.0418605	GO:0045216	GO:BP	cell-cell junction organization	21026	11173	GO:0034330	ISS IEA,IBA,ISS IBA IEA,IGI,ISS,IEA,ISS IEA,TAS,IBA	DSP,CDH13,CDH2,ROCK1,PDCD6IP,PLEC,CD9,TLN1,CDH11
query_1	TRUE	0.00155969	169	181	8	0.0441989	0.0473373	GO:0010594	GO:BP	regulation of endothelial cell migration	21026	4225	GO:0030334, GO:0043542	IDA,IDA IEA,ISS,IDA IGI NAS IEA,IMP,IEA,ISS IEA,IMP IBA TAS IEA	SPARC,ATP2B4,SEMA5A,FGF2,RHOJ,VEGFC,FOXC2,NRP1
query_1	TRUE	0.00167145	56	181	5	0.0276243	0.0892857	GO:0043536	GO:BP	positive regulation of blood vessel endothelial cell migration	21026	10660	GO:0010595, GO:0043534, GO:0043535	IDA IGI,IMP,IEA,ISS IEA,IEA	FGF2,RHOJ,VEGFC,FOXC2,NRP1
query_1	TRUE	0.00173822	172	181	8	0.0441989	0.0465116	GO:0007009	GO:BP	plasma membrane organization	21026	2608	GO:0010256, GO:0061024	IMP,IDA,IEA,IEA,IMP,IMP,IDA IEA,ISS	COL5A1,ATP10A,ATP8B1,PLEC,SH3GLB1,SPTBN1,CD9,MYOF
query_1	TRUE	0.00177761	506	181	14	0.0773481	0.027668	GO:0042327	GO:BP	positive regulation of phosphorylation	21026	10002	GO:0016310, GO:0042325, GO:0045937	ISS IEA,IDA,IMP,IDA,IEA,IDA,IMP,IMP,IMP,IMP,IEA,IDA,IMP,ISS IEA	GREM1,CCND1,PLAUR,HMGA2,FGF5,FGF2,ITGA5,SPHK1,AKAP9,ERCC6,NRP1,PDGFA,EIF4G1,RELN
query_1	TRUE	0.00177761	57	181	5	0.0276243	0.0877193	GO:0034332	GO:BP	adherens junction organization	21026	8511	GO:0045216	IEA,IBA,IBA,IEA,IBA	DSP,CDH13,CDH2,PLEC,CDH11
query_1	TRUE	0.00177761	57	181	5	0.0276243	0.0877193	GO:0050982	GO:BP	detection of mechanical stimulus	21026	13252	GO:0009581, GO:0009582, GO:0009612	TAS,IEA,ISS IBA IEA,IEA,ISS IEA	CDH2,SCN9A,PKD2,ITGA2,KCNK2
query_1	TRUE	0.00177761	57	181	5	0.0276243	0.0877193	GO:0030865	GO:BP	cortical cytoskeleton organization	21026	6909	GO:0007010	IMP,IMP IGI IBA,ISS,IEA,IEA	PPFIBP1,ROCK1,PDCD6IP,PLEC,TLN1
query_1	TRUE	0.00178568	637	181	16	0.0883978	0.0251177	GO:0043408	GO:BP	regulation of MAPK cascade	21026	10579	GO:0000165, GO:1902531	IDA,IEA,IDA,IBA,IDA IEA,IDA,IEA,IDA IEA,IEA,IEA,ISS IBA,IMP,ISS IEA,IDA IMP IBA,IDA,IDA	FN1,INHBA,DKK1,FGF5,FGF2,SPHK1,RAP1B,SEMA7A,CDH2,TPBG,SH3RF1,ROCK1,NRP1,PDGFA,CCN2,NOTCH2
query_1	TRUE	0.00182513	222	181	9	0.0497238	0.0405405	GO:0009612	GO:BP	response to mechanical stimulus	21026	3526	GO:0009605, GO:0009628	IEA,IBA IEA,TAS,IEA,ISS IBA IEA,IEA,ISS IEA,IEA,IEA	FGF2,COL1A1,CDH2,SCN9A,PKD2,ITGA2,KCNK2,POSTN,PLEC
query_1	TRUE	0.00182513	130	181	7	0.038674	0.0538462	GO:0022612	GO:BP	gland morphogenesis	21026	6586	GO:0009887, GO:0048732	ISS IEA,IMP,IEA,IEA,ISS,IEA,IEA	SULF1,MSN,NTN4,NRP1,PDGFA,TNFAIP3,NOTCH2
query_1	TRUE	0.00182513	847	181	19	0.104972	0.0224321	GO:0060284	GO:BP	regulation of cell development	21026	14292	GO:0045595, GO:0048468	IEA,IEA,IDA TAS,IDA IEA,ISS IEA,IDA,IEA,IEA,IDA,IBA,IDA IEA,IEA,ISS,IMP IGI,ISS IEA,ISS,IMP IEA,ISS IEA,IDA	FN1,ITGB1,INHBA,FBN1,SEMA5A,FSTL3,FGF2,VEGFC,AXL,VCAN,SEMA7A,LOX,SH3RF1,ROCK1,NRP1,TNFSF4,NOTCH2,RELN,PNP
query_1	TRUE	0.00184083	274	181	10	0.0552486	0.0364964	GO:0070372	GO:BP	regulation of ERK1 and ERK2 cascade	21026	15859	GO:0043408, GO:0070371	IDA,IEA,IDA IEA,IEA,IDA IEA,IEA,ISS IEA,IDA IBA,IDA,IDA	FN1,INHBA,FGF2,RAP1B,SEMA7A,TPBG,NRP1,PDGFA,CCN2,NOTCH2
query_1	TRUE	0.0018573	31	181	4	0.0220994	0.129032	GO:0061440	GO:BP	kidney vasculature development	21026	15259	GO:0001822, GO:0061437	IEP,IEA,IEA,IEA	PKD2,FOXC2,NRP1,NOTCH2
query_1	TRUE	0.0018573	31	181	4	0.0220994	0.129032	GO:0061437	GO:BP	renal system vasculature development	21026	15256	GO:0001944, GO:0072001	IEP,IEA,IEA,IEA	PKD2,FOXC2,NRP1,NOTCH2
query_1	TRUE	0.00188055	779	181	18	0.0994475	0.0231065	GO:0001932	GO:BP	regulation of protein phosphorylation	21026	544	GO:0006468, GO:0031399, GO:0042325	ISS IEA,IDA,IDA,IMP,IDA,IDA,IEA,IDA,IMP,IMP,IMP,IMP,IEA,IEA,IDA ISS,IMP,TAS,ISS IEA	GREM1,FN1,CCND1,PLAUR,DKK1,HMGA2,FGF5,FGF2,ITGA5,SPHK1,AKAP9,ERCC6,LOX,NRP1,PDGFA,EIF4G1,IPO5,RELN
query_1	TRUE	0.00200929	93	181	6	0.0331492	0.0645161	GO:0043535	GO:BP	regulation of blood vessel endothelial cell migration	21026	10659	GO:0010594, GO:0043534	IDA IEA,IDA IGI NAS,IMP,IEA,ISS IEA,IEA	ATP2B4,FGF2,RHOJ,VEGFC,FOXC2,NRP1
query_1	TRUE	0.00200929	93	181	6	0.0331492	0.0645161	GO:0014033	GO:BP	neural crest cell differentiation	21026	4583	GO:0048762, GO:0048863	IDA,IBA IEA,IBA,ISS IEA,IEA,ISS IBA IEA	FN1,SEMA5A,SEMA7A,CDH2,FOXC2,NRP1
query_1	TRUE	0.00200929	93	181	6	0.0331492	0.0645161	GO:0001656	GO:BP	metanephros development	21026	368	GO:0001822	IEA,IEA,IEP,IEA,IEA,IDA	GREM1,FBN1,PKD2,FOXC2,FMN1,PDGFA
query_1	TRUE	0.00200929	59	181	5	0.0276243	0.0847458	GO:0030514	GO:BP	negative regulation of BMP signaling pathway	21026	6793	GO:0030509, GO:0030510, GO:0090101, GO:0090288	IDA IMP IBA IEA,IEA,ISS IEA,IDA IEA,IBA TAS	GREM1,DKK1,FBN1,FSTL3,SMURF2
query_1	TRUE	0.00202155	226	181	9	0.0497238	0.039823	GO:0048588	GO:BP	developmental cell growth	21026	12692	GO:0016049, GO:0048468, GO:0048589	IEA,IEA,IEA,ISS IBA IEA,IDA IEA,ISS IEA,IEA,ISS,ISS	FN1,ITGB1,RGS4,SEMA5A,SEMA7A,NRP1,POSTN,ALCAM,PDLIM5
query_1	TRUE	0.0020447	334	181	11	0.0607735	0.0329341	GO:0032956	GO:BP	regulation of actin cytoskeleton organization	21026	7883	GO:0030036, GO:0032970, GO:0051493	IEA,ISS,IMP IBA,IDA IMP,IDA ISS TAS IEA,IMP,IEA,TAS,IDA,IEA,IEA	RGS4,SEMA5A,ARHGAP18,DLC1,ROCK1,NRP1,FMN1,PDGFA,CCN2,TMOD3,SPTBN1
query_1	TRUE	0.00209843	517	181	14	0.0773481	0.0270793	GO:0051493	GO:BP	regulation of cytoskeleton organization	21026	13562	GO:0007010, GO:0033043	IEA,ISS,IMP,IMP IBA,IMP,IDA IMP,IDA ISS TAS IEA,IMP,IEA,TAS,IDA,IEA,IEA,NAS	RGS4,SEMA5A,NAV3,ARHGAP18,AKAP9,DLC1,ROCK1,NRP1,FMN1,PDGFA,CCN2,TMOD3,SPTBN1,CLIC4
query_1	TRUE	0.00214008	336	181	11	0.0607735	0.0327381	GO:0060562	GO:BP	epithelial tube morphogenesis	21026	14534	GO:0002009, GO:0035239	IEA,ISS,IMP,IDA,ISS,IMP IEP ISS IEA,IEA,ISS IEA,IEA,IEA,IEA	GREM1,MICAL2,COL4A1,FGF2,DLC1,PKD2,FOXC2,NRP1,FMN1,NOTCH2,CLIC4
query_1	TRUE	0.00214279	60	181	5	0.0276243	0.0833333	GO:0010812	GO:BP	negative regulation of cell-substrate adhesion	21026	4407	GO:0007162, GO:0010810, GO:0031589	IDA,IDA,IEA,IDA,IEA	SERPINE1,SPOCK1,COL1A1,DLC1,POSTN
query_1	TRUE	0.00217896	180	181	8	0.0441989	0.0444444	GO:0048771	GO:BP	tissue remodeling	21026	12853	GO:0032501	IMP,IEA,IEA,IEA,IMP,IEA,NAS,IMP	GREM1,TIMP1,AXL,ABI3BP,ROCK1,FOXC2,TNFAIP3,NOTCH2
query_1	TRUE	0.00217896	135	181	7	0.038674	0.0518519	GO:0001936	GO:BP	regulation of endothelial cell proliferation	21026	548	GO:0001935, GO:0050678	IMP,IDA,ISS,IDA,IDA IMP IGI NAS IEA,IBA,TAS	CDH13,SPARC,SEMA5A,SULF1,FGF2,VEGFC,NRP1
query_1	TRUE	0.00219654	282	181	10	0.0552486	0.035461	GO:0007611	GO:BP	learning or memory	21026	3054	GO:0007610, GO:0050890	IEA,IGI,ISS IEA,IEA,IEA,IEA,IEA,IEA,IEA,ISS IEA	ITGB1,NRXN3,DKK1,OXTR,ITGA5,TPBG,KCNK2,ITGA3,DGKI,RELN
query_1	TRUE	0.00222779	458	181	13	0.0718232	0.0283843	GO:0010720	GO:BP	positive regulation of cell development	21026	4329	GO:0045597, GO:0048468, GO:0060284	IEA,IEA,ISS,IEA,IEA,IDA,IBA,IDA IEA,ISS IEA,ISS,IEA,ISS IEA,IDA	FN1,ITGB1,SEMA5A,FGF2,VEGFC,AXL,VCAN,SEMA7A,NRP1,TNFSF4,NOTCH2,RELN,PNP
query_1	TRUE	0.00225448	136	181	7	0.038674	0.0514706	GO:0030048	GO:BP	actin filament-based movement	21026	6634	GO:0030029	IMP,IEA,IMP,IBA,IBA,IEA,IEA	DSP,FRMD6,AKAP9,MYO1D,SCN9A,ROCK1,ABCC9
query_1	TRUE	0.00226786	398	181	12	0.0662983	0.0301508	GO:0008544	GO:BP	epidermis development	21026	3178	GO:0009888	IDA TAS,IDA IGI,IEA,TAS,IEA,IBA,IMP,ISS,TAS,IEA,IMP IEA,IBA	DSP,INHBA,DKK1,KRT34,FGF2,SLC4A7,ROCK1,PDGFA,CCN2,PLEC,CLIC4,KRT7
query_1	TRUE	0.00227434	231	181	9	0.0497238	0.038961	GO:0007596	GO:BP	blood coagulation	21026	3041	GO:0007599, GO:0042060, GO:0050817	IDA IMP TAS NAS IC,TAS NAS,IBA IEA,TAS,IDA,IDA NAS,TAS,TAS IEA,HMP	SERPINE1,PLAUR,AXL,ITGA2,PDGFA,CD9,SERPINB2,DGKI,TLN1
query_1	TRUE	0.00227434	96	181	6	0.0331492	0.0625	GO:1903035	GO:BP	negative regulation of response to wounding	21026	22396	GO:0009611, GO:0048585, GO:1903034	IDA IGI IBA TAS NAS IC,NAS,IDA,IDA,IDA,TAS	SERPINE1,PLAUR,FGF2,PDGFA,CD9,SERPINB2
query_1	TRUE	0.00227434	231	181	9	0.0497238	0.038961	GO:0090257	GO:BP	regulation of muscle system process	21026	17910	GO:0003012, GO:0044057	IMP,IEA,IMP IEA,IEA,IDA,IMP,IEA,IMP,IC	DSP,OXTR,ATP2B4,RGS4,SPHK1,AKAP9,ITGA2,ROCK1,GSTO1
query_1	TRUE	0.0024154	138	181	7	0.038674	0.0507246	GO:0003158	GO:BP	endothelium development	21026	1586	GO:0060429	IGI,IMP,IMP IGI,IEA,ISS,ISS IEA,IEA	MSN,RAP1B,ROCK1,FOXC2,NRP1,MAGI1,CLIC4
query_1	TRUE	0.0024154	138	181	7	0.038674	0.0507246	GO:0007498	GO:BP	mesoderm development	21026	2970	GO:0009888	IEP,IEA,IDA IEA,IMP,IEP,NAS IEA,IEP	ITGB1,INHBA,DKK1,HMGA2,ITGA2,FOXC2,ITGA3
query_1	TRUE	0.00259856	405	181	12	0.0662983	0.0296296	GO:0042692	GO:BP	muscle cell differentiation	21026	10209	GO:0030154, GO:0061061	ISS IEA,ISS IEA,TAS,IDA,IEA,IEA,IEA,IEA,IBA,ISS IEA,IDA,ISS	GREM1,ITGB1,ADAM12,DKK1,RGS4,CDH2,LOX,PLEC,TMOD3,CD9,NOTCH2,PDLIM5
query_1	TRUE	0.00262059	186	181	8	0.0441989	0.0430108	GO:0051897	GO:BP	positive regulation of phosphatidylinositol 3-kinase/protein kinase B signal transduction	21026	13787	GO:0043491, GO:0051896, GO:1902533	IDA,IDA,ISS,IDA IGI IEA,IBA IEA,IEA,IDA IBA,ISS IEA	FN1,ITGB1,SEMA5A,FGF2,AXL,TPBG,PDGFA,RELN
query_1	TRUE	0.00264219	406	181	12	0.0662983	0.0295567	GO:0001558	GO:BP	regulation of cell growth	21026	346	GO:0016049, GO:0040008, GO:0051128	IEA,IEA,IDA,NAS,IEA,IDA,IEA,ISS IEA,IDA,IDA IEA,ISS IEA,IMP	GREM1,FN1,INHBA,SPOCK1,IGFBP7,DCBLD2,RGS4,SEMA5A,SPHK1,SEMA7A,NRP1,EIF4G1
query_1	TRUE	0.00271849	35	181	4	0.0220994	0.114286	GO:0010466	GO:BP	negative regulation of peptidase activity	21026	4143	GO:0045861, GO:0051346, GO:0052547	IDA,IDA,IDA,ISS	SERPINE1,SPOCK1,TIMP1,TIMP3
query_1	TRUE	0.00272391	238	181	9	0.0497238	0.0378151	GO:0007599	GO:BP	hemostasis	21026	3044	GO:0050878	IDA IMP TAS NAS IC,TAS NAS,IBA IEA,TAS,IDA,IDA NAS,TAS,TAS IEA,HMP	SERPINE1,PLAUR,AXL,ITGA2,PDGFA,CD9,SERPINB2,DGKI,TLN1
query_1	TRUE	0.00272391	238	181	9	0.0497238	0.0378151	GO:0050817	GO:BP	coagulation	21026	13107	GO:0032501	IDA IMP TAS NAS IC,TAS NAS,IBA IEA,TAS,IDA,IDA NAS,TAS,TAS IEA,HMP	SERPINE1,PLAUR,AXL,ITGA2,PDGFA,CD9,SERPINB2,DGKI,TLN1
query_1	TRUE	0.00273111	292	181	10	0.0552486	0.0342466	GO:0030336	GO:BP	negative regulation of cell migration	21026	6745	GO:0016477, GO:0030334, GO:2000146	ISS IEA,IDA,IMP,IDA IEA,IMP,IMP,IDA,IDA IMP,IDA,IMP	GREM1,SERPINE1,TIMP1,ATP2B4,SULF1,NAV3,FGF2,DLC1,CLIC4,CDH11
query_1	TRUE	0.00279879	293	181	10	0.0552486	0.0341297	GO:0007162	GO:BP	negative regulation of cell adhesion	21026	2713	GO:0007155, GO:0030155, GO:0048523	IDA,IDA,IDA,ISS,IEA,IDA,IEA,ISS,IEA,IDA	SERPINE1,CDH13,SPOCK1,SEMA5A,COL1A1,DLC1,POSTN,TNFSF4,PAWR,CD9
query_1	TRUE	0.00287018	65	181	5	0.0276243	0.0769231	GO:0035924	GO:BP	cellular response to vascular endothelial growth factor stimulus	21026	9264	GO:0071363	IDA,IDA,IBA,IDA IEA,IMP ISS IEA	ITGB1,ATP2B4,VEGFC,SPHK1,NRP1
query_1	TRUE	0.00287018	65	181	5	0.0276243	0.0769231	GO:1905330	GO:BP	regulation of morphogenesis of an epithelium	21026	24150	GO:0002009, GO:0022603	IEA,ISS IEA,IDA,IEA,ISS	GREM1,SULF1,FGF2,NTN4,PDGFA
query_1	TRUE	0.00298488	144	181	7	0.038674	0.0486111	GO:0030177	GO:BP	positive regulation of Wnt signaling pathway	21026	6664	GO:0009967, GO:0016055, GO:0030111	TAS,ISS,IDA IBA,IEA,IDA,TAS,IBA	DKK1,SEMA5A,SULF1,FGF2,COL1A1,SMURF2,TNFAIP3
query_1	TRUE	0.00298488	144	181	7	0.038674	0.0486111	GO:0007266	GO:BP	Rho protein signal transduction	21026	2780	GO:0007264	IEA,IMP,IBA IEA,IMP IBA,IGI IBA TAS IEA,IMP IEA,ISS IEA	ITGB1,CDH13,RHOJ,DLC1,ROCK1,NRP1,ITGA3
query_1	TRUE	0.00308991	415	181	12	0.0662983	0.0289157	GO:0001654	GO:BP	eye development	21026	366	GO:0007423, GO:0150063	ISS IEA,IMP,IMP,IEA,IEP,IDA IEA,IEA,IEA,ISS IEA,IEA,IEA,ISS IEA	INHBA,COL5A1,COL4A1,ATP2B4,FBN1,FGF2,RHOJ,FOXC2,NRP1,NOTCH2,CLIC4,SIPA1L3
query_1	TRUE	0.00312202	103	181	6	0.0331492	0.0582524	GO:0034446	GO:BP	substrate adhesion-dependent cell spreading	21026	8576	GO:0031589	IDA IMP,IEA,IEA,IBA,IMP,IEA	FN1,AXL,HAS2,NTN4,NRP1,POSTN
query_1	TRUE	0.00316282	356	181	11	0.0607735	0.0308989	GO:0032535	GO:BP	regulation of cellular component size	21026	7574	GO:0016043, GO:0090066	IEA,IDA,ISS IEA,IMP,IMP IBA,IDA IEA,ISS IEA,IEA,IDA IBA,IEA,IEA	FN1,RAB3B,SEMA5A,MSN,ARHGAP18,SEMA7A,NRP1,FMN1,SLC12A6,TMOD3,SPTBN1
query_1	TRUE	0.00320684	299	181	10	0.0552486	0.0334448	GO:0043491	GO:BP	phosphatidylinositol 3-kinase/protein kinase B signal transduction	21026	10639	GO:0141124	IDA,IDA,ISS,IDA IGI IEA,IBA IEA,IEA,IEA,IDA IBA,IEA,ISS IEA	FN1,ITGB1,SEMA5A,FGF2,AXL,LOX,TPBG,PDGFA,COL6A3,RELN
query_1	TRUE	0.00323212	67	181	5	0.0276243	0.0746269	GO:0001885	GO:BP	endothelial cell development	21026	510	GO:0002064, GO:0045446	IGI,IMP,IMP IGI,ISS IEA,IEA	MSN,RAP1B,ROCK1,MAGI1,CLIC4
query_1	TRUE	0.00323212	37	181	4	0.0220994	0.108108	GO:0002052	GO:BP	positive regulation of neuroblast proliferation	21026	649	GO:0007405, GO:0050769, GO:1902692, GO:2000179	IEA,IEA,IEA,IBA	ITGB1,FGF2,VEGFC,VCAN
query_1	TRUE	0.00324398	104	181	6	0.0331492	0.0576923	GO:0032963	GO:BP	collagen metabolic process	21026	7890	GO:0008152	IDA,IEA,IMP,IMP,IEA,IMP	ITGB1,INHBA,COL5A1,COL1A1,ITGA2,TRAM2
query_1	TRUE	0.00330522	419	181	12	0.0662983	0.0286396	GO:0150063	GO:BP	visual system development	21026	19858	GO:0048880	ISS IEA,IMP,IMP,IEA,IEP,IDA IEA,IEA,IEA,ISS IEA,IEA,IEA,ISS IEA	INHBA,COL5A1,COL4A1,ATP2B4,FBN1,FGF2,RHOJ,FOXC2,NRP1,NOTCH2,CLIC4,SIPA1L3
query_1	TRUE	0.00332274	246	181	9	0.0497238	0.0365854	GO:0050769	GO:BP	positive regulation of neurogenesis	21026	13072	GO:0010720, GO:0022008, GO:0050767, GO:0051962	IEA,IEA,ISS,IEA,IEA,IBA,IDA IEA,ISS IEA,ISS IEA	FN1,ITGB1,SEMA5A,FGF2,VEGFC,VCAN,SEMA7A,NRP1,RELN
query_1	TRUE	0.00332526	301	181	10	0.0552486	0.0332226	GO:0051146	GO:BP	striated muscle cell differentiation	21026	13349	GO:0042692	ISS IEA,ISS IEA,TAS,IDA,IEA,IEA,IEA,IBA,ISS IEA,ISS	GREM1,ITGB1,ADAM12,DKK1,RGS4,CDH2,PLEC,TMOD3,CD9,PDLIM5
query_1	TRUE	0.00337867	105	181	6	0.0331492	0.0571429	GO:0006939	GO:BP	smooth muscle contraction	21026	2566	GO:0006936	IEA,ISS IEA,ISS IEA,IDA,IEA,TAS	OXTR,ATP2B4,SULF1,SPHK1,ITGA2,ROCK1
query_1	TRUE	0.0034118	421	181	12	0.0662983	0.0285036	GO:0043254	GO:BP	regulation of protein-containing complex assembly	21026	10492	GO:0044087, GO:0051128, GO:0065003	IDA IPI TAS,IDA IEA,IMP,IEA,IMP IBA,IMP,IMP,IEA,IDA,IPI IMP,IEA,IEA	DKK1,NEK7,NAV3,MSN,ARHGAP18,AKAP9,RAP1B,FMN1,SH3GLB1,EIF4G1,TMOD3,SPTBN1
query_1	TRUE	0.0034118	686	181	16	0.0883978	0.0233236	GO:0018193	GO:BP	peptidyl-amino acid modification	21026	5328	GO:0036211	ISS IEA,IDA,IDA,NAS,IDA ISS,IMP,IMP,IMP,IMP,IDA,IDA IEA,IDA,IEA,ISS,IMP,ISS IEA	GREM1,LOXL2,DKK1,ATP2B4,PLOD2,ITGA5,SPHK1,AKAP9,ERCC6,LOX,TPST2,ROCK1,NRP1,PDGFA,EIF4G1,RELN
query_1	TRUE	0.00343865	196	181	8	0.0441989	0.0408163	GO:0045664	GO:BP	regulation of neuron differentiation	21026	11353	GO:0030182, GO:0045595	IEA,IBA IEA,TAS IEA,IEA,ISS,IGI,IEA,NAS	ITGB1,NREP,DKK1,FGF2,TCF4,ROCK1,EIF4G1,RELN
query_1	TRUE	0.00349073	38	181	4	0.0220994	0.105263	GO:0045773	GO:BP	positive regulation of axon extension	21026	11445	GO:0030307, GO:0030516, GO:0048639, GO:0048675, GO:0050772	IEA,ISS,IDA IEA,ISS IEA	FN1,SEMA5A,SEMA7A,NRP1
query_1	TRUE	0.00349832	106	181	6	0.0331492	0.0566038	GO:0061326	GO:BP	renal tubule development	21026	15192	GO:0035295, GO:0060429, GO:0072001	IEA,IMP,IDA,IEP ISS IEA,IEA,IEA	GREM1,COL4A1,FGF2,PKD2,FMN1,NOTCH2
query_1	TRUE	0.00350426	423	181	12	0.0662983	0.0283688	GO:0030900	GO:BP	forebrain development	21026	6919	GO:0007420, GO:0048856	IDA,IEA,IEA,IEA,ISS,IEA,IEA,IEA,IEA,ISS,IEA,ISS IEA	INHBA,DKK1,OXTR,ATP2B4,SEMA5A,FGF2,AXL,SEMA7A,CDH2,DLC1,NRP1,RELN
query_1	TRUE	0.00356219	69	181	5	0.0276243	0.0724638	GO:0030193	GO:BP	regulation of blood coagulation	21026	6671	GO:0007596, GO:0032101, GO:0050818, GO:0061041, GO:1900046	IDA IMP TAS NAS IC,NAS,IDA,IDA,TAS	SERPINE1,PLAUR,PDGFA,CD9,SERPINB2
query_1	TRUE	0.00360671	364	181	11	0.0607735	0.0302198	GO:0050678	GO:BP	regulation of epithelial cell proliferation	21026	13041	GO:0042127, GO:0050673	IMP,IEA,IDA,ISS,IDA,IDA IMP IGI NAS IEA,IBA IEA,IEA,TAS,IEA,IDA	CDH13,CCND1,SPARC,SEMA5A,SULF1,FGF2,VEGFC,HAS2,NRP1,TNFAIP3,NOTCH2
query_1	TRUE	0.00366535	426	181	12	0.0662983	0.028169	GO:0048880	GO:BP	sensory system development	21026	12951	GO:0048731	ISS IEA,IMP,IMP,IEA,IEP,IDA IEA,IEA,IEA,ISS IEA,IEA,IEA,ISS IEA	INHBA,COL5A1,COL4A1,ATP2B4,FBN1,FGF2,RHOJ,FOXC2,NRP1,NOTCH2,CLIC4,SIPA1L3
query_1	TRUE	0.00366747	693	181	16	0.0883978	0.023088	GO:0061061	GO:BP	muscle structure development	21026	14961	GO:0048856	ISS IEA,ISS IEA,ISS IEA,TAS,IDA,IEA,IEA,IEA,IEA,IEA,IEA,TAS,IBA,ISS IEA,IDA,ISS IBA	DSP,GREM1,ITGB1,ADAM12,DKK1,RGS4,CDH2,LOX,FOXC2,PLEC,ABCC9,COL6A3,TMOD3,CD9,NOTCH2,PDLIM5
query_1	TRUE	0.00366747	365	181	11	0.0607735	0.030137	GO:1990778	GO:BP	protein localization to cell periphery	21026	24850	GO:0008104	IDA,IEA,IDA,IEA,IEA,IMP IGI,IDA,IDA,IGI,IMP IGI IBA IEA,IMP IBA	ITGB1,NRXN3,ATP2B4,CDH2,TPBG,ROCK1,KRT18,ITGA3,EIF4G1,SPTBN1,PACS1
query_1	TRUE	0.00366747	199	181	8	0.0441989	0.040201	GO:0000302	GO:BP	response to reactive oxygen species	21026	88	GO:0006979, GO:1901700	IEA,IEA,IEA,IEA,NAS,IEA,IEA,ISS IEA	AXL,SPHK1,COL1A1,ERCC6,PKD2,ABCC9,PAWR,TNFAIP3
query_1	TRUE	0.00373187	39	181	4	0.0220994	0.102564	GO:0090049	GO:BP	regulation of cell migration involved in sprouting angiogenesis	21026	17742	GO:0002042, GO:0043535	IDA NAS,IMP,ISS IEA,IEA	FGF2,RHOJ,FOXC2,NRP1
query_1	TRUE	0.0037797	308	181	10	0.0552486	0.0324675	GO:2000146	GO:BP	negative regulation of cell motility	21026	25055	GO:0040013, GO:0048523, GO:0048870, GO:2000145	ISS IEA,IDA,IMP,IDA IEA,IMP,IMP,IDA,IDA IMP,IDA,IMP	GREM1,SERPINE1,TIMP1,ATP2B4,SULF1,NAV3,FGF2,DLC1,CLIC4,CDH11
query_1	TRUE	0.0038809	201	181	8	0.0441989	0.039801	GO:0031334	GO:BP	positive regulation of protein-containing complex assembly	21026	7086	GO:0043254, GO:0044089, GO:0051130, GO:0065003	IDA IEA,IMP,IEA,IMP,IMP,IEA,IDA,IPI IMP	NEK7,NAV3,MSN,AKAP9,RAP1B,FMN1,SH3GLB1,EIF4G1
query_1	TRUE	0.00392402	71	181	5	0.0276243	0.0704225	GO:1900046	GO:BP	regulation of hemostasis	21026	20091	GO:0007599, GO:0050789, GO:0050878	IDA IMP TAS NAS IC,NAS,IDA,IDA,TAS	SERPINE1,PLAUR,PDGFA,CD9,SERPINB2
query_1	TRUE	0.00403136	255	181	9	0.0497238	0.0352941	GO:0060828	GO:BP	regulation of canonical Wnt signaling pathway	21026	14761	GO:0030111, GO:0060070	IDA,IDA IGI ISS IBA TAS NAS IEA,ISS,IEA,IDA,IEA,IBA,IDA,TAS	GREM1,DKK1,SEMA5A,FGF2,COL1A1,CDH2,TPBG,CDK14,SMURF2
query_1	TRUE	0.00403413	40	181	4	0.0220994	0.1	GO:0060074	GO:BP	synapse maturation	21026	14128	GO:0007399, GO:0021700, GO:0050808	IEA,IEA,IEA,ISS IEA	DLGAP4,SEMA7A,ROCK1,RELN
query_1	TRUE	0.00403413	40	181	4	0.0220994	0.1	GO:0014911	GO:BP	positive regulation of smooth muscle cell migration	21026	4763	GO:0014909, GO:0014910, GO:0030335	IEA,IEA,TAS,IEA	HAS2,ITGA2,NRP1,POSTN
query_1	TRUE	0.00424062	111	181	6	0.0331492	0.0540541	GO:0070252	GO:BP	actin-mediated cell contraction	21026	15796	GO:0030048	IMP,IEA,IMP,IBA,IEA,IEA	DSP,FRMD6,AKAP9,SCN9A,ROCK1,ABCC9
query_1	TRUE	0.00435502	156	181	7	0.038674	0.0448718	GO:0007043	GO:BP	cell-cell junction assembly	21026	2634	GO:0034329, GO:0045216	IBA,ISS IBA IEA,IGI,ISS,ISS IEA,TAS,IBA	CDH13,CDH2,ROCK1,PDCD6IP,CD9,TLN1,CDH11
query_1	TRUE	0.00435543	706	181	16	0.0883978	0.0226629	GO:0008285	GO:BP	negative regulation of cell population proliferation	21026	3138	GO:0008283, GO:0042127, GO:0048523	IMP,IDA,IDA,TAS,IDA,IDA,IEA,IEA,IDA IMP,NAS,IEA,IEA,IDA,IEA,IEA,IDA NAS	GREM1,CDH13,INHBA,IGFBP7,SPARC,SULF1,FGF2,ABI3BP,DLC1,PKD2,TPBG,KCNK2,DDAH1,PAWR,CD9,TNFAIP3
query_1	TRUE	0.00437403	73	181	5	0.0276243	0.0684932	GO:0048844	GO:BP	artery morphogenesis	21026	12919	GO:0048514, GO:0060840	IEA,IEA,IEP,IEA,ISS IEA	ADGRF5,PRRX1,PKD2,FOXC2,NRP1
query_1	TRUE	0.00446852	157	181	7	0.038674	0.044586	GO:0048754	GO:BP	branching morphogenesis of an epithelial tube	21026	12838	GO:0035239, GO:0060562, GO:0061138	IEA,IMP,IDA,IEP,IEA,ISS IEA,IEA	GREM1,COL4A1,FGF2,PKD2,FOXC2,NRP1,CLIC4
query_1	TRUE	0.00456023	113	181	6	0.0331492	0.0530973	GO:0048675	GO:BP	axon extension	21026	12766	GO:0007409, GO:1990138	IEA,IEA,ISS IBA IEA,IDA IEA,ISS IEA,ISS	FN1,ITGB1,SEMA5A,SEMA7A,NRP1,ALCAM
query_1	TRUE	0.00470755	441	181	12	0.0662983	0.0272109	GO:0050673	GO:BP	epithelial cell proliferation	21026	13036	GO:0008283	IDA IMP,IMP,IEA,IDA,ISS,IDA,IDA IMP IGI NAS IEA,IBA IEA,IEA,TAS,IEA,IDA IEA	CDH13,LOXL2,CCND1,SPARC,SEMA5A,SULF1,FGF2,VEGFC,HAS2,NRP1,TNFAIP3,NOTCH2
query_1	TRUE	0.00472919	42	181	4	0.0220994	0.0952381	GO:0009167	GO:BP	purine ribonucleoside monophosphate metabolic process	21026	3319	GO:0009126, GO:0009161	IBA IEA,IEA,IDA IBA IEA,IDA	NT5E,ADK,AK4,PNP
query_1	TRUE	0.00474936	159	181	7	0.038674	0.0440252	GO:0008037	GO:BP	cell recognition	21026	3085	GO:0009987	TAS,ISS,IDA,TAS,TAS,IEA,ISS IEA	NTM,SEMA5A,MSN,VCAN,OPCML,NRP1,CD9
query_1	TRUE	0.00483428	75	181	5	0.0276243	0.0666667	GO:0055017	GO:BP	cardiac muscle tissue growth	21026	13999	GO:0048589, GO:0048738, GO:0060419	IEA,IDA IEA,IEA,IEA,ISS	RGS4,FGF2,KCNK2,FOXC2,PDLIM5
query_1	TRUE	0.00483428	263	181	9	0.0497238	0.0342205	GO:0051896	GO:BP	regulation of phosphatidylinositol 3-kinase/protein kinase B signal transduction	21026	13786	GO:0043491, GO:1902531	IDA,IDA,ISS,IDA IGI IEA,IBA IEA,IEA,IEA,IDA IBA,ISS IEA	FN1,ITGB1,SEMA5A,FGF2,AXL,LOX,TPBG,PDGFA,RELN
query_1	TRUE	0.00489463	160	181	7	0.038674	0.04375	GO:0051017	GO:BP	actin filament bundle assembly	21026	13269	GO:0022607, GO:0061572	IBA IEA,IDA,TAS,IMP,IDA,IDA ISS IEA,ISS	PLS3,DLC1,ROCK1,NRP1,CCN2,FMN2,PAWR
query_1	TRUE	0.00492093	115	181	6	0.0331492	0.0521739	GO:0045446	GO:BP	endothelial cell differentiation	21026	11217	GO:0003158, GO:0030855	IGI,IMP,IMP IGI,ISS,ISS IEA,IEA	MSN,RAP1B,ROCK1,NRP1,MAGI1,CLIC4
query_1	TRUE	0.00506575	76	181	5	0.0276243	0.0657895	GO:1904377	GO:BP	positive regulation of protein localization to cell periphery	21026	23402	GO:1903829, GO:1904375, GO:1990778	IDA,IDA,IDA,IGI,IMP	ITGB1,ATP2B4,ITGA3,EIF4G1,SPTBN1
query_1	TRUE	0.00506575	43	181	4	0.0220994	0.0930233	GO:0052548	GO:BP	regulation of endopeptidase activity	21026	13930	GO:0052547	IDA,IDA,IDA,ISS	SERPINE1,SPOCK1,TIMP1,TIMP3
query_1	TRUE	0.00506575	76	181	5	0.0276243	0.0657895	GO:0050818	GO:BP	regulation of coagulation	21026	13108	GO:0050817, GO:0051239	IDA IMP TAS NAS IC,NAS,IDA,IDA,TAS	SERPINE1,PLAUR,PDGFA,CD9,SERPINB2
query_1	TRUE	0.00506575	43	181	4	0.0220994	0.0930233	GO:0030866	GO:BP	cortical actin cytoskeleton organization	21026	6910	GO:0030036, GO:0030865	IMP IGI IBA,ISS,IEA,IEA	ROCK1,PDCD6IP,PLEC,TLN1
query_1	TRUE	0.00509695	323	181	10	0.0552486	0.0309598	GO:0060326	GO:BP	cell chemotaxis	21026	14329	GO:0006935, GO:0016477, GO:0070887	ISS IEA,IMP,IDA,ISS,IDA IGI NAS,IDA IBA,IEA,IEA,IMP,IEA	GREM1,SERPINE1,MSMP,SEMA5A,FGF2,VEGFC,LOX,TPBG,NRP1,PLEC
query_1	TRUE	0.00514914	212	181	8	0.0441989	0.0377358	GO:0031032	GO:BP	actomyosin structure organization	21026	6967	GO:0030036	IEA,IDA,IBA TAS,IMP,IDA,ISS,IEA,IBA	ITGB1,DLC1,ROCK1,NRP1,CCN2,PDCD6IP,PLEC,TMOD3
query_1	TRUE	0.00528887	117	181	6	0.0331492	0.0512821	GO:0055007	GO:BP	cardiac muscle cell differentiation	21026	13989	GO:0035051, GO:0048738, GO:0051146	ISS IEA,IEA,IDA,IEA,IEA,ISS	GREM1,ITGB1,DKK1,RGS4,PLEC,PDLIM5
query_1	TRUE	0.00533745	163	181	7	0.038674	0.0429448	GO:0061572	GO:BP	actin filament bundle organization	21026	15349	GO:0007015	IBA IEA,IDA,TAS,IMP,IDA,IDA ISS IEA,ISS	PLS3,DLC1,ROCK1,NRP1,CCN2,FMN2,PAWR
query_1	TRUE	0.00542922	44	181	4	0.0220994	0.0909091	GO:0009126	GO:BP	purine nucleoside monophosphate metabolic process	21026	3279	GO:0009123	IBA IEA,IEA,IDA IBA IEA,IDA	NT5E,ADK,AK4,PNP
query_1	TRUE	0.00552437	388	181	11	0.0607735	0.0283505	GO:0032102	GO:BP	negative regulation of response to external stimulus	21026	7319	GO:0009605, GO:0032101, GO:0048585	ISS IEA,IDA IGI IBA TAS NAS IC,NAS,IEA,ISS IEA,IDA,IEA,IDA,IDA,TAS,IMP ISS IEA	GREM1,SERPINE1,PLAUR,NT5E,SEMA5A,FGF2,NRP1,PDGFA,CD9,SERPINB2,TNFAIP3
query_1	TRUE	0.00561823	328	181	10	0.0552486	0.0304878	GO:0050890	GO:BP	cognition	21026	13162	GO:0050877	IEA,IGI,ISS IEA,IEA,IEA,IEA,IEA,IEA,IEA,ISS IEA	ITGB1,NRXN3,DKK1,OXTR,ITGA5,TPBG,KCNK2,ITGA3,DGKI,RELN
query_1	TRUE	0.00565775	165	181	7	0.038674	0.0424242	GO:0051963	GO:BP	regulation of synapse assembly	21026	13838	GO:0007416, GO:0050807, GO:1901888	IEA,IEA,IEA,IEA,IEA,IGI,ISS	THBS2,AMIGO2,DKK1,OXTR,TPBG,EIF4G1,PDLIM5
query_1	TRUE	0.00576789	454	181	12	0.0662983	0.0264317	GO:0048732	GO:BP	gland development	21026	12822	GO:0048513	IEA,TAS,ISS IEA,IMP,IEA,IMP IEP IEA,IEA,IEA,IEA,ISS,IEA,IEA	CCND1,OXTR,SULF1,MSN,FGF2,PKD2,ITGA2,NTN4,NRP1,PDGFA,TNFAIP3,NOTCH2
query_1	TRUE	0.00586173	79	181	5	0.0276243	0.0632911	GO:1901379	GO:BP	regulation of potassium ion transmembrane transport	21026	21151	GO:0043266, GO:0071805, GO:1904062	ISS,IEA,IMP,IEA,IEA	ITGB1,RGS4,AKAP9,ABCC9,RGS7
query_1	TRUE	0.00586173	272	181	9	0.0497238	0.0330882	GO:0003018	GO:BP	vascular process in circulatory system	21026	1467	GO:0003013	IMP,IBA IEA,NAS,NAS,ISS IEA,IEA,IEA,NAS IEA,IDA	ITGB1,OXTR,ATP2B4,SLC24A3,ROCK1,FOXC2,PLEC,ABCC9,DDAH1
query_1	TRUE	0.00591802	660	181	15	0.0828729	0.0227273	GO:0048812	GO:BP	neuron projection morphogenesis	21026	12891	GO:0031175, GO:0120039	IEA,IEA,TAS,ISS IBA IEA,IDA IBA IEA,IEA,IBA,IGI,ISS IBA TAS NAS IEA,IEA,ISS IEA,IBA,ISS,ISS IEA,IEA	FN1,ITGB1,NRXN3,SEMA5A,SEMA7A,TPBG,NTN4,ROCK1,NRP1,POSTN,ALCAM,NOTCH2,PDLIM5,RELN,CDH11
query_1	TRUE	0.00597565	806	181	17	0.0939227	0.0210918	GO:0060322	GO:BP	head development	21026	14325	GO:0048856	IEA,IDA,IBA,IEA,IMP,IEA,IEA,ISS,IEA,IEA,IEA,IEA,IEA,IEA,ISS,IEA,ISS IEA	ITGB1,INHBA,AMIGO2,DKK1,COL4A1,OXTR,ATP2B4,SEMA5A,FGF2,AXL,SPHK1,COL1A1,SEMA7A,CDH2,DLC1,NRP1,RELN
query_1	TRUE	0.00659684	277	181	9	0.0497238	0.032491	GO:0097305	GO:BP	response to alcohol	21026	18345	GO:1901700	IEA,IEA,IEA,ISS IEA,IEA,IEA,IDA,IEA,IEA	INHBA,IGFBP7,RGS4,GRAMD1B,FGF2,SH3RF1,TNFSF4,EIF4G1,RGS7
query_1	TRUE	0.00678093	47	181	4	0.0220994	0.0851064	GO:0008038	GO:BP	neuron recognition	21026	3086	GO:0008037, GO:0048666	TAS,ISS,TAS,IEA	NTM,SEMA5A,OPCML,NRP1
query_1	TRUE	0.00679624	124	181	6	0.0331492	0.0483871	GO:0072009	GO:BP	nephron epithelium development	21026	16811	GO:0072006, GO:0072073	IEA,IDA,IEP,IEA,IEA,IEA	GREM1,FGF2,PKD2,FOXC2,FMN1,NOTCH2
query_1	TRUE	0.00679624	531	181	13	0.0718232	0.0244821	GO:0060627	GO:BP	regulation of vesicle-mediated transport	21026	14590	GO:0016192, GO:0050794, GO:0051049	ISS IEA,IDA,IMP,IDA,IDA IMP,IGI IBA IEA,IMP,IDA ISS IEA,IBA IEA,IEA,IGI,TAS,IMP	GREM1,SERPINE1,CDH13,DKK1,RAB3B,MSN,AXL,SPHK1,RAP1B,ITGA2,ROCK1,NRP1,PDCD6IP
query_1	TRUE	0.00679624	171	181	7	0.038674	0.0409357	GO:1990138	GO:BP	neuron projection extension	21026	24657	GO:0048588, GO:0048812, GO:0060560	IEA,IEA,ISS IBA IEA,IDA IEA,ISS IEA,IEA,ISS	FN1,ITGB1,SEMA5A,SEMA7A,NRP1,POSTN,ALCAM
query_1	TRUE	0.00693914	402	181	11	0.0607735	0.0273632	GO:0050900	GO:BP	leukocyte migration	21026	13170	GO:0002376, GO:0016477	ISS IEA,IMP,IMP,IDA,IDA IMP IEP,IDA IBA,IEA,IDA,IEA,IBA,IEA	GREM1,SERPINE1,ITGB1,MSMP,MSN,VEGFC,ITGA2,ROCK1,PLEC,ITGA3,CD9
query_1	TRUE	0.00693914	83	181	5	0.0276243	0.060241	GO:0008543	GO:BP	fibroblast growth factor receptor signaling pathway	21026	3177	GO:0007169, GO:0044344	IDA,IDA IGI IBA TAS IEA,IMP ISS IBA IEA,IDA IPI IGI IBA NAS IEA,IEA	ITGB1,FGF5,SULF1,FGF2,CCN2
query_1	TRUE	0.00693914	83	181	5	0.0276243	0.060241	GO:0060419	GO:BP	heart growth	21026	14407	GO:0007507, GO:0035265	IEA,IDA IEA,IEA,IEA,ISS	RGS4,FGF2,KCNK2,FOXC2,PDLIM5
query_1	TRUE	0.00693914	83	181	5	0.0276243	0.060241	GO:0061333	GO:BP	renal tubule morphogenesis	21026	15199	GO:0060562, GO:0061326	IEA,IMP,IDA,IEP ISS IEA,IEA	GREM1,COL4A1,FGF2,PKD2,FMN1
query_1	TRUE	0.00705351	48	181	4	0.0220994	0.0833333	GO:0045933	GO:BP	positive regulation of muscle contraction	21026	11565	GO:0006936, GO:0006937, GO:0051240	IEA,IDA,IEA,IC	OXTR,SPHK1,ITGA2,GSTO1
query_1	TRUE	0.00713285	676	181	15	0.0828729	0.0221893	GO:0120039	GO:BP	plasma membrane bounded cell projection morphogenesis	21026	19211	GO:0048858	IEA,IEA,TAS,ISS IBA IEA,IDA IBA IEA,IEA,IBA,IGI,ISS IBA TAS NAS IEA,IEA,ISS IEA,IBA,ISS,ISS IEA,IEA	FN1,ITGB1,NRXN3,SEMA5A,SEMA7A,TPBG,NTN4,ROCK1,NRP1,POSTN,ALCAM,NOTCH2,PDLIM5,RELN,CDH11
query_1	TRUE	0.00757377	228	181	8	0.0441989	0.0350877	GO:0045926	GO:BP	negative regulation of growth	21026	11558	GO:0040007, GO:0040008, GO:0048519	IEA,IDA,IDA,IEA,ISS IEA,IEA,IEA,ISS	GREM1,INHBA,DCBLD2,RGS4,SEMA5A,KCNK2,NRP1,MT2A
query_1	TRUE	0.00763314	754	181	16	0.0883978	0.0212202	GO:0007420	GO:BP	brain development	21026	2901	GO:0007417, GO:0048513, GO:0060322	IEA,IDA,IBA,IEA,IMP,IEA,IEA,ISS,IEA,IEA,IEA,IEA,IEA,ISS,IEA,ISS IEA	ITGB1,INHBA,AMIGO2,DKK1,COL4A1,OXTR,ATP2B4,SEMA5A,FGF2,AXL,SPHK1,SEMA7A,CDH2,DLC1,NRP1,RELN
query_1	TRUE	0.00763314	681	181	15	0.0828729	0.0220264	GO:0048858	GO:BP	cell projection morphogenesis	21026	12933	GO:0000902, GO:0009653, GO:0030030	IEA,IEA,TAS,ISS IBA IEA,IDA IBA IEA,IEA,IBA,IGI,ISS IBA TAS NAS IEA,IEA,ISS IEA,IBA,ISS,ISS IEA,IEA	FN1,ITGB1,NRXN3,SEMA5A,SEMA7A,TPBG,NTN4,ROCK1,NRP1,POSTN,ALCAM,NOTCH2,PDLIM5,RELN,CDH11
query_1	TRUE	0.00805806	50	181	4	0.0220994	0.08	GO:0060976	GO:BP	coronary vasculature development	21026	14887	GO:0001568, GO:0007507	IEA,IEA,ISS IEA,IEA	FGF2,ADAMTS6,NRP1,ABCC9
query_1	TRUE	0.00867508	291	181	9	0.0497238	0.0309278	GO:0072659	GO:BP	protein localization to plasma membrane	21026	17246	GO:0072657, GO:1990778	IDA,IDA,IEA,IEA,IMP IGI,IDA,IDA,IMP IGI IBA IEA,IMP IBA	ITGB1,ATP2B4,CDH2,TPBG,ROCK1,KRT18,ITGA3,SPTBN1,PACS1
query_1	TRUE	0.0087048	234	181	8	0.0441989	0.034188	GO:0007163	GO:BP	establishment or maintenance of cell polarity	21026	2714	GO:0009987	IMP,IMP,IBA,IMP,TAS,ISS,NAS,IDA IBA IEA	ITGB1,MSN,RHOJ,RAP1B,ROCK1,PDCD6IP,CLIC4,SIPA1L3
query_1	TRUE	0.0087048	234	181	8	0.0441989	0.034188	GO:0001649	GO:BP	osteoblast differentiation	21026	365	GO:0001503, GO:0030154	IMP ISS IEA,IEA,IEA,HDA,IEA,HDA,IEA,IMP	GREM1,FGF2,VEGFC,VCAN,COL1A1,SEMA7A,LOX,SCUBE3
query_1	TRUE	0.0088671	132	181	6	0.0331492	0.0454545	GO:0046683	GO:BP	response to organophosphorus	21026	12149	GO:0042221	IDA,IEA,IMP,IDA IBA,IMP,IMP ISS IEA	NT5E,COL1A1,AKAP9,RAP1B,PKD2,ABCC9
query_1	TRUE	0.00916726	922	181	18	0.0994475	0.0195228	GO:0098657	GO:BP	import into cell	21026	18564	GO:0006810	ISS IEA,IDA,ISS IEA,IMP,IDA,IDA,IC,IEA,IBA,IDA IMP IBA IEA,IDA ISS IEA,IBA,IEA,IGI,ISS ISO,IDA IBA,ISS IEA,IEA	GREM1,SERPINE1,ITGB1,CDH13,DKK1,RAB3B,ATP2B4,RGS4,RHOJ,AXL,SPHK1,MYO1D,ITGA2,ROCK1,ABCC9,SLC12A6,CD9,MFGE8
query_1	TRUE	0.00916726	553	181	13	0.0718232	0.0235081	GO:0044057	GO:BP	regulation of system process	21026	10796	GO:0003008, GO:0051239	IMP,IMP,IGI TAS NAS,IBA IEA,IDA IMP TAS IEA,IEA,IDA,IMP,IEA,IMP,IMP,IC,ISS IEA	DSP,ITGB1,INHBA,OXTR,ATP2B4,RGS4,SPHK1,AKAP9,ITGA2,ROCK1,ABCC9,GSTO1,RELN
query_1	TRUE	0.00916726	553	181	13	0.0718232	0.0235081	GO:0044092	GO:BP	negative regulation of molecular function	21026	10817	GO:0065009	IDA,IDA,IDA,IDA,IDA IMP,IDA,ISS,ISS,IDA,ISS,IDA,TAS,IDA	SERPINE1,SPOCK1,TIMP1,DKK1,HMGA2,ATP2B4,TIMP3,PKD2,ROCK1,TNFSF4,TNFAIP3,IPO5,GSTO1
query_1	TRUE	0.00933493	183	181	7	0.038674	0.0382514	GO:0007565	GO:BP	female pregnancy	21026	3029	GO:0044703, GO:0044706	IMP,IEA,IBA TAS IEA,IEA,IEA,IEA,IDA	TIMP1,IGFBP7,OXTR,ITGA5,ITGA2,ITGA3,SMURF2
query_1	TRUE	0.00934617	847	181	17	0.0939227	0.0200708	GO:0051050	GO:BP	positive regulation of transport	21026	13287	GO:0006810, GO:0048518, GO:0051049	ISS IEA,IDA,ISS IEA,TAS,IDA,IEA,IGI IBA IEA,IEA,IMP,IMP,IEA,IMP,IEA,IMP,ISS IEA,IDA,IEA	GREM1,SERPINE1,ITGB1,INHBA,RAB3B,OXTR,MSN,VEGFC,AXL,AKAP9,CDH2,PKD2,ITGA2,PDCD6IP,IPO5,GSTO1,RGS7
query_1	TRUE	0.00945986	238	181	8	0.0441989	0.0336134	GO:0007411	GO:BP	axon guidance	21026	2892	GO:0007409, GO:0097485	TAS,ISS IBA IEA,IBA,IBA,ISS IBA TAS NAS IEA,ISS IEA,IBA,ISS IEA	NRXN3,SEMA5A,SEMA7A,NTN4,NRP1,ALCAM,NOTCH2,RELN
query_1	TRUE	0.00954355	53	181	4	0.0220994	0.0754717	GO:0014075	GO:BP	response to amine	21026	4619	GO:1901698	IEA,IEA,IEA,IEA	OXTR,RGS4,ITGA2,RGS7
query_1	TRUE	0.00954355	775	181	16	0.0883978	0.0206452	GO:0098916	GO:BP	anterograde trans-synaptic signaling	21026	18700	GO:0099537	ISS IEA,IEA,IEA,IDA,IEA,IEA,TAS,IBA IEA,IBA,IEA,ISS IEA,IBA,IEA,ISS NAS IEA,IBA,IEA	ITGB1,NRXN3,DKK1,RAB3B,OXTR,RGS4,AKAP9,RAP1B,INSYN2B,TPBG,KCNK2,SLC12A6,DGKI,RELN,MYOF,CDH11
query_1	TRUE	0.00954355	53	181	4	0.0220994	0.0754717	GO:1902692	GO:BP	regulation of neuroblast proliferation	21026	22141	GO:0007405, GO:2000177	IEA,IEA,IEA,IBA	ITGB1,FGF2,VEGFC,VCAN
query_1	TRUE	0.00954355	775	181	16	0.0883978	0.0206452	GO:0007268	GO:BP	chemical synaptic transmission	21026	2782	GO:0098916	ISS IEA,IEA,IEA,IDA,IEA,IEA,TAS,IBA IEA,IBA,IEA,ISS IEA,IBA,IEA,ISS NAS IEA,IBA,IEA	ITGB1,NRXN3,DKK1,RAB3B,OXTR,RGS4,AKAP9,RAP1B,INSYN2B,TPBG,KCNK2,SLC12A6,DGKI,RELN,MYOF,CDH11
query_1	TRUE	0.00954355	53	181	4	0.0220994	0.0754717	GO:0060688	GO:BP	regulation of morphogenesis of a branching structure	21026	14650	GO:0001763, GO:0022603, GO:0051239	IEA,ISS IEA,IEA,ISS	GREM1,SULF1,NTN4,PDGFA
query_1	TRUE	0.00955634	239	181	8	0.0441989	0.0334728	GO:0097485	GO:BP	neuron projection guidance	21026	18430	GO:0031175, GO:0048812	TAS,ISS IBA IEA,IBA,IBA,ISS IBA TAS NAS IEA,ISS IEA,IBA,ISS IEA	NRXN3,SEMA5A,SEMA7A,NTN4,NRP1,ALCAM,NOTCH2,RELN
query_1	TRUE	0.00979439	240	181	8	0.0441989	0.0333333	GO:0060560	GO:BP	developmental growth involved in morphogenesis	21026	14532	GO:0009653, GO:0048589	IEA,IEA,ISS IBA IEA,IDA IEA,ISS IEA,IEA,IEA,ISS	FN1,ITGB1,SEMA5A,SEMA7A,NRP1,FMN1,POSTN,ALCAM
query_1	TRUE	0.0100322	492	181	12	0.0662983	0.0243902	GO:0010638	GO:BP	positive regulation of organelle organization	21026	4267	GO:0006996, GO:0033043, GO:0051130	IMP,ISS,IMP,IMP,IEA,IEA,IMP,IMP,IEA,IDA,IMP,IMP	PLAUR,SEMA5A,NEK7,NAV3,MSN,SPHK1,AKAP9,NRP1,FMN1,CCN2,PDCD6IP,SH3GLB1
query_1	TRUE	0.0101193	92	181	5	0.0276243	0.0543478	GO:0001938	GO:BP	positive regulation of endothelial cell proliferation	21026	550	GO:0001935, GO:0001936, GO:0050679	IMP,ISS,IDA IMP IGI IEA,IBA,TAS	CDH13,SEMA5A,FGF2,VEGFC,NRP1
query_1	TRUE	0.0101193	54	181	4	0.0220994	0.0740741	GO:0010761	GO:BP	fibroblast migration	21026	4365	GO:0001667	IDA,IBA IEA,IDA,IEA	ITGB1,TNS1,FGF2,PLEC
query_1	TRUE	0.0101193	54	181	4	0.0220994	0.0740741	GO:0007157	GO:BP	heterophilic cell-cell adhesion via plasma membrane cell adhesion molecules	21026	2708	GO:0098742	ISS,IEA,IEA,IMP	AMIGO2,ITGA5,CDH2,ALCAM
query_1	TRUE	0.0101812	781	181	16	0.0883978	0.0204866	GO:0099537	GO:BP	trans-synaptic signaling	21026	18865	GO:0099536	ISS IEA,IEA,IEA,IDA,IEA,IEA,TAS,IBA IEA,IBA,IEA,ISS IEA,IBA,IEA,ISS NAS IEA,IBA,IEA	ITGB1,NRXN3,DKK1,RAB3B,OXTR,RGS4,AKAP9,RAP1B,INSYN2B,TPBG,KCNK2,SLC12A6,DGKI,RELN,MYOF,CDH11
query_1	TRUE	0.0103839	363	181	10	0.0552486	0.0275482	GO:0043010	GO:BP	camera-type eye development	21026	10385	GO:0001654	ISS IEA,IMP,IEA,IEP,IDA,IEA,IEA,ISS IEA,IEA,IEA	INHBA,COL4A1,ATP2B4,FBN1,FGF2,RHOJ,FOXC2,NRP1,NOTCH2,CLIC4
query_1	TRUE	0.0106481	637	181	14	0.0773481	0.021978	GO:0031401	GO:BP	positive regulation of protein modification process	21026	7118	GO:0031399, GO:0036211, GO:0051247	ISS IEA,IDA,IMP,IDA,IEA,IDA,IMP,IDA IMP,IMP,IMP,IEA,IDA,IMP,ISS IEA	GREM1,CCND1,PLAUR,HMGA2,FGF5,FGF2,ITGA5,SPHK1,AKAP9,ERCC6,NRP1,PDGFA,EIF4G1,RELN
query_1	TRUE	0.0110053	190	181	7	0.038674	0.0368421	GO:0002695	GO:BP	negative regulation of leukocyte activation	21026	1211	GO:0002683, GO:0002694, GO:0045321, GO:0050866	IDA IEA,TAS,IEA,IEA,ISS,IEA,ISS IEA	FN1,INHBA,ADGRF5,AXL,TNFSF4,PAWR,TNFAIP3
query_1	TRUE	0.0110053	94	181	5	0.0276243	0.0531915	GO:0045104	GO:BP	intermediate filament cytoskeleton organization	21026	11121	GO:0007010, GO:0045103	ISS IBA IEA,IBA,IBA IEA,IDA IBA,IBA	DSP,KRT34,PLEC,KRT18,KRT7
query_1	TRUE	0.0114257	56	181	4	0.0220994	0.0714286	GO:2000648	GO:BP	positive regulation of stem cell proliferation	21026	25483	GO:0008284, GO:0072089, GO:0072091	IDA IMP,IEA,IEA,IEA	HMGA2,PRRX1,FGF2,VEGFC
query_1	TRUE	0.0114905	95	181	5	0.0276243	0.0526316	GO:0045103	GO:BP	intermediate filament-based process	21026	11120	GO:0009987	ISS IBA IEA,IBA,IBA IEA,IDA IBA,IBA	DSP,KRT34,PLEC,KRT18,KRT7
query_1	TRUE	0.0119187	96	181	5	0.0276243	0.0520833	GO:0043266	GO:BP	regulation of potassium ion transport	21026	10494	GO:0006813, GO:0010959	ISS,IEA,IMP,IEA,IEA	ITGB1,RGS4,AKAP9,ABCC9,RGS7
query_1	TRUE	0.0119379	142	181	6	0.0331492	0.0422535	GO:0017015	GO:BP	regulation of transforming growth factor beta receptor signaling pathway	21026	5251	GO:0007179, GO:0090092, GO:1903844	IBA IEA,ISS IEA,IEA,IMP,IMP,IDA IMP TAS NAS	NREP,FBN1,LOX,SNX25,ITGA3,SMURF2
query_1	TRUE	0.0119888	57	181	4	0.0220994	0.0701754	GO:0001755	GO:BP	neural crest cell migration	21026	422	GO:0014032, GO:0090497	IDA,IBA IEA,IBA,ISS IBA IEA	FN1,SEMA5A,SEMA7A,NRP1
query_1	TRUE	0.0119888	57	181	4	0.0220994	0.0701754	GO:0001954	GO:BP	positive regulation of cell-matrix adhesion	21026	561	GO:0001952, GO:0007160, GO:0010811	IMP,ISS IEA,IDA,IEA	CDH13,ROCK1,NRP1,FMN1
query_1	TRUE	0.0122544	439	181	11	0.0607735	0.0250569	GO:0009410	GO:BP	response to xenobiotic stimulus	21026	3461	GO:0042221	IEP,IEA,IEA,IEA,IEA,IEA,TAS,IEA,IEA,IDA,IMP	CCND1,OXTR,VEGFC,COL1A1,LOX,ITGA2,CTPS1,ABCC9,ITGA3,GSTO1,PNP
query_1	TRUE	0.0123586	311	181	9	0.0497238	0.0289389	GO:0060070	GO:BP	canonical Wnt signaling pathway	21026	14125	GO:0016055	IDA,IDA IGI ISS IBA TAS NAS IEA,ISS,IEA,IDA,IEA,IBA,IDA,TAS	GREM1,DKK1,SEMA5A,FGF2,COL1A1,CDH2,TPBG,CDK14,SMURF2
query_1	TRUE	0.0125067	58	181	4	0.0220994	0.0689655	GO:0030042	GO:BP	actin filament depolymerization	21026	6630	GO:0008154, GO:0051261	IDA ISS IEA,ISS,IEA,IEA	MICAL2,SEMA5A,TMOD3,SPTBN1
query_1	TRUE	0.0126088	98	181	5	0.0276243	0.0510204	GO:0042542	GO:BP	response to hydrogen peroxide	21026	10141	GO:0000302	IEA,IEA,IEA,IEA,ISS IEA	AXL,SPHK1,COL1A1,ABCC9,TNFAIP3
query_1	TRUE	0.0127969	145	181	6	0.0331492	0.0413793	GO:0001101	GO:BP	response to acid chemical	21026	285	GO:0042221	IEA,IMP,IEA,IDA,IEA,ISS IEA	COL4A1,ATP2B4,COL1A1,PKD2,PLEC,IPO5
query_1	TRUE	0.0127969	145	181	6	0.0331492	0.0413793	GO:1903844	GO:BP	regulation of cellular response to transforming growth factor beta stimulus	21026	22978	GO:0071560, GO:0090287	IBA IEA,ISS IEA,IEA,IMP,IMP,IDA IMP TAS NAS	NREP,FBN1,LOX,SNX25,ITGA3,SMURF2
query_1	TRUE	0.0131696	198	181	7	0.038674	0.0353535	GO:0030324	GO:BP	lung development	21026	6736	GO:0030323, GO:0048513, GO:0060541	IEA,IEA,IEA,ISS,IEA,IMP,IEA	FBN1,FGF2,LOX,PDGFA,CCN2,ITGA3,EIF4G1
query_1	TRUE	0.0133101	807	181	16	0.0883978	0.0198265	GO:0099536	GO:BP	synaptic signaling	21026	18864	GO:0007267	ISS IEA,IEA,IEA,IDA,IEA,IEA,TAS,IBA IEA,IBA,IEA,ISS IEA,IBA,IEA,ISS NAS IEA,IBA,IEA	ITGB1,NRXN3,DKK1,RAB3B,OXTR,RGS4,AKAP9,RAP1B,INSYN2B,TPBG,KCNK2,SLC12A6,DGKI,RELN,MYOF,CDH11
query_1	TRUE	0.0135324	658	181	14	0.0773481	0.0212766	GO:0051301	GO:BP	cell division	21026	13450	GO:0009987	IEA,IEA,IEA,IEA,IEA,IBA,IEA,IEA,IDA IMP ISS IBA IEA,IEA,ISS IEA,IMP,IMP,IEA	CCND1,HMGA2,FGF5,FGF2,VEGFC,ROCK1,CDK14,PDGFA,PDCD6IP,PLEC,FMN2,SH3GLB1,SPTBN1,ANKLE2
query_1	TRUE	0.0135826	256	181	8	0.0441989	0.03125	GO:1903522	GO:BP	regulation of blood circulation	21026	22741	GO:0008015, GO:0044057	IMP,IMP,IBA IEA,IDA TAS,IEA,IMP,IMP,IC	DSP,ITGB1,OXTR,ATP2B4,RGS4,AKAP9,ABCC9,GSTO1
query_1	TRUE	0.013604	100	181	5	0.0276243	0.05	GO:0071229	GO:BP	cellular response to acid chemical	21026	16261	GO:0001101, GO:0070887	IEA,IEA,IDA,IEA,ISS IEA	COL4A1,COL1A1,PKD2,PLEC,IPO5
query_1	TRUE	0.0137082	317	181	9	0.0497238	0.0283912	GO:0062197	GO:BP	cellular response to chemical stress	21026	15637	GO:0033554, GO:0070887	IMP,IEA,IEA,IDA NAS,IEA,IEA,IDA IMP,IEA,ISS IEA	EFHD1,AXL,SPHK1,PKD2,PLEC,ABCC9,SLC12A6,PAWR,TNFAIP3
query_1	TRUE	0.013984	148	181	6	0.0331492	0.0405405	GO:0014074	GO:BP	response to purine-containing compound	21026	4618	GO:1901698	IDA,IEA,IMP,IDA IBA,IMP,IMP ISS IEA	NT5E,COL1A1,AKAP9,RAP1B,PKD2,ABCC9
query_1	TRUE	0.0141073	101	181	5	0.0276243	0.049505	GO:0001657	GO:BP	ureteric bud development	21026	369	GO:0072164	IEA,IDA,IEP,IEA,IEA	GREM1,FGF2,PKD2,FOXC2,FMN1
query_1	TRUE	0.0145041	202	181	7	0.038674	0.0346535	GO:0030323	GO:BP	respiratory tube development	21026	6735	GO:0035295, GO:0048513	IEA,IEA,IEA,ISS,IEA,IMP,IEA	FBN1,FGF2,LOX,PDGFA,CCN2,ITGA3,EIF4G1
query_1	TRUE	0.0146226	102	181	5	0.0276243	0.0490196	GO:0072164	GO:BP	mesonephric tubule development	21026	16961	GO:0035295, GO:0072163	IEA,IDA,IEP,IEA,IEA	GREM1,FGF2,PKD2,FOXC2,FMN1
query_1	TRUE	0.0146226	102	181	5	0.0276243	0.0490196	GO:0072163	GO:BP	mesonephric epithelium development	21026	16960	GO:0001823, GO:0072073	IEA,IDA,IEP,IEA,IEA	GREM1,FGF2,PKD2,FOXC2,FMN1
query_1	TRUE	0.0146226	102	181	5	0.0276243	0.0490196	GO:0072080	GO:BP	nephron tubule development	21026	16880	GO:0061326, GO:0072009	IEA,IDA,IEP,IEA,IEA	GREM1,FGF2,PKD2,FMN1,NOTCH2
query_1	TRUE	0.0147983	150	181	6	0.0331492	0.04	GO:0090101	GO:BP	negative regulation of transmembrane receptor protein serine/threonine kinase signaling pathway	21026	17784	GO:0007178, GO:0009968, GO:0090092	IDA IMP IBA IEA,IDA IEA,ISS IEA,IDA IBA IEA,IMP,IDA IMP IBA TAS	GREM1,DKK1,FBN1,FSTL3,SNX25,SMURF2
query_1	TRUE	0.01515	103	181	5	0.0276243	0.0485437	GO:2000177	GO:BP	regulation of neural precursor cell proliferation	21026	25070	GO:0042127, GO:0061351	IEA,IEA,IEA,IBA,IEA	ITGB1,FGF2,VEGFC,VCAN,CDH2
query_1	TRUE	0.0152022	62	181	4	0.0220994	0.0645161	GO:0009161	GO:BP	ribonucleoside monophosphate metabolic process	21026	3313	GO:0009123	IBA IEA,TAS IEA,IDA IBA IEA,IDA	NT5E,ADK,AK4,PNP
query_1	TRUE	0.0152022	62	181	4	0.0220994	0.0645161	GO:2000179	GO:BP	positive regulation of neural precursor cell proliferation	21026	25072	GO:0008284, GO:0061351, GO:2000177	IEA,IEA,IEA,IBA	ITGB1,FGF2,VEGFC,VCAN
query_1	TRUE	0.0152197	821	181	16	0.0883978	0.0194884	GO:0061024	GO:BP	membrane organization	21026	14925	GO:0016043	IMP,IDA IBA NAS IEA,ISS IEA,IEA,IEA,IDA IBA NAS IEA,IMP,IEA,IDA IBA IEA,IMP IBA,IMP,IDA IEA,IDA,IMP,ISS IEA,ISS	COL5A1,ATP10A,SPHK1,CDH2,ITGA2,ATP8B1,PDCD6IP,PLEC,TRAM2,SH3GLB1,SPTBN1,CD9,SAMD9,ANKLE2,RELN,MYOF
query_1	TRUE	0.0153604	205	181	7	0.038674	0.0341463	GO:0044703	GO:BP	multi-organism reproductive process	21026	10975	GO:0022414	IMP,IEA,IBA TAS IEA,IEA,IEA,IEA,IDA	TIMP1,IGFBP7,OXTR,ITGA5,ITGA2,ITGA3,SMURF2
query_1	TRUE	0.0159008	599	181	13	0.0718232	0.0217028	GO:0048667	GO:BP	cell morphogenesis involved in neuron differentiation	21026	12758	GO:0000902, GO:0048666	IEA,IEA,TAS,ISS IBA IEA,IDA IBA IEA,IEA,IBA,ISS IBA TAS NAS IEA,ISS IEA,IBA,ISS,ISS IEA,IEA	FN1,ITGB1,NRXN3,SEMA5A,SEMA7A,TPBG,NTN4,NRP1,ALCAM,NOTCH2,PDLIM5,RELN,CDH11
query_1	TRUE	0.015987	528	181	12	0.0662983	0.0227273	GO:0061564	GO:BP	axon development	21026	15345	GO:0031175	IEA,IEA,TAS,IBA IEA,ISS IBA IEA,IDA IBA IEA,IBA,ISS IBA TAS NAS IEA,ISS IEA,IBA,ISS IEA,IEA	FN1,ITGB1,NRXN3,NREP,SEMA5A,SEMA7A,NTN4,NRP1,ALCAM,NOTCH2,RELN,CDH11
query_1	TRUE	0.0163451	154	181	6	0.0331492	0.038961	GO:0072073	GO:BP	kidney epithelium development	21026	16873	GO:0001822, GO:0060429	IEA,IDA,IEP,IEA,IEA,IEA	GREM1,FGF2,PKD2,FOXC2,FMN1,NOTCH2
query_1	TRUE	0.0163993	208	181	7	0.038674	0.0336538	GO:0007179	GO:BP	transforming growth factor beta receptor signaling pathway	21026	2728	GO:0071560, GO:0141091	IBA IEA,TAS,ISS IEA,IEA,IMP,IMP,IDA IMP TAS NAS	NREP,LTBP2,FBN1,LOX,SNX25,ITGA3,SMURF2
query_1	TRUE	0.0165388	64	181	4	0.0220994	0.0625	GO:0060390	GO:BP	regulation of SMAD protein signal transduction	21026	14384	GO:0060395, GO:1902531	IDA,IDA,IDA,IEA	GREM1,INHBA,DKK1,SPTBN1
query_1	TRUE	0.0165388	64	181	4	0.0220994	0.0625	GO:0051965	GO:BP	positive regulation of synapse assembly	21026	13840	GO:0007416, GO:0051962, GO:0051963, GO:1901890	IEA,IEA,IEA,IEA	THBS2,AMIGO2,OXTR,TPBG
query_1	TRUE	0.0165388	106	181	5	0.0276243	0.0471698	GO:0001823	GO:BP	mesonephros development	21026	478	GO:0001822	IEA,IDA,IEP,IEA,IEA	GREM1,FGF2,PKD2,FOXC2,FMN1
query_1	TRUE	0.0165388	64	181	4	0.0220994	0.0625	GO:1903078	GO:BP	positive regulation of protein localization to plasma membrane	21026	22434	GO:0072659, GO:1903076, GO:1904377, GO:1905477	IDA,IDA,IDA,IMP	ITGB1,ATP2B4,ITGA3,SPTBN1
query_1	TRUE	0.0165388	64	181	4	0.0220994	0.0625	GO:0002011	GO:BP	morphogenesis of an epithelial sheet	21026	612	GO:0002009	NAS,IMP,IEP NAS,IEA	ITGB1,COL5A1,ITGA5,NOTCH2
query_1	TRUE	0.0165388	64	181	4	0.0220994	0.0625	GO:0032663	GO:BP	regulation of interleukin-2 production	21026	7654	GO:0001817, GO:0032623	IMP,IMP,IMP,IMP	NAV3,SPTBN1,TNFAIP3,PNP
query_1	TRUE	0.0165388	64	181	4	0.0220994	0.0625	GO:0032623	GO:BP	interleukin-2 production	21026	7615	GO:0001816	IMP,IMP,IMP,IMP	NAV3,SPTBN1,TNFAIP3,PNP
query_1	TRUE	0.0169165	463	181	11	0.0607735	0.0237581	GO:0007409	GO:BP	axonogenesis	21026	2891	GO:0048667, GO:0048812, GO:0061564	IEA,IEA,TAS,ISS IBA IEA,IDA IBA IEA,IBA,ISS IBA TAS NAS IEA,ISS IEA,IBA,ISS IEA,IEA	FN1,ITGB1,NRXN3,SEMA5A,SEMA7A,NTN4,NRP1,ALCAM,NOTCH2,RELN,CDH11
query_1	TRUE	0.0170941	156	181	6	0.0331492	0.0384615	GO:2001236	GO:BP	regulation of extrinsic apoptotic signaling pathway	21026	25971	GO:0097191, GO:2001233	IMP,IDA,IMP IBA,IMP,IEA,IDA IEA	SERPINE1,INHBA,TNFRSF12A,SH3RF1,NRP1,TNFAIP3
query_1	TRUE	0.0181971	109	181	5	0.0276243	0.0458716	GO:0048144	GO:BP	fibroblast proliferation	21026	12378	GO:0008283	IDA,IDA,IDA,IEA,IEA	FN1,SPHK1,PDGFA,ABCC9,PAWR
query_1	TRUE	0.0183681	214	181	7	0.038674	0.0327103	GO:0044706	GO:BP	multi-multicellular organism process	21026	10976	GO:0032501	IMP,IEA,IBA TAS IEA,IEA,IEA,IEA,IDA	TIMP1,IGFBP7,OXTR,ITGA5,ITGA2,ITGA3,SMURF2
query_1	TRUE	0.0188317	160	181	6	0.0331492	0.0375	GO:0007612	GO:BP	learning	21026	3055	GO:0007611	IEA,IGI,IEA,IEA,IEA,ISS IEA	ITGB1,NRXN3,DKK1,TPBG,DGKI,RELN
query_1	TRUE	0.0197195	928	181	17	0.0939227	0.018319	GO:0050790	GO:BP	regulation of catalytic activity	21026	13087	GO:0065009	IDA,IMP,IDA,IDA,IDA,IDA,IDA,IDA,IEA,ISS,IMP,IDA,TAS,TAS,IDA,ISS,ISS	SERPINE1,ITGB1,SPOCK1,CCND1,TIMP1,HMGA2,ATP2B4,FGF2,ASAP2,TIMP3,ROCK1,PDGFA,IPO5,ANKLE2,RGS7,FGD4,RELN
query_1	TRUE	0.0199611	162	181	6	0.0331492	0.037037	GO:0030307	GO:BP	positive regulation of cell growth	21026	6725	GO:0001558, GO:0016049, GO:0045927, GO:0048522	IEA,ISS,IDA,IDA IEA,ISS IEA,IMP	FN1,SEMA5A,SPHK1,SEMA7A,NRP1,EIF4G1
query_1	TRUE	0.0208754	69	181	4	0.0220994	0.057971	GO:0052547	GO:BP	regulation of peptidase activity	21026	13929	GO:0030162, GO:0051336	IDA,IDA,IDA,ISS	SERPINE1,SPOCK1,TIMP1,TIMP3
query_1	TRUE	0.0208754	69	181	4	0.0220994	0.057971	GO:0060675	GO:BP	ureteric bud morphogenesis	21026	14637	GO:0001657, GO:0072171	IEA,IDA,IEP,IEA	GREM1,FGF2,PKD2,FMN1
query_1	TRUE	0.0208757	854	181	16	0.0883978	0.0187354	GO:0098662	GO:BP	inorganic cation transmembrane transport	21026	18569	GO:0098660	ISS,IMP IC IEA,IEA,IDA,IDA IBA,IDA IMP IBA IEA,IMP,IEA,IBA IEA,IEA,IDA IMP ISS IBA IEA,ISS IBA IEA,IMP ISS ISO NAS IEA,IDA IBA IEA,IDA IC,IEA	ITGB1,ATP2B4,RGS4,FGF2,SLC24A3,KCNQ5,AKAP9,SLC4A7,SCN9A,SLC20A1,PKD2,KCNK2,ABCC9,SLC12A6,GSTO1,RGS7
query_1	TRUE	0.0215259	165	181	6	0.0331492	0.0363636	GO:0006937	GO:BP	regulation of muscle contraction	21026	2565	GO:0006936, GO:0090257	IMP,IEA,IDA,IMP,IEA,IC	DSP,OXTR,SPHK1,AKAP9,ITGA2,GSTO1
query_1	TRUE	0.0216426	70	181	4	0.0220994	0.0571429	GO:0072171	GO:BP	mesonephric tubule morphogenesis	21026	16968	GO:0072078, GO:0072164	IEA,IDA,IEP,IEA	GREM1,FGF2,PKD2,FMN1
query_1	TRUE	0.0223826	284	181	8	0.0441989	0.028169	GO:1904062	GO:BP	regulation of monoatomic cation transmembrane transport	21026	23146	GO:0034765, GO:0098655	ISS,IC,IEA,IMP,IMP ISS,IEA,IDA IC,IEA	ITGB1,ATP2B4,RGS4,AKAP9,PKD2,ABCC9,GSTO1,RGS7
query_1	TRUE	0.0223826	284	181	8	0.0441989	0.028169	GO:0098742	GO:BP	cell-cell adhesion via plasma-membrane adhesion molecules	21026	18618	GO:0098609	TAS,IDA IBA IEA,ISS,IEA,IBA IEA,IEA,IMP,IBA IEA	ITGB1,CDH13,AMIGO2,ITGA5,CDH2,ITGA3,ALCAM,CDH11
query_1	TRUE	0.0225702	944	181	17	0.0939227	0.0180085	GO:0098660	GO:BP	inorganic ion transmembrane transport	21026	18567	GO:0055085	ISS,IMP IC IEA,IEA,IDA,IDA IBA,IDA IMP IBA IEA,IMP,IEA,IBA IEA,IBA IEA,IDA IMP ISS IBA IEA,ISS IBA IEA,IMP ISS ISO NAS IEA,IDA IBA IEA,IDA IC,IEA,IEA	ITGB1,ATP2B4,RGS4,FGF2,SLC24A3,KCNQ5,AKAP9,SLC4A7,SCN9A,SLC20A1,PKD2,KCNK2,ABCC9,SLC12A6,GSTO1,RGS7,CLIC4
query_1	TRUE	0.0232016	225	181	7	0.038674	0.0311111	GO:0060541	GO:BP	respiratory system development	21026	14519	GO:0048731	IEA,IEA,IEA,ISS,IEA,IMP,IEA	FBN1,FGF2,LOX,PDGFA,CCN2,ITGA3,EIF4G1
query_1	TRUE	0.0235823	169	181	6	0.0331492	0.035503	GO:0003205	GO:BP	cardiac chamber development	21026	1633	GO:0007507, GO:0048856	ISS IEA,IEA,IEA,IEA,ISS IEA,IMP	DSP,ADAMTS6,KCNK2,FOXC2,NRP1,NOTCH2
query_1	TRUE	0.0235823	169	181	6	0.0331492	0.035503	GO:0015698	GO:BP	inorganic anion transport	21026	4794	GO:0006810	IEA,IBA IEA,ISS IEA,IMP,IBA,IBA NAS IEA	SLC4A7,SLC20A1,KCNK2,ATP8B1,SLC12A6,CLIC4
query_1	TRUE	0.0238833	352	181	9	0.0497238	0.0255682	GO:0051336	GO:BP	regulation of hydrolase activity	21026	13481	GO:0050790	IDA,IMP,IDA,IDA,IEA,ISS,IMP,IDA,ISS	SERPINE1,ITGB1,SPOCK1,TIMP1,ASAP2,TIMP3,ROCK1,RGS7,FGD4
query_1	TRUE	0.0240955	118	181	5	0.0276243	0.0423729	GO:0099565	GO:BP	chemical synaptic transmission, postsynaptic	21026	18892	GO:0007166, GO:0007268, GO:0050877	IEA,IBA,IEA,IEA,ISS IEA	RGS4,INSYN2B,KCNK2,DGKI,RELN
query_1	TRUE	0.0244265	73	181	4	0.0220994	0.0547945	GO:0045109	GO:BP	intermediate filament organization	21026	11126	GO:0045104, GO:0097435	ISS IEA,IBA,IEA,IBA	DSP,KRT34,PLEC,KRT7
query_1	TRUE	0.0247375	171	181	6	0.0331492	0.0350877	GO:0001837	GO:BP	epithelial to mesenchymal transition	21026	492	GO:0048762	IMP,IDA IMP,IMP,IDA,ISS IEA,ISS IEA	GREM1,LOXL2,HMGA2,COL1A1,HAS2,ROCK1
query_1	TRUE	0.0251797	229	181	7	0.038674	0.0305677	GO:1901654	GO:BP	response to ketone	21026	21340	GO:1901700	IEA,IEA,IEA,IDA,IEA,IDA IEA,IDA	INHBA,IGFBP7,OXTR,MSN,SH3RF1,POSTN,TNFSF4
query_1	TRUE	0.0253741	877	181	16	0.0883978	0.018244	GO:0098655	GO:BP	monoatomic cation transmembrane transport	21026	18562	GO:0006812, GO:0034220	ISS,IMP IC IEA,IEA,IDA,IDA IBA,IDA IMP IBA IEA,IMP,IEA,IBA IEA,IEA,IDA IMP ISS IBA IEA,ISS IBA IEA,IMP ISS ISO NAS IEA,IDA IBA IEA,IDA IC,IEA	ITGB1,ATP2B4,RGS4,FGF2,SLC24A3,KCNQ5,AKAP9,SLC4A7,SCN9A,SLC20A1,PKD2,KCNK2,ABCC9,SLC12A6,GSTO1,RGS7
query_1	TRUE	0.0253741	74	181	4	0.0220994	0.0540541	GO:0042698	GO:BP	ovulation cycle	21026	10215	GO:0048511, GO:0048609	IGI,IEA,IEA,IEA	INHBA,OXTR,AXL,HAS2
query_1	TRUE	0.0253741	230	181	7	0.038674	0.0304348	GO:0097191	GO:BP	extrinsic apoptotic signaling pathway	21026	18295	GO:0007166, GO:0097190	IMP,IDA,IMP IBA,IMP,IEA,IEA,IDA IEA	SERPINE1,INHBA,TNFRSF12A,SH3RF1,NRP1,KRT18,TNFAIP3
query_1	TRUE	0.0253741	74	181	4	0.0220994	0.0540541	GO:0071260	GO:BP	cellular response to mechanical stimulus	21026	16288	GO:0009612, GO:0071214, GO:0071496	IEA,IEA,IEA,IEA	FGF2,COL1A1,ITGA2,PLEC
query_1	TRUE	0.0256818	173	181	6	0.0331492	0.0346821	GO:0006820	GO:BP	monoatomic anion transport	21026	2489	GO:0006811	IEA,ISS IEA,IMP,IEA,IBA,IBA NAS IEA	SLC4A7,KCNK2,ATP8B1,ABCC9,SLC12A6,CLIC4
query_1	TRUE	0.0259696	121	181	5	0.0276243	0.0413223	GO:0002062	GO:BP	chondrocyte differentiation	21026	651	GO:0030154, GO:0051216	IMP,ISS IEA,IDA,ISS IEA,IEA	GREM1,LOXL2,HMGA2,SULF1,CCN2
query_1	TRUE	0.0259696	121	181	5	0.0276243	0.0413223	GO:0051261	GO:BP	protein depolymerization	21026	13426	GO:0032984	IDA ISS IEA,ISS,IMP,IEA,IEA	MICAL2,SEMA5A,NAV3,TMOD3,SPTBN1
query_1	TRUE	0.0261095	75	181	4	0.0220994	0.0533333	GO:0071496	GO:BP	cellular response to external stimulus	21026	16498	GO:0009605	IEA,IEA,IEA,IEA	FGF2,COL1A1,ITGA2,PLEC
query_1	TRUE	0.0261095	75	181	4	0.0220994	0.0533333	GO:0003170	GO:BP	heart valve development	21026	1598	GO:0007507, GO:0048856	ISS,ISS,IMP,ISS	DKK1,ROCK1,NOTCH2,CDH11
query_1	TRUE	0.0261217	174	181	6	0.0331492	0.0344828	GO:0030308	GO:BP	negative regulation of cell growth	21026	6726	GO:0001558, GO:0016049, GO:0045926, GO:0048523	IEA,IDA,IDA,IEA,ISS IEA,IEA	GREM1,INHBA,DCBLD2,RGS4,SEMA5A,NRP1
query_1	TRUE	0.0266518	883	181	16	0.0883978	0.01812	GO:0030001	GO:BP	metal ion transport	21026	6613	GO:0006812	ISS,IDA IMP IC IEA,IEA,IDA,IDA IBA IEA,IDA IMP IBA IEA,IMP,IEA,IBA IEA,IEA,IDA IMP ISS IBA IEA,ISS IBA IEA,IMP ISS ISO NAS IEA,IDA IBA IEA,IDA IC,IEA	ITGB1,ATP2B4,RGS4,FGF2,SLC24A3,KCNQ5,AKAP9,SLC4A7,SCN9A,SLC20A1,PKD2,KCNK2,ABCC9,SLC12A6,GSTO1,RGS7
query_1	TRUE	0.0268993	884	181	16	0.0883978	0.0180995	GO:0044093	GO:BP	positive regulation of molecular function	21026	10818	GO:0065009	ISS,IMP,IDA,IDA,IDA,IDA,IEA,IMP ISS,IMP,IMP,IMP,IDA,IDA,IDA,IDA,ISS	GREM1,ITGB1,CCND1,PLAUR,HMGA2,FGF2,ASAP2,SPHK1,AKAP9,PKD2,ROCK1,PDGFA,EIF4G1,GSTO1,RGS7,RELN
query_1	TRUE	0.0272059	76	181	4	0.0220994	0.0526316	GO:0034103	GO:BP	regulation of tissue remodeling	21026	8348	GO:0048771, GO:0051239	IMP,IEA,IMP,NAS	GREM1,ABI3BP,ROCK1,TNFAIP3
query_1	TRUE	0.0273981	176	181	6	0.0331492	0.0340909	GO:0035725	GO:BP	sodium ion transmembrane transport	21026	9125	GO:0006814, GO:0098655, GO:0098662	IC,IDA,IEA,IBA IEA,IEA,IDA IMP	ATP2B4,SLC24A3,SLC4A7,SCN9A,SLC20A1,PKD2
query_1	TRUE	0.0276858	297	181	8	0.0441989	0.026936	GO:0030100	GO:BP	regulation of endocytosis	21026	6645	GO:0006897, GO:0051128, GO:0060627	ISS IEA,IDA,IMP,IDA,IMP,IDA ISS IEA,IEA,IGI	GREM1,SERPINE1,CDH13,DKK1,AXL,SPHK1,ITGA2,ROCK1
query_1	TRUE	0.0278546	235	181	7	0.038674	0.0297872	GO:0048705	GO:BP	skeletal system morphogenesis	21026	12795	GO:0001501, GO:0009887	IMP,IEA,IEA,IEA,IEA,IEA,IEA	GREM1,PRRX1,COL1A1,HAS2,FOXC2,FMN1,CCN2
query_1	TRUE	0.0280299	177	181	6	0.0331492	0.0338983	GO:1902905	GO:BP	positive regulation of supramolecular fiber organization	21026	22297	GO:0051130, GO:0097435, GO:1902903	ISS,IMP,IMP,IMP,IEA,IDA	SEMA5A,NAV3,AKAP9,NRP1,FMN1,CCN2
query_1	TRUE	0.0281888	77	181	4	0.0220994	0.0519481	GO:0051966	GO:BP	regulation of synaptic transmission, glutamatergic	21026	13841	GO:0035249, GO:0050804	IEA,IEA,IEA,ISS IEA	DKK1,OXTR,DGKI,RELN
query_1	TRUE	0.0281888	77	181	4	0.0220994	0.0519481	GO:0019226	GO:BP	transmission of nerve impulse	21026	5570	GO:0007154, GO:0050877	IDA,IEA,ISS IEA,IEA	SCN9A,ITGA2,KCNK2,PLEC
query_1	TRUE	0.0281888	124	181	5	0.0276243	0.0403226	GO:0061640	GO:BP	cytoskeleton-dependent cytokinesis	21026	15382	GO:0000910	IBA,IDA IMP ISS IBA,IEA,ISS IEA,IMP	ROCK1,PDCD6IP,PLEC,FMN2,SPTBN1
query_1	TRUE	0.0293957	658	181	13	0.0718232	0.0197568	GO:0031344	GO:BP	regulation of cell projection organization	21026	7096	GO:0030030, GO:0051128	IEA,IDA,IEA,IEA,ISS IEA,IDA IEA,IEA,IMP ISS IBA IEA,IMP IBA,IMP,IEA,ISS,ISS IEA	FN1,SPOCK1,DKK1,PRRX1,SEMA5A,SEMA7A,ITGA2,NRP1,MYO10,ATP8B1,ITGA3,PDLIM5,RELN
query_1	TRUE	0.0301909	79	181	4	0.0220994	0.0506329	GO:0050772	GO:BP	positive regulation of axonogenesis	21026	13075	GO:0007409, GO:0031346, GO:0050769, GO:0050770	IEA,ISS,IDA IEA,ISS IEA	FN1,SEMA5A,SEMA7A,NRP1
query_1	TRUE	0.0301909	79	181	4	0.0220994	0.0506329	GO:0072078	GO:BP	nephron tubule morphogenesis	21026	16878	GO:0061333, GO:0072080, GO:0072088	IEA,IDA,IEP,IEA	GREM1,FGF2,PKD2,FMN1
query_1	TRUE	0.0301909	79	181	4	0.0220994	0.0506329	GO:0009123	GO:BP	nucleoside monophosphate metabolic process	21026	3276	GO:0006753	IBA IEA,TAS IEA,IDA IBA IEA,IDA	NT5E,ADK,AK4,PNP
query_1	TRUE	0.0303747	181	181	6	0.0331492	0.0331492	GO:0031214	GO:BP	biomineral tissue development	21026	7053	GO:0009888, GO:0048513	IMP,ISS IEA,IMP,IEA,IEA,ISS	GREM1,SLC24A3,COL1A1,LOX,SLC20A1,ROCK1
query_1	TRUE	0.0311916	513	181	11	0.0607735	0.0214425	GO:0050804	GO:BP	modulation of chemical synaptic transmission	21026	13098	GO:0007268, GO:0099177	ISS IEA,IEA,IEA,IEA,IEA,IBA IEA,ISS IEA,IEA,ISS NAS IEA,IBA,IEA	ITGB1,NRXN3,DKK1,OXTR,RGS4,RAP1B,KCNK2,DGKI,RELN,MYOF,CDH11
query_1	TRUE	0.0315929	514	181	11	0.0607735	0.0214008	GO:0099177	GO:BP	regulation of trans-synaptic signaling	21026	18834	GO:0010646, GO:0023051, GO:0099537	ISS IEA,IEA,IEA,IEA,IEA,IBA IEA,ISS IEA,IEA,ISS NAS IEA,IBA,IEA	ITGB1,NRXN3,DKK1,OXTR,RGS4,RAP1B,KCNK2,DGKI,RELN,MYOF,CDH11
query_1	TRUE	0.0318787	183	181	6	0.0331492	0.0327869	GO:0008361	GO:BP	regulation of cell size	21026	3166	GO:0032535	IEA,ISS IEA,IMP,IDA IEA,ISS IEA,IDA IBA	FN1,SEMA5A,MSN,SEMA7A,NRP1,SLC12A6
query_1	TRUE	0.0321611	825	181	15	0.0828729	0.0181818	GO:0048871	GO:BP	multicellular organismal-level homeostasis	21026	12945	GO:0032501, GO:0042592	NAS,IDA NAS,IEA,IEA,ISS IEA,IEA,ISS IEA,IEA,IEA,IMP,IEA,IMP,IEA,ISS NAS IEA,ISS IEA	ITGB1,INHBA,ADGRF5,NT5E,OXTR,AXL,HAS2,CDH2,ERCC6,FOXC2,CCN2,EIF4G1,TMOD3,TNFAIP3,PACS1
query_1	TRUE	0.0321611	81	181	4	0.0220994	0.0493827	GO:0048678	GO:BP	response to axon injury	21026	12768	GO:0009611	IBA IEA,IEA,IEA,IEA	NREP,FGF2,AXL,KCNK2
query_1	TRUE	0.0321611	129	181	5	0.0276243	0.0387597	GO:0048706	GO:BP	embryonic skeletal system development	21026	12796	GO:0001501, GO:0043009	IEA,ISS IEA,ISS,IMP,IEA	PRRX1,SULF1,XYLT1,COL1A1,FOXC2
query_1	TRUE	0.0321611	81	181	4	0.0220994	0.0493827	GO:0086003	GO:BP	cardiac muscle cell contraction	21026	17645	GO:0060048, GO:0070252	IMP,IMP,IBA,IEA	DSP,AKAP9,SCN9A,ABCC9
query_1	TRUE	0.0321611	129	181	5	0.0276243	0.0387597	GO:0007613	GO:BP	memory	21026	3056	GO:0007611	IEA,IEA,IEA,IEA,ISS IEA	OXTR,ITGA5,KCNK2,ITGA3,RELN
query_1	TRUE	0.0321611	81	181	4	0.0220994	0.0493827	GO:0060395	GO:BP	SMAD protein signal transduction	21026	14387	GO:0007178, GO:0141124	IDA,IDA IEA,IDA,IEA	GREM1,INHBA,DKK1,SPTBN1
query_1	TRUE	0.0321611	81	181	4	0.0220994	0.0493827	GO:0072088	GO:BP	nephron epithelium morphogenesis	21026	16887	GO:0002009, GO:0072009, GO:0072028	IEA,IDA,IEP,IEA	GREM1,FGF2,PKD2,FMN1
query_1	TRUE	0.0322255	907	181	16	0.0883978	0.0176406	GO:0009725	GO:BP	response to hormone	21026	3608	GO:0009719, GO:0042221	IEA,IDA,IBA IEA,IEA,IBA IEA,IEA,IEA,IEA,IBA,IEA,IEA,IMP ISS IEA,IDA,IEA,IDA,IEA	INHBA,CCND1,TIMP1,IGFBP7,OXTR,FBN1,COL1A1,LOX,TIMP3,ITGA2,SH3RF1,ROCK1,FOXC2,ABCC9,TNFSF4,ITGA3
query_1	TRUE	0.0322443	244	181	7	0.038674	0.0286885	GO:0060047	GO:BP	heart contraction	21026	14103	GO:0003015, GO:0008015	IMP,IDA TAS,IEA,IMP,IBA,IMP IEA,IC	DSP,ATP2B4,RGS4,AKAP9,SCN9A,ABCC9,GSTO1
query_1	TRUE	0.0326873	446	181	10	0.0552486	0.0224215	GO:0010975	GO:BP	regulation of neuron projection development	21026	4531	GO:0031175, GO:0120035	IEA,IDA,IEA,IEA,ISS IEA,IDA IEA,ISS IEA,IEA,ISS,ISS IEA	FN1,SPOCK1,DKK1,PRRX1,SEMA5A,SEMA7A,NRP1,ITGA3,PDLIM5,RELN
query_1	TRUE	0.0331493	671	181	13	0.0718232	0.0193741	GO:0045596	GO:BP	negative regulation of cell differentiation	21026	11285	GO:0030154, GO:0045595, GO:0048523, GO:0051093	IMP ISS IEA,IEA,TAS,IEA,IDA,IDA,IEA,IDA IEA,ISS IEA,IDA,IEA,IEA,ISS	GREM1,ITGB1,INHBA,CCND1,DKK1,COL5A1,RGS4,FBN1,SEMA5A,FSTL3,VEGFC,NRP1,TNFSF4
query_1	TRUE	0.0331944	82	181	4	0.0220994	0.0487805	GO:0007405	GO:BP	neuroblast proliferation	21026	2888	GO:0048699, GO:0061351	IEA,IEA,IEA,IBA	ITGB1,FGF2,VEGFC,VCAN
query_1	TRUE	0.0332584	186	181	6	0.0331492	0.0322581	GO:0051495	GO:BP	positive regulation of cytoskeleton organization	21026	13564	GO:0007010, GO:0010638, GO:0051493	ISS,IMP,IMP,IMP,IEA,IDA	SEMA5A,NAV3,AKAP9,NRP1,FMN1,CCN2
query_1	TRUE	0.0332584	310	181	8	0.0441989	0.0258065	GO:0048638	GO:BP	regulation of developmental growth	21026	12729	GO:0040008, GO:0048589, GO:0050793	IEA,IEA,ISS IEA,IDA IEA,IDA IEA,IEA,IEA,ISS IEA	FN1,RGS4,SEMA5A,FGF2,SEMA7A,KCNK2,FOXC2,NRP1
query_1	TRUE	0.0332584	246	181	7	0.038674	0.0284553	GO:0099173	GO:BP	postsynapse organization	21026	18830	GO:0016043, GO:0050808	IEA,IDA IMP,IEA,IEA,ISS IEA,ISS,ISS IEA	NRXN3,ARHGAP22,CDH2,NRP1,ITGA3,PDLIM5,RELN
query_1	TRUE	0.0335399	378	181	9	0.0497238	0.0238095	GO:0050767	GO:BP	regulation of neurogenesis	21026	13070	GO:0022008, GO:0051960, GO:0060284	IEA,IEA,ISS IEA,IEA,IEA,IBA,IDA IEA,ISS IEA,ISS IEA	FN1,ITGB1,SEMA5A,FGF2,VEGFC,VCAN,SEMA7A,NRP1,RELN
query_1	TRUE	0.0340272	674	181	13	0.0718232	0.0192878	GO:0007610	GO:BP	behavior	21026	3053	GO:0032501	IEA,IGI,ISS IEA,IEA,IEA,IEA,IEA,IEA,IEA,ISS IEA,IEA,IEA,ISS IEA	ITGB1,NRXN3,DKK1,OXTR,FGF2,ITGA5,SCN9A,TPBG,KCNK2,ITGA3,EIF4G1,DGKI,RELN
query_1	TRUE	0.0342445	83	181	4	0.0220994	0.0481928	GO:0072028	GO:BP	nephron morphogenesis	21026	16828	GO:0009653, GO:0060993, GO:0072006	IEA,IDA,IEP,IEA	GREM1,FGF2,PKD2,FMN1
query_1	TRUE	0.0342445	83	181	4	0.0220994	0.0481928	GO:0003300	GO:BP	cardiac muscle hypertrophy	21026	1720	GO:0014897	IMP IEA,IEA,IMP,ISS	ATP2B4,RGS4,ROCK1,PDLIM5
query_1	TRUE	0.0354789	84	181	4	0.0220994	0.047619	GO:0051952	GO:BP	regulation of amine transport	21026	13828	GO:0015837, GO:0051049	ISS IEA,IDA,IEA,IEA	ITGB1,RAB3B,OXTR,RGS4
query_1	TRUE	0.0354789	84	181	4	0.0220994	0.047619	GO:0030516	GO:BP	regulation of axon extension	21026	6794	GO:0048638, GO:0048675, GO:0061387	IEA,ISS IEA,IDA IEA,ISS IEA	FN1,SEMA5A,SEMA7A,NRP1
query_1	TRUE	0.0354789	84	181	4	0.0220994	0.047619	GO:0006970	GO:BP	response to osmotic stress	21026	2586	GO:0006950, GO:0009628	IMP,IDA,IEA,IDA IMP	EFHD1,PKD2,ITGA2,SLC12A6
query_1	TRUE	0.0354789	189	181	6	0.0331492	0.031746	GO:0001764	GO:BP	neuron migration	21026	428	GO:0016477, GO:0048699	ISS,IEA,ISS,ISS IEA,IEA,ISS IBA NAS IEA	SPOCK1,AXL,SH3RF1,NRP1,ITGA3,RELN
query_1	TRUE	0.0366704	191	181	6	0.0331492	0.0314136	GO:0008154	GO:BP	actin polymerization or depolymerization	21026	3113	GO:0007015	IDA ISS IEA,ISS,IMP IBA,IEA,IEA,IEA	MICAL2,SEMA5A,ARHGAP18,FMN1,TMOD3,SPTBN1
query_1	TRUE	0.0372844	253	181	7	0.038674	0.027668	GO:0003015	GO:BP	heart process	21026	1464	GO:0003013	IMP,IDA TAS,IEA,IMP,IBA,IMP IEA,IC	DSP,ATP2B4,RGS4,AKAP9,SCN9A,ABCC9,GSTO1
query_1	TRUE	0.0372844	253	181	7	0.038674	0.027668	GO:0009913	GO:BP	epidermal cell differentiation	21026	3754	GO:0008544, GO:0030855	IDA,IEA,IBA,IMP,IEA,IMP IEA,IBA	DSP,FGF2,SLC4A7,ROCK1,PLEC,CLIC4,KRT7
query_1	TRUE	0.0373258	192	181	6	0.0331492	0.03125	GO:0000910	GO:BP	cytokinesis	21026	241	GO:0022402, GO:0051301	IBA,IDA IMP ISS IBA,IEA,ISS IEA,IMP,IMP	ROCK1,PDCD6IP,PLEC,FMN2,SH3GLB1,SPTBN1
query_1	TRUE	0.0375472	86	181	4	0.0220994	0.0465116	GO:0055006	GO:BP	cardiac cell development	21026	13988	GO:0035051, GO:0048468	IEA,IEA,IEA,ISS	INHBA,RGS4,PLEC,PDLIM5
query_1	TRUE	0.0375472	86	181	4	0.0220994	0.0465116	GO:0014897	GO:BP	striated muscle hypertrophy	21026	4751	GO:0014896	IMP IEA,IEA,IMP,ISS	ATP2B4,RGS4,ROCK1,PDLIM5
query_1	TRUE	0.0375472	86	181	4	0.0220994	0.0465116	GO:0051346	GO:BP	negative regulation of hydrolase activity	21026	13488	GO:0043086, GO:0051336	IDA,IDA,IDA,ISS	SERPINE1,SPOCK1,TIMP1,TIMP3
query_1	TRUE	0.0384549	930	181	16	0.0883978	0.0172043	GO:0033993	GO:BP	response to lipid	21026	8310	GO:0042221	IMP,IEA,IEA,IEA,IEA,ISS IEA,IDA,IDA,IEA,IEA,IEA,IEA,ISS IEA,IEA,IDA,IDA IMP	SERPINE1,INHBA,DKK1,IGFBP7,OXTR,GRAMD1B,MSN,AXL,COL1A1,LOX,ITGA2,SH3RF1,KCNK2,POSTN,TNFSF4,TNFAIP3
query_1	TRUE	0.038951	321	181	8	0.0441989	0.0249221	GO:0034765	GO:BP	regulation of monoatomic ion transmembrane transport	21026	8669	GO:0034220, GO:0034762, GO:0043269	ISS,IC,IEA,IMP,IMP ISS,IEA,IDA IC,IEA	ITGB1,ATP2B4,RGS4,AKAP9,PKD2,ABCC9,GSTO1,RGS7
query_1	TRUE	0.038951	87	181	4	0.0220994	0.045977	GO:0035050	GO:BP	embryonic heart tube development	21026	8719	GO:0007507, GO:0035295, GO:0048568, GO:0060429	ISS,IMP,IEA,IEA	MICAL2,PKD2,FOXC2,NOTCH2
query_1	TRUE	0.0391276	256	181	7	0.038674	0.0273438	GO:0045927	GO:BP	positive regulation of growth	21026	11559	GO:0040007, GO:0040008, GO:0048518	IEA,ISS,IDA IEA,IDA,IDA IEA,ISS IEA,IMP	FN1,SEMA5A,FGF2,SPHK1,SEMA7A,NRP1,EIF4G1
query_1	TRUE	0.0397393	613	181	12	0.0662983	0.0195759	GO:0010256	GO:BP	endomembrane system organization	21026	4014	GO:0016043	IMP,IDA,IDA IBA,IBA IEA,NAS,IEA,IDA IBA IEA,IMP,IMP,IDA IEA,IMP,ISS	COL5A1,ATP10A,AKAP9,ATP8B1,PDCD6IP,PLEC,TRAM2,SH3GLB1,SPTBN1,CD9,ANKLE2,MYOF
query_1	TRUE	0.0401118	139	181	5	0.0276243	0.0359712	GO:0046718	GO:BP	symbiont entry into host cell	21026	12174	GO:0019058, GO:0044409	IEA,IMP,IEA,IEA,IDA	ITGB1,AXL,ITGA5,ITGA2,NRP1
query_1	TRUE	0.0401118	196	181	6	0.0331492	0.0306122	GO:0050954	GO:BP	sensory perception of mechanical stimulus	21026	13224	GO:0007600	IMP,IEA,IEA,ISS IEA,IMP,IEA	COL1A1,SCN9A,ITGA2,KCNK2,CCDC50,ATP8B1
query_1	TRUE	0.0401118	88	181	4	0.0220994	0.0454545	GO:0014896	GO:BP	muscle hypertrophy	21026	4750	GO:0003012	IMP IEA,IEA,IMP,ISS	ATP2B4,RGS4,ROCK1,PDLIM5
query_1	TRUE	0.0401118	854	181	15	0.0828729	0.0175644	GO:0032940	GO:BP	secretion by cell	21026	7869	GO:0046903, GO:0140352	IGI TAS NAS,IEA,TAS,IBA,IEA,IEA,IEA,IEA,IBA IEA,ISS IEA,IMP,ISS IBA IEA,IEA,IEA,IBA	INHBA,NRXN3,LTBP2,RAB3B,OXTR,VEGFC,AXL,CAVIN1,RAP1B,KCNK2,PDCD6IP,SCG5,TBC1D1,DGKI,MYOF
query_1	TRUE	0.0401118	88	181	4	0.0220994	0.0454545	GO:0051591	GO:BP	response to cAMP	21026	13618	GO:0014074, GO:0046683, GO:1901700	IEA,IMP,IDA IBA,IMP	COL1A1,AKAP9,RAP1B,PKD2
query_1	TRUE	0.0407284	89	181	4	0.0220994	0.0449438	GO:0035023	GO:BP	regulation of Rho protein signal transduction	21026	8701	GO:0007266, GO:0051056	IEA,IMP IBA,IMP IEA,ISS IEA	ITGB1,DLC1,NRP1,ITGA3
query_1	TRUE	0.0407284	140	181	5	0.0276243	0.0357143	GO:0030168	GO:BP	platelet activation	21026	6662	GO:0001775, GO:0007596	IBA IEA,IDA,IDA NAS,TAS IEA,HMP	AXL,PDGFA,CD9,DGKI,TLN1
query_1	TRUE	0.0407284	89	181	4	0.0220994	0.0449438	GO:0061515	GO:BP	myeloid cell development	21026	15300	GO:0030097, GO:0030099	IEA,IDA IEA,IEA,IMP	ADGRF5,FBN1,TMOD3,NOTCH2
query_1	TRUE	0.0407284	89	181	4	0.0220994	0.0449438	GO:0046620	GO:BP	regulation of organ growth	21026	12095	GO:0035265, GO:0048638, GO:0051239	IEA,IDA IEA,IEA,IEA	RGS4,FGF2,KCNK2,FOXC2
query_1	TRUE	0.0413001	198	181	6	0.0331492	0.030303	GO:0055001	GO:BP	muscle cell development	21026	13983	GO:0042692, GO:0048468	IEA,IEA,IEA,IEA,IBA,ISS	ITGB1,RGS4,LOX,PLEC,TMOD3,PDLIM5
query_1	TRUE	0.0421181	199	181	6	0.0331492	0.0301508	GO:0032271	GO:BP	regulation of protein polymerization	21026	7399	GO:0043254, GO:0051258	IMP,IMP IBA,IMP,IEA,IEA,IEA	NAV3,ARHGAP18,AKAP9,FMN1,TMOD3,SPTBN1
query_1	TRUE	0.0421181	90	181	4	0.0220994	0.0444444	GO:0048145	GO:BP	regulation of fibroblast proliferation	21026	12379	GO:0042127, GO:0048144	IDA,IDA,IDA,IEA	FN1,SPHK1,PDGFA,PAWR
query_1	TRUE	0.0424407	144	181	5	0.0276243	0.0347222	GO:0009581	GO:BP	detection of external stimulus	21026	3502	GO:0009605, GO:0051606	TAS,IEA,ISS IBA IEA,IEA,ISS IEA	CDH2,SCN9A,PKD2,ITGA2,KCNK2
query_1	TRUE	0.0424407	330	181	8	0.0441989	0.0242424	GO:1902105	GO:BP	regulation of leukocyte differentiation	21026	21731	GO:0002521, GO:1903706	TAS,IDA IEA,IDA,IDA,ISS,ISS,IEA,IDA	INHBA,FBN1,FSTL3,AXL,SH3RF1,TNFSF4,NOTCH2,PNP
query_1	TRUE	0.0424407	91	181	4	0.0220994	0.043956	GO:1901879	GO:BP	regulation of protein depolymerization	21026	21538	GO:0043244, GO:0051261	ISS,IMP,IEA,IEA	SEMA5A,NAV3,TMOD3,SPTBN1
query_1	TRUE	0.0424407	91	181	4	0.0220994	0.043956	GO:0072091	GO:BP	regulation of stem cell proliferation	21026	16890	GO:0042127, GO:0072089	IDA IMP,IEA,IEA,IEA	HMGA2,PRRX1,FGF2,VEGFC
query_1	TRUE	0.0424407	202	181	6	0.0331492	0.029703	GO:0031099	GO:BP	regeneration	21026	6988	GO:0048856	IEA,IBA IEA,IEA,IEA,IEA,ISS IEA	CCND1,NREP,PRRX1,AXL,POSTN,CD9
query_1	TRUE	0.0424407	709	181	13	0.0718232	0.0183357	GO:0006897	GO:BP	endocytosis	21026	2540	GO:0016192, GO:0098657	ISS IEA,IDA,ISS IEA,IMP,IDA,IBA,IDA IMP IBA IEA,IDA ISS IEA,IBA,IEA,IGI,ISS IEA,IEA	GREM1,SERPINE1,ITGB1,CDH13,DKK1,RHOJ,AXL,SPHK1,MYO1D,ITGA2,ROCK1,CD9,MFGE8
query_1	TRUE	0.0424407	862	181	15	0.0828729	0.0174014	GO:0006954	GO:BP	inflammatory response	21026	2574	GO:0006952	IMP IGI,IEA,ISS IEA,IEA,IEA,IEA,IDA IEA,IEA,IEA,ISS IEA,ISS IBA IEA,IEA,IDA ISS IBA IEA,ISS IEA,IEA	SERPINE1,FN1,ITGB1,TIMP1,NT5E,MSMP,NEK7,AXL,ABI3BP,SPHK1,SEMA7A,SCN9A,TNFSF4,TNFAIP3,NOTCH2
query_1	TRUE	0.0424407	142	181	5	0.0276243	0.0352113	GO:0060048	GO:BP	cardiac muscle contraction	21026	14104	GO:0006941, GO:0060047	IMP,IMP,IBA,IEA,IC	DSP,AKAP9,SCN9A,ABCC9,GSTO1
query_1	TRUE	0.0424407	204	181	6	0.0331492	0.0294118	GO:0008016	GO:BP	regulation of heart contraction	21026	3083	GO:0060047, GO:1903522	IMP,IDA TAS,IEA,IMP,IMP,IC	DSP,ATP2B4,RGS4,AKAP9,ABCC9,GSTO1
query_1	TRUE	0.0424407	91	181	4	0.0220994	0.043956	GO:0051492	GO:BP	regulation of stress fiber assembly	21026	13561	GO:0032231, GO:0043149, GO:0110020	IDA,TAS,IMP,IDA	DLC1,ROCK1,NRP1,CCN2
query_1	TRUE	0.0424407	145	181	5	0.0276243	0.0344828	GO:0048813	GO:BP	dendrite morphogenesis	21026	12892	GO:0016358, GO:0048667, GO:0048812	IEA,IEA,ISS IEA,ISS,ISS IEA	ITGB1,TPBG,NRP1,PDLIM5,RELN
query_1	TRUE	0.0424407	142	181	5	0.0276243	0.0352113	GO:0071456	GO:BP	cellular response to hypoxia	21026	16459	GO:0001666, GO:0033554, GO:0036294	IEA,IEA,IMP,IDA,IMP	INHBA,KCNK2,FMN2,DDAH1,AK4
query_1	TRUE	0.0424407	92	181	4	0.0220994	0.0434783	GO:0045666	GO:BP	positive regulation of neuron differentiation	21026	11355	GO:0030182, GO:0045597, GO:0045664	IEA,IEA,ISS,IEA	DKK1,FGF2,TCF4,EIF4G1
query_1	TRUE	0.0424407	144	181	5	0.0276243	0.0347222	GO:0044409	GO:BP	symbiont entry into host	21026	10889	GO:0051701	IEA,IMP,IEA,IEA,IDA	ITGB1,AXL,ITGA5,ITGA2,NRP1
query_1	TRUE	0.0429787	632	181	12	0.0662983	0.0189873	GO:0050865	GO:BP	regulation of cell activation	21026	13141	GO:0001775, GO:0050794, GO:0051239	IDA IEA,TAS,IEA,IDA IEA,ISS IEA,ISS,IDA,ISS IBA IEA,IEA,IDA,ISS IEA,IDA	FN1,INHBA,ADGRF5,AXL,SPHK1,SH3RF1,PDGFA,TNFSF4,PAWR,CD9,TNFAIP3,PNP
query_1	TRUE	0.0434812	94	181	4	0.0220994	0.0425532	GO:0061337	GO:BP	cardiac conduction	21026	15203	GO:0008016	IMP,TAS,IMP,IMP	DSP,ATP2B4,AKAP9,ABCC9
query_1	TRUE	0.0435071	147	181	5	0.0276243	0.0340136	GO:0098656	GO:BP	monoatomic anion transmembrane transport	21026	18563	GO:0006820, GO:0034220	IEA,ISS IEA,IEA,IBA,IEA	SLC4A7,KCNK2,ABCC9,SLC12A6,CLIC4
query_1	TRUE	0.0435071	147	181	5	0.0276243	0.0340136	GO:0034614	GO:BP	cellular response to reactive oxygen species	21026	8627	GO:0000302, GO:0034599, GO:1901701	IEA,IEA,NAS,IEA,ISS IEA	AXL,SPHK1,PKD2,PAWR,TNFAIP3
query_1	TRUE	0.0435071	147	181	5	0.0276243	0.0340136	GO:0008064	GO:BP	regulation of actin polymerization or depolymerization	21026	3099	GO:0008154, GO:0030832, GO:0110053	ISS,IMP IBA,IEA,IEA,IEA	SEMA5A,ARHGAP18,FMN1,TMOD3,SPTBN1
query_1	TRUE	0.0435071	147	181	5	0.0276243	0.0340136	GO:0009582	GO:BP	detection of abiotic stimulus	21026	3503	GO:0009628, GO:0051606	TAS,IEA,ISS IBA IEA,IEA,ISS IEA	CDH2,SCN9A,PKD2,ITGA2,KCNK2
query_1	TRUE	0.0435071	147	181	5	0.0276243	0.0340136	GO:0001889	GO:BP	liver development	21026	513	GO:0048732, GO:0061008	IEA,IMP IEP IEA,IEA,IEA,IEA	CCND1,PKD2,ITGA2,TNFAIP3,NOTCH2
query_1	TRUE	0.0435071	147	181	5	0.0276243	0.0340136	GO:0045861	GO:BP	negative regulation of proteolysis	21026	11511	GO:0006508, GO:0030162, GO:0051248	IDA IMP IBA NAS,IDA,IDA IBA IEA,IMP ISS IBA,TAS	SERPINE1,SPOCK1,TIMP1,TIMP3,ROCK1
query_1	TRUE	0.0440977	95	181	4	0.0220994	0.0421053	GO:0048640	GO:BP	negative regulation of developmental growth	21026	12731	GO:0045926, GO:0048589, GO:0048638, GO:0051093	IEA,ISS IEA,IEA,IEA	RGS4,SEMA5A,KCNK2,NRP1
query_1	TRUE	0.0440977	95	181	4	0.0220994	0.0421053	GO:0010631	GO:BP	epithelial cell migration	21026	4260	GO:0001667, GO:0090132	IEA,IEA,ISS IEA,IEA	HAS2,ITGA2,ROCK1,ITGA3
query_1	TRUE	0.0442774	339	181	8	0.0441989	0.0235988	GO:0071214	GO:BP	cellular response to abiotic stimulus	21026	16246	GO:0009628, GO:0104004	IDA,IMP,IEA,IEA,IDA,IEA,IEA,IDA IMP	TIMP1,EFHD1,FGF2,COL1A1,PKD2,ITGA2,PLEC,SLC12A6
query_1	TRUE	0.0442774	339	181	8	0.0441989	0.0235988	GO:0104004	GO:BP	cellular response to environmental stimulus	21026	18951	GO:0051716	IDA,IMP,IEA,IEA,IDA,IEA,IEA,IDA IMP	TIMP1,EFHD1,FGF2,COL1A1,PKD2,ITGA2,PLEC,SLC12A6
query_1	TRUE	0.044691	208	181	6	0.0331492	0.0288462	GO:0071356	GO:BP	cellular response to tumor necrosis factor	21026	16378	GO:0034612, GO:0071345	IDA,IEA,IEP,IEA,IEA,TAS	SPHK1,COL1A1,HAS2,POSTN,KRT18,TNFAIP3
query_1	TRUE	0.044691	208	181	6	0.0331492	0.0288462	GO:0033002	GO:BP	muscle cell proliferation	21026	7914	GO:0008283	IMP,IDA IMP IGI IEA,IEA,IEA,IEA,IDA	CDH13,FGF2,ITGA2,KCNK2,FOXC2,TNFAIP3
query_1	TRUE	0.0449006	149	181	5	0.0276243	0.033557	GO:1904375	GO:BP	regulation of protein localization to cell periphery	21026	23400	GO:0032880, GO:1990778	IDA,IDA,IDA,IGI,IMP IGI	ITGB1,ATP2B4,ITGA3,EIF4G1,SPTBN1
query_1	TRUE	0.0449006	149	181	5	0.0276243	0.033557	GO:0036294	GO:BP	cellular response to decreased oxygen levels	21026	9458	GO:0036293, GO:0071453	IEA,IEA,IMP,IDA,IMP	INHBA,KCNK2,FMN2,DDAH1,AK4
query_1	TRUE	0.0459216	150	181	5	0.0276243	0.0333333	GO:0061008	GO:BP	hepaticobiliary system development	21026	14916	GO:0048731	IEA,IMP IEP IEA,IEA,IEA,IEA	CCND1,PKD2,ITGA2,TNFAIP3,NOTCH2
query_1	TRUE	0.0459216	150	181	5	0.0276243	0.0333333	GO:0030832	GO:BP	regulation of actin filament length	21026	6880	GO:0032535, GO:0032956	ISS,IMP IBA,IEA,IEA,IEA	SEMA5A,ARHGAP18,FMN1,TMOD3,SPTBN1
query_1	TRUE	0.0464632	642	181	12	0.0662983	0.0186916	GO:0032103	GO:BP	positive regulation of response to external stimulus	21026	7320	GO:0009605, GO:0032101, GO:0048584	IDA IMP IGI NAS,IDA,ISS,IDA IEA,IDA IGI,IDA IBA,IEA,IEA,ISS IEA,IDA,IDA TAS NAS IEA,IDA	SERPINE1,CDH13,SEMA5A,NEK7,FGF2,VEGFC,ITGA2,TPBG,NRP1,TNFSF4,TNFAIP3,IPO5
query_1	TRUE	0.0464632	642	181	12	0.0662983	0.0186916	GO:0120035	GO:BP	regulation of plasma membrane bounded cell projection organization	21026	19209	GO:0031344, GO:0120036	IEA,IDA,IEA,IEA,ISS IEA,IDA IEA,IMP ISS IBA IEA,IMP IBA,IMP,IEA,ISS,ISS IEA	FN1,SPOCK1,DKK1,PRRX1,SEMA5A,SEMA7A,NRP1,MYO10,ATP8B1,ITGA3,PDLIM5,RELN
query_1	TRUE	0.0464906	97	181	4	0.0220994	0.0412371	GO:0033135	GO:BP	regulation of peptidyl-serine phosphorylation	21026	7993	GO:0001932, GO:0018105	IDA,IMP,IMP,IMP	DKK1,AKAP9,ERCC6,EIF4G1
query_1	TRUE	0.0464906	97	181	4	0.0220994	0.0412371	GO:0015837	GO:BP	amine transport	21026	4923	GO:0071705	ISS IEA,IDA,IEA,IEA	ITGB1,RAB3B,OXTR,RGS4
query_1	TRUE	0.0467424	151	181	5	0.0276243	0.0331126	GO:0035296	GO:BP	regulation of tube diameter	21026	8888	GO:0035150	IMP,IBA IEA,ISS IEA,IEA,IEA	ITGB1,OXTR,ROCK1,FOXC2,ABCC9
query_1	TRUE	0.0467424	151	181	5	0.0276243	0.0331126	GO:0097746	GO:BP	blood vessel diameter maintenance	21026	18509	GO:0003018, GO:0008015, GO:0035296	IMP,IBA IEA,ISS IEA,IEA,IEA	ITGB1,OXTR,ROCK1,FOXC2,ABCC9
query_1	TRUE	0.0468959	415	181	9	0.0497238	0.0216867	GO:0007159	GO:BP	leukocyte cell-cell adhesion	21026	2710	GO:0098609	IDA IMP NAS,IDA,IDA IEP,IEA,IMP,IDA,ISS IBA IEA,IEA,IDA	ITGB1,NT5E,MSN,ITGA5,HAS2,ROCK1,TNFSF4,PAWR,PNP
query_1	TRUE	0.0471765	98	181	4	0.0220994	0.0408163	GO:0051781	GO:BP	positive regulation of cell division	21026	13737	GO:0048522, GO:0051301, GO:0051302	IEA,IEA,IEA,IEA	FGF5,FGF2,VEGFC,PDGFA
query_1	TRUE	0.0471765	212	181	6	0.0331492	0.0283019	GO:0006836	GO:BP	neurotransmitter transport	21026	2498	GO:0006810	ISS IEA,IEA,IDA,IBA IEA,IEA,IBA	ITGB1,NRXN3,RAB3B,RAP1B,DGKI,MYOF
query_1	TRUE	0.0471765	152	181	5	0.0276243	0.0328947	GO:0035150	GO:BP	regulation of tube size	21026	8782	GO:0090066	IMP,IBA IEA,ISS IEA,IEA,IEA	ITGB1,OXTR,ROCK1,FOXC2,ABCC9
query_1	TRUE	0.0471765	98	181	4	0.0220994	0.0408163	GO:0090132	GO:BP	epithelium migration	21026	17810	GO:0090130	IEA,IEA,ISS IEA,IEA	HAS2,ITGA2,ROCK1,ITGA3
query_1	TRUE	0.048529	99	181	4	0.0220994	0.040404	GO:2001237	GO:BP	negative regulation of extrinsic apoptotic signaling pathway	21026	25972	GO:0097191, GO:2001234, GO:2001236	IMP,IMP,IEA,IDA IEA	SERPINE1,SH3RF1,NRP1,TNFAIP3
query_1	TRUE	0.0498499	215	181	6	0.0331492	0.027907	GO:0042098	GO:BP	T cell proliferation	21026	9874	GO:0042110, GO:0046651	IDA,ISS,IMP,ISS IBA IEA,IEA,IDA	MSN,SH3RF1,CTPS1,TNFSF4,PAWR,PNP
query_1	TRUE	0.0499417	100	181	4	0.0220994	0.04	GO:0060993	GO:BP	kidney morphogenesis	21026	14902	GO:0001822, GO:0009887	IEA,IDA,IEP,IEA	GREM1,FGF2,PKD2,FMN1
query_1	TRUE	0.0499417	100	181	4	0.0220994	0.04	GO:0051588	GO:BP	regulation of neurotransmitter transport	21026	13615	GO:0006836, GO:0051049	ISS IEA,IDA,IBA IEA,IBA	ITGB1,RAB3B,RAP1B,MYOF

## Sheet: Fig3E_C2
Fig3E: GO:BP results Leiden cluster 2
query	significant	p_value	term_size	query_size	intersection_size	precision	recall	term_id	source	term_name	effective_domain_size	source_order	parents	evidence_codes	intersection
query_1	TRUE	5.49701e-07	616	192	25	0.130208	0.0405844	GO:0032787	GO:BP	monocarboxylic acid metabolic process	21026	7765	GO:0019752	ISS,IDA TAS,IDA IBA TAS IEA,TAS IEA,IDA IEP IBA TAS,IMP,IDA,IEA,IDA IBA,IDA TAS IEA,IBA,IEA,IMP,IDA IBA,IDA ISS IBA IEA,IDA IBA,ISS IBA NAS IEA,IEA,IEA,IEA,ISS IEA,IGI,IEA,IEA,IEA	ALDH1A1,GPX4,PTGIS,NR1H4,AKR1C3,NUPR1,GSTP1,PHGDH,AKR1C1,CYP1B1,ME1,TNXB,UCHL1,AKR1C2,PTGR1,EPHX1,ECI1,DDIT4,RBP1,ASPA,TRIB3,IL1B,PRKAR2B,IDH1,PGD
query_1	TRUE	7.2085e-06	122	192	11	0.0572917	0.0901639	GO:0006690	GO:BP	icosanoid metabolic process	21026	2390	GO:0019752	IDA,IDA IBA TAS IEA,IDA IEP IBA TAS,IDA,IBA,IDA TAS IEA,IDA IBA,IDA ISS IBA NAS IEA,IDA IBA,NAS,IGI	GPX4,PTGIS,AKR1C3,GSTP1,AKR1C1,CYP1B1,AKR1C2,PTGR1,EPHX1,PYCARD,IL1B
query_1	TRUE	7.2085e-06	915	192	28	0.145833	0.0306011	GO:0006082	GO:BP	organic acid metabolic process	21026	1943	GO:0044281	ISS,IDA TAS,IDA IBA TAS IEA,ISS TAS IEA,IDA IEP IBA TAS,IMP,IDA,IEA,IDA IBA,IDA TAS IEA,IDA IBA NAS IEA,IDA IBA,IEA,IMP,IDA IBA,IDA ISS IBA NAS IEA,IDA IBA,NAS,ISS IBA NAS IEA,IEA,IEA,IEA,IEA,ISS IEA,IGI,IEA,IDA IBA IEA,IEA	ALDH1A1,GPX4,PTGIS,NR1H4,AKR1C3,NUPR1,GSTP1,PHGDH,AKR1C1,CYP1B1,PSAT1,ME1,TNXB,UCHL1,AKR1C2,PTGR1,EPHX1,PYCARD,ECI1,DDIT4,PCBD1,RBP1,ASPA,TRIB3,IL1B,PRKAR2B,IDH1,PGD
query_1	TRUE	7.2085e-06	909	192	28	0.145833	0.0308031	GO:0043436	GO:BP	oxoacid metabolic process	21026	10596	GO:0006082	ISS,IDA TAS,IDA IBA TAS IEA,ISS TAS IEA,IDA IEP IBA TAS,IMP,IDA,IEA,IDA IBA,IDA TAS IEA,IDA IBA NAS IEA,IDA IBA,IEA,IMP,IDA IBA,IDA ISS IBA NAS IEA,IDA IBA,NAS,ISS IBA NAS IEA,IEA,IEA,IEA,IEA,ISS IEA,IGI,IEA,IDA IBA IEA,IEA	ALDH1A1,GPX4,PTGIS,NR1H4,AKR1C3,NUPR1,GSTP1,PHGDH,AKR1C1,CYP1B1,PSAT1,ME1,TNXB,UCHL1,AKR1C2,PTGR1,EPHX1,PYCARD,ECI1,DDIT4,PCBD1,RBP1,ASPA,TRIB3,IL1B,PRKAR2B,IDH1,PGD
query_1	TRUE	7.2085e-06	887	192	28	0.145833	0.0315671	GO:0019752	GO:BP	carboxylic acid metabolic process	21026	6004	GO:0043436	ISS,IDA TAS,IDA IBA TAS IEA,ISS TAS IEA,IDA IEP IBA TAS,IMP,IDA,IEA,IDA IBA,IDA TAS IEA,IDA IBA NAS IEA,IDA IBA,IEA,IMP,IDA IBA,IDA ISS IBA NAS IEA,IDA IBA,NAS,ISS IBA NAS IEA,IEA,IEA,IEA,IEA,ISS IEA,IGI,IEA,IDA IBA IEA,IEA	ALDH1A1,GPX4,PTGIS,NR1H4,AKR1C3,NUPR1,GSTP1,PHGDH,AKR1C1,CYP1B1,PSAT1,ME1,TNXB,UCHL1,AKR1C2,PTGR1,EPHX1,PYCARD,ECI1,DDIT4,PCBD1,RBP1,ASPA,TRIB3,IL1B,PRKAR2B,IDH1,PGD
query_1	TRUE	9.10086e-06	162	192	12	0.0625	0.0740741	GO:0120254	GO:BP	olefinic compound metabolic process	21026	19320	GO:0008152	IEA,TAS,IDA,TAS,IDA IMP IBA TAS IEA,IDA,IDA IBA,IDA TAS IEA,IDA IBA,IDA IBA,IEA,IEA	ALDH1A1,DHRS3,GPX4,PTGIS,AKR1C3,GSTP1,AKR1C1,CYP1B1,AKR1C2,EPHX1,AKR1B10,RBP1
query_1	TRUE	1.87995e-05	113	192	10	0.0520833	0.0884956	GO:0033559	GO:BP	unsaturated fatty acid metabolic process	21026	8228	GO:0006631	IDA,IDA IBA TAS IEA,IDA IEP IBA TAS,IDA,IBA,IDA TAS IEA,IDA IBA,IDA ISS IBA IEA,IDA IBA,IGI	GPX4,PTGIS,AKR1C3,GSTP1,AKR1C1,CYP1B1,AKR1C2,PTGR1,EPHX1,IL1B
query_1	TRUE	2.67402e-05	304	192	15	0.078125	0.0493421	GO:0010563	GO:BP	negative regulation of phosphorus metabolic process	21026	4199	GO:0006793, GO:0009892, GO:0051174	IMP,IDA,IEA,IDA,ISS,IDA,IDA,IMP,IDA,IEA,IDA,IDA,ISS,IDA IMP,IDA	NUPR1,GSTP1,HGF,FBLN1,THY1,UCHL1,PYCARD,DEPTOR,CDA,DDIT4,SFRP1,TRIB3,IL1B,PID1,CDKN2A
query_1	TRUE	2.67402e-05	304	192	15	0.078125	0.0493421	GO:0045936	GO:BP	negative regulation of phosphate metabolic process	21026	11568	GO:0006796, GO:0010563, GO:0019220	IMP,IDA,IEA,IDA,ISS,IDA,IDA,IMP,IDA,IEA,IDA,IDA,ISS,IDA IMP,IDA	NUPR1,GSTP1,HGF,FBLN1,THY1,UCHL1,PYCARD,DEPTOR,CDA,DDIT4,SFRP1,TRIB3,IL1B,PID1,CDKN2A
query_1	TRUE	6.19956e-05	50	192	7	0.0364583	0.14	GO:0006693	GO:BP	prostaglandin metabolic process	21026	2393	GO:0006692	IDA IBA TAS IEA,IDA IEP IBA TAS,IDA,IBA,IDA IBA,IDA IBA IEA,IGI	PTGIS,AKR1C3,GSTP1,AKR1C1,AKR1C2,PTGR1,IL1B
query_1	TRUE	6.48247e-05	51	192	7	0.0364583	0.137255	GO:0006692	GO:BP	prostanoid metabolic process	21026	2392	GO:0006690, GO:0033559	IDA IBA TAS IEA,IDA IEP IBA TAS,IDA,IBA,IDA IBA,IDA IBA IEA,IGI	PTGIS,AKR1C3,GSTP1,AKR1C1,AKR1C2,PTGR1,IL1B
query_1	TRUE	6.48247e-05	930	192	26	0.135417	0.027957	GO:0033993	GO:BP	response to lipid	21026	8310	GO:0042221	IEA,ISS IEA,IDA IMP IEA,IDA,IEA,ISS,IDA,IEA,IEA,IEA,ISS,IEA,IDA,IDA,ISS,IDA,IEA,IDA IEP,IEA,IEA,IDA IBA IEA,ISS IEA,IEA,IEA,IEA,ISS	GPX4,SLPI,NR1H4,AKR1C3,FOS,GSTP1,AKR1C1,CYP1B1,NQO1,IGFBP2,RORB,PAPPA,AKR1C2,CARD16,GBP2,PYCARD,DDIT4,SFRP1,BIN1,RBP1,IL1B,PID1,IDH1,MAOB,ABCA1,MGARP
query_1	TRUE	6.95221e-05	103	192	9	0.046875	0.0873786	GO:0034308	GO:BP	primary alcohol metabolic process	21026	8499	GO:0006066	IEA,TAS,IDA IMP IBA IEA,IMP IBA,IDA IEA,IEA,IMP IBA,IDA IMP IEA,IEA	ALDH1A1,DHRS3,AKR1C3,AKR1C1,CYP1B1,ALDH2,AKR1C2,AKR1B10,RBP1
query_1	TRUE	9.8954e-05	493	192	18	0.09375	0.0365112	GO:0009117	GO:BP	nucleotide metabolic process	21026	3272	GO:0006753	IDA IBA IEA,IBA NAS IEA,IMP,NAS,IDA IBA IEA,IDA IMP IBA IEA,IDA IMP TAS,NAS,TAS IEA,IMP,IEA,IDA IEA,IEA,IMP,IMP ISS IEA,IEA,IBA,IDA ISS IBA IEA	HINT1,ATP5MC2,NUPR1,NDUFB1,GUCY1B1,G6PD,ME1,NDUFS7,DNPH1,UCHL1,PDE1A,CDA,DDIT4,NAXE,PID1,NT5C3B,IDH1,PGD
query_1	TRUE	0.000114889	9	192	4	0.0208333	0.444444	GO:0044597	GO:BP	daunorubicin metabolic process	21026	10956	GO:0030638, GO:0030647, GO:0042180	IMP IBA,IMP IBA,IMP IBA,IMP	AKR1C3,AKR1C1,AKR1C2,AKR1B10
query_1	TRUE	0.000115667	907	192	25	0.130208	0.0275634	GO:0009725	GO:BP	response to hormone	21026	3608	GO:0009719, GO:0042221	IBA IEA,IEA,IDA,IEP,IEA,IDA,IEA,IEA,ISS,IDA,ISS IEA,IEA,IEA,IDA,IEA,IDA IEP IEA,IEA,ISS IEA,IDA IBA IEA,ISS IEA,IDA IEA,IEP,IEA,IEA,ISS	DHRS3,NR1H4,AKR1C3,GSTM3,FOS,AKR1C1,CYP1B1,NQO1,ME1,BLVRB,IGFBP2,CTSD,PAPPA,AKR1C2,DDIT4,SFRP1,TFF1,TRIB3,THRB,IL1B,PID1,ROBO2,IDH1,MAOB,MGARP
query_1	TRUE	0.000142421	677	192	21	0.109375	0.0310192	GO:0051248	GO:BP	negative regulation of protein metabolic process	21026	13413	GO:0010605, GO:0019538, GO:0051246	IDA,IDA,IEA,NAS,IMP,IDA,IDA,ISS,IDA TAS IEA,IDA IBA IEA,IGI ISS,IDA,IDA,IMP,IDA,IMP IEA,IMP,IDA,ISS,IDA,IDA ISS	CSTA,GSTP1,HGF,EIF3E,G6PD,NQO1,FBLN1,THY1,CLU,EIF4EBP1,EPHA4,UCHL1,PYCARD,DEPTOR,SFRP1,BIN1,NOP53,TRIB3,IL1B,PID1,CDKN2A
query_1	TRUE	0.000149786	10	192	4	0.0208333	0.4	GO:0030647	GO:BP	aminoglycoside antibiotic metabolic process	21026	6836	GO:0016137	IMP IBA,IMP IBA,IMP IBA,IMP	AKR1C3,AKR1C1,AKR1C2,AKR1B10
query_1	TRUE	0.000149786	10	192	4	0.0208333	0.4	GO:0030638	GO:BP	polyketide metabolic process	21026	6828	GO:0019748	IMP IBA,IMP IBA,IMP IBA,IMP	AKR1C3,AKR1C1,AKR1C2,AKR1B10
query_1	TRUE	0.000149786	10	192	4	0.0208333	0.4	GO:0044598	GO:BP	doxorubicin metabolic process	21026	10957	GO:0016137, GO:0030638, GO:0034308, GO:0042180, GO:1902644	IMP IBA,IMP IBA,IMP IBA,IMP	AKR1C3,AKR1C1,AKR1C2,AKR1B10
query_1	TRUE	0.000149786	362	192	15	0.078125	0.0414365	GO:0006066	GO:BP	alcohol metabolic process	21026	1929	GO:0044281	IEA,TAS,TAS,IDA IMP IBA IEA,IMP IBA,IMP,IDA IEA,TAS IEA,IMP IBA,IDA IMP IEA,IEA,IEA,IEA,IDA IBA IEA,IDA IEA	ALDH1A1,DHRS3,NR1H4,AKR1C3,AKR1C1,G6PD,CYP1B1,ALDH2,AKR1C2,AKR1B10,PCBD1,RBP1,APOL1,IDH1,ABCA1
query_1	TRUE	0.00028942	245	192	12	0.0625	0.0489796	GO:0001933	GO:BP	negative regulation of protein phosphorylation	21026	545	GO:0001932, GO:0006468, GO:0031400, GO:0042326	IDA,IEA,IDA,ISS,IDA,IDA,IMP,IDA,IDA,ISS,IDA,IDA	GSTP1,HGF,FBLN1,THY1,UCHL1,PYCARD,DEPTOR,SFRP1,TRIB3,IL1B,PID1,CDKN2A
query_1	TRUE	0.000347238	252	192	12	0.0625	0.047619	GO:0009636	GO:BP	response to toxic substance	21026	3540	GO:0042221	IMP,IEA,IGI,IDA,IEA,IEA,IEA,IEA,IDA TAS,IEA,IDA,IEA	ALDH1A1,GPX4,TXN,GSTM3,NUPR1,FOS,GSTP1,CYP1B1,NQO1,EPHX1,AKR1B10,MAOB
query_1	TRUE	0.000347238	169	192	10	0.0520833	0.0591716	GO:0072524	GO:BP	pyridine-containing compound metabolic process	21026	17192	GO:0008152	IMP,IDA IMP IBA IEA,NAS,IDA IMP,IMP,IEA,IMP,IDA IEA,IBA,IDA ISS IBA IEA	NUPR1,G6PD,PSAT1,ME1,UCHL1,DDIT4,NAXE,NNMT,IDH1,PGD
query_1	TRUE	0.000401746	13	192	4	0.0208333	0.307692	GO:0097707	GO:BP	ferroptosis	21026	18488	GO:0012501	IMP,ISS IEA,IMP,ISS	FTH1,GPX4,NQO1,NINJ1
query_1	TRUE	0.000433707	260	192	12	0.0625	0.0461538	GO:0042326	GO:BP	negative regulation of phosphorylation	21026	10001	GO:0016310, GO:0042325, GO:0045936	IDA,IEA,IDA,ISS,IDA,IDA,IMP,IDA,IDA,ISS,IDA,IDA	GSTP1,HGF,FBLN1,THY1,UCHL1,PYCARD,DEPTOR,SFRP1,TRIB3,IL1B,PID1,CDKN2A
query_1	TRUE	0.000552438	956	192	24	0.125	0.0251046	GO:0019220	GO:BP	regulation of phosphate metabolic process	21026	5567	GO:0006796, GO:0051174	IDA,IGI,IMP,IDA,IDA ISS,IEA,IEA,IDA,IMP,ISS,ISS,IDA IMP,IDA,IMP,IDA,IEA,IDA,IMP,IDA,IDA ISS NAS,IDA IMP ISS IEA,IDA,IEA,IEA	NR1H4,TXN,NUPR1,GSTP1,FAM20A,HGF,FGF9,FBLN1,ME1,THY1,EPHA4,UCHL1,PYCARD,DEPTOR,CDA,DDIT4,SFRP1,NOP53,TRIB3,IL1B,PID1,CDKN2A,PRKAR2B,IDH1
query_1	TRUE	0.000552438	957	192	24	0.125	0.0250784	GO:0051174	GO:BP	regulation of phosphorus metabolic process	21026	13374	GO:0006793, GO:0019222	IDA,IGI,IMP,IDA,IDA ISS,IEA,IEA,IDA,IMP,ISS,ISS,IDA IMP,IDA,IMP,IDA,IEA,IDA,IMP,IDA,IDA ISS NAS,IDA IMP ISS IEA,IDA,IEA,IEA	NR1H4,TXN,NUPR1,GSTP1,FAM20A,HGF,FGF9,FBLN1,ME1,THY1,EPHA4,UCHL1,PYCARD,DEPTOR,CDA,DDIT4,SFRP1,NOP53,TRIB3,IL1B,PID1,CDKN2A,PRKAR2B,IDH1
query_1	TRUE	0.000570266	646	192	19	0.0989583	0.0294118	GO:0006753	GO:BP	nucleoside phosphate metabolic process	21026	2442	GO:0006796, GO:0019637, GO:0055086	IDA IBA IEA,IBA NAS IEA,IMP,NAS,IDA IBA IEA,IDA IMP IBA IEA,IDA IMP TAS,NAS,IDA ISS IBA TAS IEA,IMP,IEA,IDA,IDA IEA,IEA,IMP,IMP ISS IEA,IEA,IBA,IDA ISS IBA IEA	HINT1,ATP5MC2,NUPR1,NDUFB1,GUCY1B1,G6PD,ME1,NDUFS7,DNPH1,UCHL1,PDE1A,SMPDL3A,CDA,DDIT4,NAXE,PID1,NT5C3B,IDH1,PGD
query_1	TRUE	0.000576676	320	192	13	0.0677083	0.040625	GO:0046394	GO:BP	carboxylic acid biosynthetic process	21026	11956	GO:0016053, GO:0019752	ISS,TAS,IDA IBA TAS IEA,TAS,IDA TAS,IDA,IEA,IDA IBA NAS IEA,NAS,IEA,IEA,ISS IEA,IGI	ALDH1A1,GPX4,PTGIS,NR1H4,AKR1C3,GSTP1,PHGDH,PSAT1,PYCARD,PCBD1,RBP1,TRIB3,IL1B
query_1	TRUE	0.000584725	53	192	6	0.03125	0.113208	GO:0042572	GO:BP	retinol metabolic process	21026	10155	GO:0001523, GO:0034308, GO:0042445, GO:0120254	IEA,TAS,IEA,IDA IEA,IEA,IEA	ALDH1A1,DHRS3,AKR1C3,CYP1B1,AKR1B10,RBP1
query_1	TRUE	0.000591707	323	192	13	0.0677083	0.0402477	GO:0016053	GO:BP	organic acid biosynthetic process	21026	5061	GO:0006082, GO:0044283	ISS,TAS,IDA IBA TAS IEA,TAS,IDA TAS,IDA,IEA,IDA IBA NAS IEA,NAS,IEA,IEA,ISS IEA,IGI	ALDH1A1,GPX4,PTGIS,NR1H4,AKR1C3,GSTP1,PHGDH,PSAT1,PYCARD,PCBD1,RBP1,TRIB3,IL1B
query_1	TRUE	0.000651471	327	192	13	0.0677083	0.0397554	GO:0030198	GO:BP	extracellular matrix organization	21026	6674	GO:0043062, GO:0045229	NAS IEA,IBA IEA,TAS,ISS IEA,IBA NAS IEA,IEA,IDA IMP IEA,ISS IEA,NAS,IMP,IBA IEA,IDA IBA,IBA	COL14A1,CCDC80,PRSS2,CYP1B1,COL11A1,FBLN1,TNXB,HMCN1,LUM,QSOX1,VIT,MFAP4,COL15A1
query_1	TRUE	0.000651471	430	192	15	0.078125	0.0348837	GO:0006163	GO:BP	purine nucleotide metabolic process	21026	1993	GO:0009117, GO:0072521	IDA IBA IEA,IBA NAS IEA,IMP,NAS,IDA IBA IEA,IDA IMP IBA IEA,IDA IMP,NAS,TAS,IMP,IEA,IEA,IMP ISS IEA,IBA,IDA ISS IBA IEA	HINT1,ATP5MC2,NUPR1,NDUFB1,GUCY1B1,G6PD,ME1,NDUFS7,DNPH1,UCHL1,PDE1A,DDIT4,PID1,IDH1,PGD
query_1	TRUE	0.000660963	83	192	7	0.0364583	0.0843373	GO:0001523	GO:BP	retinoid metabolic process	21026	327	GO:0016101	ISS IEA,IBA TAS IEA,IDA TAS IEA,IDA TAS,IDA IEA,IDA TAS IEA,IMP TAS IEA	ALDH1A1,DHRS3,AKR1C3,AKR1C1,CYP1B1,AKR1B10,RBP1
query_1	TRUE	0.000660963	329	192	13	0.0677083	0.0395137	GO:0045229	GO:BP	external encapsulating structure organization	21026	11178	GO:0016043	NAS IEA,IBA IEA,TAS,ISS IEA,IBA NAS IEA,IEA,IDA IMP IEA,ISS IEA,NAS,IMP,IBA IEA,IDA IBA,IBA	COL14A1,CCDC80,PRSS2,CYP1B1,COL11A1,FBLN1,TNXB,HMCN1,LUM,QSOX1,VIT,MFAP4,COL15A1
query_1	TRUE	0.000660963	328	192	13	0.0677083	0.0396341	GO:0043062	GO:BP	extracellular structure organization	21026	10414	GO:0016043	NAS IEA,IBA IEA,TAS,ISS IEA,IBA NAS IEA,IEA,IDA IMP IEA,ISS IEA,NAS,IMP,IBA IEA,IDA IBA,IBA	COL14A1,CCDC80,PRSS2,CYP1B1,COL11A1,FBLN1,TNXB,HMCN1,LUM,QSOX1,VIT,MFAP4,COL15A1
query_1	TRUE	0.000667537	983	192	24	0.125	0.0244151	GO:1901135	GO:BP	carbohydrate derivative metabolic process	21026	20969	GO:0008152	IDA,IDA IBA TAS IEA,IDA IBA IEA,IMP IBA,IBA NAS IEA,IMP,NAS,IDA IBA IEA,IMP IBA,IDA IMP IBA IEA,IEA,NAS,IMP IEA,IMP,IEA,IMP IBA,IDA IBA IEA,IMP,IEA,IBA TAS IEA,IDA,IMP ISS IEA,IDA ISS IBA IEA,IMP IBA IEA	ALDH1A1,GALNT13,HINT1,AKR1C3,ATP5MC2,NUPR1,NDUFB1,GUCY1B1,AKR1C1,G6PD,COL11A1,NDUFS7,DNPH1,UCHL1,PDE1A,AKR1C2,CDA,AKR1B10,DDIT4,GALNT12,IL1B,PID1,PGD,TMTC2
query_1	TRUE	0.000681174	153	192	9	0.046875	0.0588235	GO:0050729	GO:BP	positive regulation of inflammatory response	21026	13057	GO:0006954, GO:0031349, GO:0032103, GO:0050727	ISS IEA,IMP ISS IEA,ISS,IDA ISO NAS IEA,IDA,IDA,IGI ISS TAS IEA,ISS IEA,IDA IEA	NUPR1,MDK,GBP2,PYCARD,MAP3K8,NINJ1,IL1B,NMI,IFI35
query_1	TRUE	0.000717885	439	192	15	0.078125	0.0341686	GO:0009410	GO:BP	response to xenobiotic stimulus	21026	3461	GO:0042221	IDA,IEA,IDA,TAS NAS,IDA,TAS IEA,IEA,IDA,IEA,TAS,IEA,IEA,IDA,IEA,IEA	GSTM3,FOS,GSTP1,AKR1C1,CYP1B1,NQO1,IGFBP2,ALDH2,UCHL1,EPHX1,SFRP1,NNMT,IL1B,MAOB,ABCA1
query_1	TRUE	0.000717885	196	192	10	0.0520833	0.0510204	GO:0071466	GO:BP	cellular response to xenobiotic stimulus	21026	16468	GO:0009410, GO:0070887	IDA,IDA,TAS NAS,IDA,TAS,IDA,IEA,TAS,IDA,IEA	GSTM3,GSTP1,AKR1C1,CYP1B1,NQO1,ALDH2,UCHL1,EPHX1,IL1B,ABCA1
query_1	TRUE	0.000717885	673	192	19	0.0989583	0.0282318	GO:0055086	GO:BP	nucleobase-containing small molecule metabolic process	21026	14030	GO:0006139, GO:0044281	IDA IBA IEA,IBA NAS IEA,IMP,NAS,IDA IBA IEA,IDA IMP IBA IEA,IDA IMP TAS,NAS,IDA IMP ISS IBA TAS IEA,IMP,IEA,IDA,IDA IBA TAS IEA,IEA,IMP,IMP ISS IEA,IEA,IBA,IDA ISS IBA IEA	HINT1,ATP5MC2,NUPR1,NDUFB1,GUCY1B1,G6PD,ME1,NDUFS7,DNPH1,UCHL1,PDE1A,SMPDL3A,CDA,DDIT4,NAXE,PID1,NT5C3B,IDH1,PGD
query_1	TRUE	0.000717885	553	192	17	0.0885417	0.0307414	GO:0044092	GO:BP	negative regulation of molecular function	21026	10817	GO:0065009	IDA,IDA,IMP ISS,IDA,IDA,IDA,ISS,ISS,IDA,IDA,IDA IMP,IMP,IMP,IDA,IDA,ISS,IDA ISS	SLPI,PTGIS,NUPR1,CSTA,GSTP1,COMMD6,CYP1B1,THY1,UCHL1,CARD16,PYCARD,DEPTOR,BIN1,RBCK1,TRIB3,IL1B,CDKN2A
query_1	TRUE	0.000717885	862	192	22	0.114583	0.025522	GO:0006954	GO:BP	inflammatory response	21026	2574	GO:0006952	IDA,IEA,IBA IEA,IBA IEA,ISS IEA,TAS,NAS,IEA,IDA,TAS,IDA,IMP ISS IEA,IBA,ISS,IDA IMP ISO NAS IEA,ISS IEA,IDA,IDA IEA,IDA IGI ISS IBA TAS NAS IEA,ISS IEA,IDA IEA,TAS IEA	PTGIS,LXN,NR1H4,CCL26,NUPR1,FOS,GSTP1,HGF,IFI27,LYZ,CLU,MDK,CARD16,GBP2,PYCARD,PTN,MAP3K8,NINJ1,IL1B,NMI,IFI35,S1PR3
query_1	TRUE	0.00075499	390	192	14	0.0729167	0.0358974	GO:0050727	GO:BP	regulation of inflammatory response	21026	13055	GO:0006954, GO:0031347, GO:0032101	IDA,IBA IEA,ISS IEA,NAS,IEA,IMP ISS IEA,IBA,ISS,IDA ISO NAS IEA,IDA,IDA,IGI ISS TAS IEA,ISS IEA,IDA IEA	PTGIS,NR1H4,NUPR1,GSTP1,HGF,MDK,CARD16,GBP2,PYCARD,MAP3K8,NINJ1,IL1B,NMI,IFI35
query_1	TRUE	0.000805985	88	192	7	0.0364583	0.0795455	GO:0016101	GO:BP	diterpenoid metabolic process	21026	5094	GO:0006721	ISS IEA,IBA TAS IEA,IDA TAS IEA,IDA TAS,IDA IEA,IDA TAS IEA,IMP TAS IEA	ALDH1A1,DHRS3,AKR1C3,AKR1C1,CYP1B1,AKR1B10,RBP1
query_1	TRUE	0.000947336	400	192	14	0.0729167	0.035	GO:0006631	GO:BP	fatty acid metabolic process	21026	2335	GO:0006629, GO:0032787	IDA TAS,IDA IBA TAS IEA,IDA IEP IBA TAS,IDA,IBA,IDA TAS IEA,IEA,IDA IBA,IDA ISS IBA IEA,IDA IBA,ISS IBA NAS IEA,ISS IEA,IGI,IEA	GPX4,PTGIS,AKR1C3,GSTP1,AKR1C1,CYP1B1,TNXB,AKR1C2,PTGR1,EPHX1,ECI1,TRIB3,IL1B,PRKAR2B
query_1	TRUE	0.000968528	37	192	5	0.0260417	0.135135	GO:0071398	GO:BP	cellular response to fatty acid	21026	16420	GO:0070542, GO:0071396, GO:1901701	IDA,IDA,IDA,IDA,ISS IEA	NR1H4,AKR1C3,AKR1C1,AKR1C2,PID1
query_1	TRUE	0.000968528	349	192	13	0.0677083	0.0372493	GO:0031400	GO:BP	negative regulation of protein modification process	21026	7117	GO:0031399, GO:0036211, GO:0051248	IDA,IEA,IMP,IDA,ISS,IDA,IDA,IMP,IDA,IDA,ISS,IDA,IDA ISS	GSTP1,HGF,G6PD,FBLN1,THY1,UCHL1,PYCARD,DEPTOR,SFRP1,TRIB3,IL1B,PID1,CDKN2A
query_1	TRUE	0.00107396	638	192	18	0.09375	0.0282132	GO:0032870	GO:BP	cellular response to hormone stimulus	21026	7810	GO:0009725, GO:0070887, GO:0071495	IBA IEA,IEA,IDA,IEA,IDA,IEA,IDA,IEA,IEA,IDA,IEA,IDA IEP IEA,ISS IEA,IDA IBA IEA,ISS IEA,IDA IEA,IEP,ISS	DHRS3,NR1H4,AKR1C3,FOS,AKR1C1,CYP1B1,BLVRB,IGFBP2,CTSD,AKR1C2,DDIT4,SFRP1,TRIB3,THRB,IL1B,PID1,ROBO2,MGARP
query_1	TRUE	0.0012566	20	192	4	0.0208333	0.2	GO:0016137	GO:BP	glycoside metabolic process	21026	5130	GO:1901657	IMP IBA,IMP IBA,IMP IBA,IMP	AKR1C3,AKR1C1,AKR1C2,AKR1B10
query_1	TRUE	0.0012566	132	192	8	0.0416667	0.0606061	GO:0097237	GO:BP	cellular response to toxic substance	21026	18312	GO:0009636, GO:0070887	IMP,IEA,IGI,IDA,IEA,IEA,IDA,IDA	ALDH1A1,GPX4,TXN,GSTM3,GSTP1,CYP1B1,NQO1,AKR1B10
query_1	TRUE	0.00140667	593	192	17	0.0885417	0.0286678	GO:0044283	GO:BP	small molecule biosynthetic process	21026	10852	GO:0009058, GO:0044281	ISS,TAS,IDA IBA TAS IEA,TAS,IDA IMP TAS,IDA,IEA,IDA IMP,IDA IBA NAS IEA,IMP,NAS,IEA,IEA,ISS IEA,ISS IEA,IGI,IEA	ALDH1A1,GPX4,PTGIS,NR1H4,AKR1C3,GSTP1,PHGDH,G6PD,PSAT1,DNPH1,PYCARD,PCBD1,RBP1,TRIB3,NNMT,IL1B,PGD
query_1	TRUE	0.00145757	99	192	7	0.0364583	0.0707071	GO:0006721	GO:BP	terpenoid metabolic process	21026	2419	GO:0006720	ISS IEA,IBA TAS IEA,IDA TAS IEA,IDA TAS,IDA IEA,IDA TAS IEA,IMP TAS IEA	ALDH1A1,DHRS3,AKR1C3,AKR1C1,CYP1B1,AKR1B10,RBP1
query_1	TRUE	0.00160849	138	192	8	0.0416667	0.057971	GO:0006469	GO:BP	negative regulation of protein kinase activity	21026	2200	GO:0001933, GO:0033673, GO:0045859	IDA,ISS,IDA,IDA,IMP,IDA,ISS,IDA	GSTP1,THY1,UCHL1,PYCARD,DEPTOR,TRIB3,IL1B,CDKN2A
query_1	TRUE	0.00166323	70	192	6	0.03125	0.0857143	GO:0032088	GO:BP	negative regulation of NF-kappaB transcription factor activity	21026	7308	GO:0043433	IDA,IDA,ISS,IMP,IDA,IDA	PTGIS,COMMD6,CYP1B1,PYCARD,RBCK1,CDKN2A
query_1	TRUE	0.00166323	22	192	4	0.0208333	0.181818	GO:1902644	GO:BP	tertiary alcohol metabolic process	21026	22108	GO:0006066	IMP IBA,IMP IBA,IMP IBA,IMP	AKR1C3,AKR1C1,AKR1C2,AKR1B10
query_1	TRUE	0.00190336	613	192	17	0.0885417	0.0277325	GO:0071396	GO:BP	cellular response to lipid	21026	16418	GO:0033993, GO:0070887	IDA IMP IEA,IDA,IEA,ISS,IDA,IEA,ISS,IDA,IDA,ISS,IDA,IEA,IDA IEP,IBA,ISS IEA,IEA,ISS	NR1H4,AKR1C3,FOS,GSTP1,AKR1C1,CYP1B1,RORB,AKR1C2,CARD16,GBP2,PYCARD,DDIT4,SFRP1,IL1B,PID1,ABCA1,MGARP
query_1	TRUE	0.00190815	229	192	10	0.0520833	0.0436681	GO:1901654	GO:BP	response to ketone	21026	21340	GO:1901700	IDA,IEA,IEA,IEA,IEA,IDA,IEA,IEA,IEP,IEA	AKR1C3,FOS,CYP1B1,NQO1,PAPPA,AKR1C2,CDA,DDIT4,SFRP1,MAOB
query_1	TRUE	0.00203174	231	192	10	0.0520833	0.04329	GO:0072593	GO:BP	reactive oxygen species metabolic process	21026	17223	GO:0008152	IDA,IGI,ISS,IDA,IEA,ISS IEA,IDA IEA,IEA,IMP ISS IBA IEA,NAS	AKR1C3,TXN,GSTP1,AKR1C1,G6PD,CYP1B1,NQO1,DDIT4,PID1,MAOB
query_1	TRUE	0.00206957	281	192	11	0.0572917	0.0391459	GO:0006959	GO:BP	humoral immune response	21026	2579	GO:0006955	IDA ISS IBA IEA,IBA,TAS,IEA,IBA,TAS,TAS IEA,IEA,IMP,IDA IBA TAS IEA,IGI	SLPI,CCL26,PRSS2,C1S,WFDC2,LYZ,CLU,C1R,HMGN2,CFH,IL1B
query_1	TRUE	0.00206957	145	192	8	0.0416667	0.0551724	GO:0033673	GO:BP	negative regulation of kinase activity	21026	8284	GO:0042326, GO:0043549, GO:0051348	IDA,ISS,IDA,IDA,IMP,IDA,ISS,IDA	GSTP1,THY1,UCHL1,PYCARD,DEPTOR,TRIB3,IL1B,CDKN2A
query_1	TRUE	0.00226045	109	192	7	0.0364583	0.0642202	GO:0001676	GO:BP	long-chain fatty acid metabolic process	21026	378	GO:0006631	IDA TAS,TAS,TAS,IDA,IDA TAS IEA,ISS,IDA IBA	GPX4,PTGIS,AKR1C3,GSTP1,CYP1B1,PTGR1,EPHX1
query_1	TRUE	0.00237166	76	192	6	0.03125	0.0789474	GO:0006081	GO:BP	aldehyde metabolic process	21026	1942	GO:0008152	TAS,IDA,IDA,IDA IEA,IDA,IEA	ALDH1A1,AKR1C3,AKR1C1,CYP1B1,ALDH2,IDH1
query_1	TRUE	0.00239325	339	192	12	0.0625	0.0353982	GO:0032496	GO:BP	response to lipopolysaccharide	21026	7553	GO:0002237, GO:0033993, GO:1901700	ISS IEA,IEA,IEA,ISS,IEA,IDA,ISS,IDA,IEA,IDA IBA IEA,IEA,IEA	SLPI,NR1H4,FOS,GSTP1,NQO1,CARD16,GBP2,PYCARD,BIN1,IL1B,MAOB,ABCA1
query_1	TRUE	0.00250548	77	192	6	0.03125	0.0779221	GO:1901657	GO:BP	glycosyl compound metabolic process	21026	21343	GO:1901135	IMP IBA,IMP IBA,IMP IEA,IMP IBA,IDA IBA IEA,IMP	AKR1C3,AKR1C1,DNPH1,AKR1C2,CDA,AKR1B10
query_1	TRUE	0.0027087	244	192	10	0.0520833	0.0409836	GO:0042445	GO:BP	hormone metabolic process	21026	10092	GO:0008152, GO:0010817	IEA,TAS,IDA IBA IEA,IDA IBA,IDA IEA,IEA,IDA IBA,IEA,IEA,IDA	ALDH1A1,DHRS3,AKR1C3,AKR1C1,CYP1B1,SELENOM,AKR1C2,AKR1B10,RBP1,CPA4
query_1	TRUE	0.00282183	115	192	7	0.0364583	0.0608696	GO:0010821	GO:BP	regulation of mitochondrion organization	21026	4416	GO:0007005, GO:0033043	IGI,IDA,TAS,IBA IEA,IDA,IC,ISS	DCN,HGF,CLU,MFF,PYCARD,PID1,MGARP
query_1	TRUE	0.00330469	52	192	5	0.0260417	0.0961538	GO:0006749	GO:BP	glutathione metabolic process	21026	2439	GO:0006575, GO:0006790, GO:0043603	IDA IEA,IDA IEA,IMP,IEA,IDA IEA	GSTM3,GSTP1,G6PD,IDH1,GSTM5
query_1	TRUE	0.00331087	28	192	4	0.0208333	0.142857	GO:0045980	GO:BP	negative regulation of nucleotide metabolic process	21026	11610	GO:0006140, GO:0009117, GO:0045934, GO:0045936, GO:0062014	IMP,IDA,IEA,IMP	NUPR1,CDA,DDIT4,PID1
query_1	TRUE	0.00331087	357	192	12	0.0625	0.0336134	GO:0002237	GO:BP	response to molecule of bacterial origin	21026	768	GO:0009617, GO:0043207	ISS IEA,IEA,IEA,ISS,IEA,IDA,ISS,IDA,IEA,IDA IBA IEA,IEA,IEA	SLPI,NR1H4,FOS,GSTP1,NQO1,CARD16,GBP2,PYCARD,BIN1,IL1B,MAOB,ABCA1
query_1	TRUE	0.0034427	162	192	8	0.0416667	0.0493827	GO:0046496	GO:BP	nicotinamide nucleotide metabolic process	21026	12034	GO:0019362	IMP,IDA IMP IBA IEA,IDA IMP,IMP,IEA,IMP,IBA,IDA ISS IBA IEA	NUPR1,G6PD,ME1,UCHL1,DDIT4,NAXE,IDH1,PGD
query_1	TRUE	0.0034427	162	192	8	0.0416667	0.0493827	GO:0019362	GO:BP	pyridine nucleotide metabolic process	21026	5693	GO:0009117, GO:0072524	IMP,IDA IMP IBA IEA,IDA IMP,IMP,IEA,IMP,IBA,IDA ISS IBA IEA	NUPR1,G6PD,ME1,UCHL1,DDIT4,NAXE,IDH1,PGD
query_1	TRUE	0.0034427	121	192	7	0.0364583	0.0578512	GO:0006720	GO:BP	isoprenoid metabolic process	21026	2418	GO:0006629	ISS IEA,IBA TAS IEA,IDA TAS IEA,IDA TAS,IDA IEA,IDA TAS IEA,IMP TAS IEA	ALDH1A1,DHRS3,AKR1C3,AKR1C1,CYP1B1,AKR1B10,RBP1
query_1	TRUE	0.00346854	85	192	6	0.03125	0.0705882	GO:0006140	GO:BP	regulation of nucleotide metabolic process	21026	1980	GO:0009117, GO:0019219, GO:0019220, GO:0062012	IMP,IMP,IMP,IDA,IEA,IMP ISS IEA	NUPR1,ME1,UCHL1,CDA,DDIT4,PID1
query_1	TRUE	0.00346854	208	192	9	0.046875	0.0432692	GO:0071356	GO:BP	cellular response to tumor necrosis factor	21026	16378	GO:0034612, GO:0071345	IEA,IEA,IC,IEA,IMP,IEP,IDA IMP,IDA,ISS NAS IEA	NR1H4,FOS,GSTP1,CYP1B1,CARD16,GBP2,PYCARD,SFRP1,PID1
query_1	TRUE	0.00346854	662	192	17	0.0885417	0.0256798	GO:1902532	GO:BP	negative regulation of intracellular signal transduction	21026	22042	GO:0009968, GO:0035556, GO:1902531	IEA,IDA IEA,IDA ISS NAS,IDA,IMP,IDA,IDA,IMP IEA,IDA,IDA IMP IGI IBA IEA,IMP IBA IEA,IDA,IMP IEA,ISS,IDA,IDA,IMP	DHRS3,NR1H4,GSTP1,FBLN1,CLU,EPHA4,UCHL1,SMPDL3A,PYCARD,DEPTOR,DDIT4,SFRP1,NOP53,IL1B,PRKAR2B,NMI,IFI35
query_1	TRUE	0.00346854	728	192	18	0.09375	0.0247253	GO:0009617	GO:BP	response to bacterium	21026	3529	GO:0051707	IDA ISS IBA IEA,IEA,IEA,IEA,ISS,IEA,IBA,IDA IBA IEA,IEA,IEA,IDA,ISS IBA,IDA IMP IEA,IEA,IMP,IDA IBA IEA,IEA,IEA	SLPI,NR1H4,CCDC80,FOS,GSTP1,FAM20A,WFDC2,LYZ,NQO1,HMCN1,CARD16,GBP2,PYCARD,BIN1,RBCK1,IL1B,MAOB,ABCA1
query_1	TRUE	0.00346854	122	192	7	0.0364583	0.057377	GO:1990748	GO:BP	cellular detoxification	21026	24835	GO:0009987, GO:0097237, GO:0098754	IMP,IEA,IGI,IDA,IEA,IDA,IDA	ALDH1A1,GPX4,TXN,GSTM3,GSTP1,NQO1,AKR1B10
query_1	TRUE	0.00358123	123	192	7	0.0364583	0.0569106	GO:0030278	GO:BP	regulation of ossification	21026	6718	GO:0001503, GO:0051239	IEA,ISS IEA,ISS IEA,ISS IEA,ISS IEA,ISS IEA,IDA IMP IEA	DHRS3,PKDCC,MDK,OSR2,PTN,FBN2,SFRP1
query_1	TRUE	0.00376551	606	192	16	0.0833333	0.0264026	GO:0097190	GO:BP	apoptotic signaling pathway	21026	18294	GO:0006915, GO:0007165	IMP,IDA,IMP ISS IEA,IDA,IDA IEA,IMP IBA,ISS IEA,IMP TAS IC,IDA IMP,IMP,ISS IEA,IDA IEA,IEA,IDA TAS,IEA,IDA IEA	HINT1,PTGIS,NUPR1,GSTP1,HGF,IFI27,CYP1B1,CLU,PYCARD,DEPTOR,DDIT4,SFRP1,RBCK1,TRIB3,MKNK2,IL1B
query_1	TRUE	0.00379781	125	192	7	0.0364583	0.056	GO:0006805	GO:BP	xenobiotic metabolic process	21026	2479	GO:0008152, GO:0071466	IDA,IDA,TAS NAS,IDA,TAS,IDA,TAS	GSTM3,GSTP1,AKR1C1,CYP1B1,NQO1,ALDH2,EPHX1
query_1	TRUE	0.00379781	213	192	9	0.046875	0.0422535	GO:0042180	GO:BP	ketone metabolic process	21026	9916	GO:0008152	TAS,IDA IMP IBA,IDA IMP IBA,IDA IEA,IDA IMP IBA,IMP,IDA,ISS IEA,IGI	NR1H4,AKR1C3,AKR1C1,NQO1,AKR1C2,AKR1B10,NQO2,TRIB3,IL1B
query_1	TRUE	0.00379781	167	192	8	0.0416667	0.0479042	GO:0051348	GO:BP	negative regulation of transferase activity	21026	13490	GO:0043086, GO:0051338	IDA,ISS,IDA,IDA,IMP,IDA,ISS,IDA ISS	GSTP1,THY1,UCHL1,PYCARD,DEPTOR,TRIB3,IL1B,CDKN2A
query_1	TRUE	0.00409167	57	192	5	0.0260417	0.0877193	GO:0019369	GO:BP	arachidonate metabolic process	21026	5699	GO:0001676, GO:0006690, GO:0033559, GO:0120254	IDA,TAS,TAS,IDA TAS IEA,IDA IBA	GPX4,PTGIS,AKR1C3,CYP1B1,EPHX1
query_1	TRUE	0.00427948	320	192	11	0.0572917	0.034375	GO:0062012	GO:BP	regulation of small molecule metabolic process	21026	15559	GO:0019222, GO:0044281	ISS TAS IEA,IDA IMP,IMP,IMP,IMP,IDA,IEA,ISS IEA,ISS IEA,IGI,IMP ISS IEA	NR1H4,AKR1C3,NUPR1,ME1,UCHL1,CDA,DDIT4,TRIB3,NNMT,IL1B,PID1
query_1	TRUE	0.00443921	377	192	12	0.0625	0.0318302	GO:0030522	GO:BP	intracellular receptor signaling pathway	21026	6799	GO:0035556	IBA IEA,IDA,IDA TAS IEA,IDA,IEA,IEA,IMP IEA,ISS,IDA,IDA,IMP,IDA IBA IEA	DHRS3,PTGIS,NR1H4,AKR1C3,RORB,NR2F1,SMPDL3A,GBP2,PYCARD,SFRP1,NOP53,THRB
query_1	TRUE	0.00445891	322	192	11	0.0572917	0.0341615	GO:0051090	GO:BP	regulation of DNA-binding transcription factor activity	21026	13312	GO:0006355, GO:0065009	IDA,IMP ISS,IDA,ISS,IMP,IDA,IDA IMP,IDA,IDA,IDA,IDA	PTGIS,NUPR1,COMMD6,CYP1B1,CLU,CARD16,PYCARD,RBCK1,IL1B,NTS,CDKN2A
query_1	TRUE	0.00449201	130	192	7	0.0364583	0.0538462	GO:0043433	GO:BP	negative regulation of DNA-binding transcription factor activity	21026	10593	GO:0044092, GO:0051090	IDA,IMP ISS,IDA,ISS,IMP,IDA,IDA	PTGIS,NUPR1,COMMD6,CYP1B1,PYCARD,RBCK1,CDKN2A
query_1	TRUE	0.00462905	380	192	12	0.0625	0.0315789	GO:0019693	GO:BP	ribose phosphate metabolic process	21026	5978	GO:0006796, GO:0019637, GO:1901135	IDA IBA IEA,IBA NAS IEA,IMP,NAS,IDA IBA IEA,IMP,NAS,IMP,IEA,IEA,IEA,IMP ISS IEA	HINT1,ATP5MC2,NUPR1,NDUFB1,GUCY1B1,G6PD,NDUFS7,UCHL1,PDE1A,CDA,DDIT4,PID1
query_1	TRUE	0.00462905	59	192	5	0.0260417	0.0847458	GO:0019748	GO:BP	secondary metabolic process	21026	6000	GO:0008152	IMP IBA,IMP IBA,IEA,IMP IBA,IMP	AKR1C3,AKR1C1,CYP1B1,AKR1C2,AKR1B10
query_1	TRUE	0.00462905	560	192	15	0.078125	0.0267857	GO:0002253	GO:BP	activation of immune response	21026	783	GO:0002376, GO:0050778	IEA,IEA,ISS IEA,TAS IEA,IEA,IMP IEA,ISS,IDA NAS IEA,IMP,IDA,ISS,IDA IBA TAS IEA,IGI,ISS IEA,IDA	NR1H4,C1S,THY1,CLU,C1R,SMPDL3A,GBP2,PYCARD,NOP53,RBCK1,NINJ1,CFH,IL1B,NMI,IFI35
query_1	TRUE	0.00485722	563	192	15	0.078125	0.026643	GO:0072521	GO:BP	purine-containing compound metabolic process	21026	17189	GO:0008152	IDA IBA IEA,IBA NAS IEA,IMP,NAS,IDA IBA IEA,IDA IMP IBA IEA,IDA IMP,NAS,TAS,IMP,IEA,IEA,IMP ISS IEA,IBA,IDA ISS IBA IEA	HINT1,ATP5MC2,NUPR1,NDUFB1,GUCY1B1,G6PD,ME1,NDUFS7,DNPH1,UCHL1,PDE1A,DDIT4,PID1,IDH1,PGD
query_1	TRUE	0.00485722	60	192	5	0.0260417	0.0833333	GO:0070542	GO:BP	response to fatty acid	21026	15943	GO:0033993, GO:1901700	IDA,IDA,IDA,IDA,ISS IEA	NR1H4,AKR1C3,AKR1C1,AKR1C2,PID1
query_1	TRUE	0.00528311	277	192	10	0.0520833	0.0361011	GO:0097305	GO:BP	response to alcohol	21026	18345	GO:1901700	IDA,IEA,IEA,IEA,IEA,IDA,IEA,IEP,IEA,IEA	AKR1C3,FOS,G6PD,CYP1B1,NQO1,AKR1C2,CDA,SFRP1,MAOB,ABCA1
query_1	TRUE	0.00563562	229	192	9	0.046875	0.0393013	GO:0034612	GO:BP	response to tumor necrosis factor	21026	8626	GO:0034097	IEA,IEA,IC,IEA,IMP,IEP,IDA IMP,IDA,ISS NAS IEA	NR1H4,FOS,GSTP1,CYP1B1,CARD16,GBP2,PYCARD,SFRP1,PID1
query_1	TRUE	0.00567428	984	192	21	0.109375	0.0213415	GO:0045087	GO:BP	innate immune response	21026	11116	GO:0006955, GO:0140546	ISS IBA IEA,IEA,IEA,IDA IMP IBA IEA,IBA,IDA ISS IBA IEA,IMP IEA,IEA,IEA,IEA,IDA IBA IEA,IDA,IMP IEA,IDA ISS IBA IEA,IDA NAS IEA,IMP,IDA,ISS,IDA IEA,IMP ISS IEA,IDA IEA	SLPI,NR1H4,C1S,IFITM3,WFDC2,BST2,IFI27,NQO1,CLU,C1R,IFITM2,UBE2L6,SMPDL3A,GBP2,PYCARD,NOP53,APOL1,NINJ1,CFH,NMI,IFI35
query_1	TRUE	0.0057199	230	192	9	0.046875	0.0391304	GO:0097191	GO:BP	extrinsic apoptotic signaling pathway	21026	18295	GO:0007166, GO:0097190	IDA,IEA,IMP,IDA,IMP,IDA IEA,IEA,IEA,IDA IEA	GSTP1,HGF,IFI27,PYCARD,DEPTOR,SFRP1,RBCK1,MKNK2,IL1B
query_1	TRUE	0.00585694	35	192	4	0.0208333	0.114286	GO:0048147	GO:BP	negative regulation of fibroblast proliferation	21026	12381	GO:0008285, GO:0048144, GO:0048145	IDA,IEA,ISS,IDA	FTH1,NUPR1,GSTP1,SFRP1
query_1	TRUE	0.00604846	779	192	18	0.09375	0.0231065	GO:0001932	GO:BP	regulation of protein phosphorylation	21026	544	GO:0006468, GO:0031399, GO:0042325	IGI,IDA,IDA ISS,IEA,IEA,IDA,ISS,ISS,IDA,IDA,IMP,IDA,IMP,IDA,IDA ISS NAS,IDA,IDA,IEA	TXN,GSTP1,FAM20A,HGF,FGF9,FBLN1,THY1,EPHA4,UCHL1,PYCARD,DEPTOR,SFRP1,NOP53,TRIB3,IL1B,PID1,CDKN2A,PRKAR2B
query_1	TRUE	0.00604846	64	192	5	0.0260417	0.078125	GO:1901224	GO:BP	positive regulation of non-canonical NF-kappaB signal transduction	21026	21043	GO:0038061, GO:1901222, GO:1902533	IPI,IEA,IDA,IDA,ISS IEA	PYCARD,RBCK1,IL1B,NMI,IFI35
query_1	TRUE	0.00604846	64	192	5	0.0260417	0.078125	GO:0006956	GO:BP	complement activation	21026	2576	GO:0002252, GO:0002253, GO:0006959	IEA,TAS IEA,IEA,IDA IBA TAS IEA,IGI	C1S,CLU,C1R,CFH,IL1B
query_1	TRUE	0.00639692	36	192	4	0.0208333	0.111111	GO:0046825	GO:BP	regulation of protein export from nucleus	21026	12215	GO:0006611, GO:0033157, GO:0046822	IEA,IGI,NAS,IMP	TXN,IFI27,IL1B,CDKN2A
query_1	TRUE	0.00645618	925	192	20	0.104167	0.0216216	GO:0051093	GO:BP	negative regulation of developmental process	21026	13315	GO:0032502, GO:0048519, GO:0050793	IDA,ISS,IEA,ISS IEA,ISS IEA,IMP ISS IEA,IMP,ISS IEA,ISS IEA,IDA IMP IEA,IMP,ISS IEA,IEA,TAS,ISS,ISS,ISS IEA,TAS,ISS,IMP	DCN,FGF9,G6PD,THY1,RORB,EPHA4,MDK,MEIS1,PTN,SFRP1,NAXE,TRIB3,JDP2,IL1B,ROBO2,CDKN2A,MEIS2,ABCA1,MGARP,S1PR3
query_1	TRUE	0.00691015	37	192	4	0.0208333	0.108108	GO:0070269	GO:BP	pyroptotic inflammatory response	21026	15805	GO:0006954	IDA,ISS,NAS,IDA	IFI27,GBP2,PYCARD,NINJ1
query_1	TRUE	0.00715521	67	192	5	0.0260417	0.0746269	GO:0046626	GO:BP	regulation of insulin receptor signaling pathway	21026	12098	GO:0008286, GO:0009966	IEA,IDA,IEA,ISS IEA,IDA IEA	NR1H4,BLVRB,CTSD,IL1B,PID1
query_1	TRUE	0.00728762	293	192	10	0.0520833	0.0341297	GO:0043086	GO:BP	negative regulation of catalytic activity	21026	10424	GO:0044092, GO:0050790	IDA,IDA,ISS,IDA,IDA,IMP,IMP,IDA,ISS,IDA ISS	CSTA,GSTP1,THY1,UCHL1,PYCARD,DEPTOR,BIN1,TRIB3,IL1B,CDKN2A
query_1	TRUE	0.00797005	69	192	5	0.0260417	0.0724638	GO:0030199	GO:BP	collagen fibril organization	21026	6675	GO:0030198, GO:0097435	NAS IEA,ISS IEA,NAS IEA,IDA IEA,NAS	COL14A1,CYP1B1,COL11A1,TNXB,LUM
query_1	TRUE	0.00839574	107	192	6	0.03125	0.0560748	GO:0062014	GO:BP	negative regulation of small molecule metabolic process	21026	15561	GO:0009892, GO:0044281, GO:0062012	IDA,IMP,IDA,IEA,ISS IEA,IMP	AKR1C3,NUPR1,CDA,DDIT4,TRIB3,PID1
query_1	TRUE	0.00839574	70	192	5	0.0260417	0.0714286	GO:2000379	GO:BP	positive regulation of reactive oxygen species metabolic process	21026	25251	GO:0009893, GO:0072593, GO:2000377	IDA,ISS,IDA,IEA,IMP	AKR1C3,GSTP1,AKR1C1,CYP1B1,PID1
query_1	TRUE	0.00839574	149	192	7	0.0364583	0.0469799	GO:0098754	GO:BP	detoxification	21026	18624	GO:0008150, GO:0009636	IMP,IEA,IGI,IDA,IEA,IDA,IDA	ALDH1A1,GPX4,TXN,GSTM3,GSTP1,NQO1,AKR1B10
query_1	TRUE	0.00848693	671	192	16	0.0833333	0.023845	GO:0045596	GO:BP	negative regulation of cell differentiation	21026	11285	GO:0030154, GO:0045595, GO:0048523, GO:0051093	ISS,IEA,ISS,ISS IEA,IMP,IMP,ISS IEA,ISS IEA,IDA IMP IEA,ISS IEA,IEA,TAS,ISS,ISS IEA,TAS,IMP	FGF9,G6PD,THY1,RORB,EPHA4,MDK,MEIS1,PTN,SFRP1,TRIB3,JDP2,IL1B,CDKN2A,MEIS2,ABCA1,S1PR3
query_1	TRUE	0.00864662	108	192	6	0.03125	0.0555556	GO:0097306	GO:BP	cellular response to alcohol	21026	18346	GO:0097305, GO:1901701	IDA,IEA,IEA,IDA,IEP,IEA	AKR1C3,FOS,CYP1B1,AKR1C2,SFRP1,ABCA1
query_1	TRUE	0.00873647	71	192	5	0.0260417	0.0704225	GO:0014015	GO:BP	positive regulation of gliogenesis	21026	4568	GO:0014013, GO:0042063, GO:0050769	IDA,IDA IMP,IMP,IEA,IGI	MDK,PTN,BIN1,ASPA,IL1B
query_1	TRUE	0.00909349	72	192	5	0.0260417	0.0694444	GO:0071901	GO:BP	negative regulation of protein serine/threonine kinase activity	21026	16741	GO:0006469, GO:0071900	IDA,IDA,IDA,ISS,IDA	GSTP1,UCHL1,PYCARD,IL1B,CDKN2A
query_1	TRUE	0.00909349	72	192	5	0.0260417	0.0694444	GO:1900076	GO:BP	regulation of cellular response to insulin stimulus	21026	20116	GO:0032869, GO:0048583, GO:0050794	IEA,IDA,IEA,ISS IEA,IDA IEA	NR1H4,BLVRB,CTSD,IL1B,PID1
query_1	TRUE	0.00909349	72	192	5	0.0260417	0.0694444	GO:0006809	GO:BP	nitric oxide biosynthetic process	21026	2481	GO:0009058, GO:0046209	IDA,ISS IEA,TAS,IDA,IDA	PTGIS,CYP1B1,NQO1,CLU,IL1B
query_1	TRUE	0.00918461	547	192	14	0.0729167	0.0255941	GO:0001525	GO:BP	angiogenesis	21026	328	GO:0048514, GO:0048646	IDA,IMP,IEA,ISS IEA,ISS IEA,IMP,IBA IEA,IDA,ISS,IMP,IDA IEA,IDA ISS IEA,IEA,IEA	DCN,PTGIS,FGF9,CYP1B1,THY1,MDK,MEIS1,HSPB6,SFRP1,NAXE,NINJ1,IL1B,THSD7A,COL15A1
query_1	TRUE	0.00918461	41	192	4	0.0208333	0.097561	GO:0006739	GO:BP	NADP metabolic process	21026	2430	GO:0006163, GO:0046496	IDA IMP IBA IEA,IDA IMP,IBA,IDA ISS IBA IEA	G6PD,ME1,IDH1,PGD
query_1	TRUE	0.00994358	112	192	6	0.03125	0.0535714	GO:1901655	GO:BP	cellular response to ketone	21026	21341	GO:1901654, GO:1901701	IDA,IEA,IEA,IDA,IEA,IEP	AKR1C3,FOS,CYP1B1,AKR1C2,DDIT4,SFRP1
query_1	TRUE	0.0101139	156	192	7	0.0364583	0.0448718	GO:2001236	GO:BP	regulation of extrinsic apoptotic signaling pathway	21026	25971	GO:0097191, GO:2001233	IDA,IEA,IDA,IMP,IDA IEA,IEA,IDA	GSTP1,HGF,PYCARD,DEPTOR,SFRP1,RBCK1,IL1B
query_1	TRUE	0.01054	430	192	12	0.0625	0.027907	GO:0001503	GO:BP	ossification	21026	318	GO:0032501	IEA,IEA,NAS,IEA,IEA,ISS IEA,ISS IEA,ISS IEA,ISS IEA,IDA ISS IEA,ISS IEA,IDA IMP IEP IEA	DHRS3,CEBPD,HGF,FGF9,COL11A1,RORB,PKDCC,MDK,OSR2,PTN,FBN2,SFRP1
query_1	TRUE	0.01054	830	192	18	0.09375	0.0216867	GO:0042325	GO:BP	regulation of phosphorylation	21026	10000	GO:0016310, GO:0019220	IGI,IDA,IDA ISS,IEA,IEA,IDA,ISS,ISS,IDA,IDA,IMP,IDA,IMP,IDA,IDA ISS NAS,IDA,IDA,IEA	TXN,GSTP1,FAM20A,HGF,FGF9,FBLN1,THY1,EPHA4,UCHL1,PYCARD,DEPTOR,SFRP1,NOP53,TRIB3,IL1B,PID1,CDKN2A,PRKAR2B
query_1	TRUE	0.010908	372	192	11	0.0572917	0.0295699	GO:0009259	GO:BP	ribonucleotide metabolic process	21026	3410	GO:0009117, GO:0019693	IDA IBA IEA,IBA NAS IEA,IMP,NAS,IDA IBA IEA,NAS,IMP,IEA,IEA,IEA,IMP ISS IEA	HINT1,ATP5MC2,NUPR1,NDUFB1,GUCY1B1,NDUFS7,UCHL1,PDE1A,CDA,DDIT4,PID1
query_1	TRUE	0.0110132	159	192	7	0.0364583	0.0440252	GO:0031960	GO:BP	response to corticosteroid	21026	7264	GO:0048545	IDA,IEA,IEA,IEA,IEA,IEA,IEA	AKR1C3,FOS,CYP1B1,IGFBP2,PAPPA,DDIT4,MAOB
query_1	TRUE	0.0114468	44	192	4	0.0208333	0.0909091	GO:0030501	GO:BP	positive regulation of bone mineralization	21026	6785	GO:0030282, GO:0030500, GO:0045778, GO:0070169	ISS IEA,ISS IEA,ISS IEA,ISS IEA	PKDCC,OSR2,PTN,FBN2
query_1	TRUE	0.0115904	77	192	5	0.0260417	0.0649351	GO:0045685	GO:BP	regulation of glial cell differentiation	21026	11371	GO:0010001, GO:0045595	ISS IEA,IDA,IDA IMP,IMP,IEA	EPHA4,MDK,PTN,BIN1,ASPA
query_1	TRUE	0.0122246	264	192	9	0.046875	0.0340909	GO:0010001	GO:BP	glial cell differentiation	21026	3807	GO:0030154, GO:0042063	IEA,IMP,ISS IEA,IDA ISS IEA,IDA IMP,IMP,IEA,IEA,IEA	PHGDH,CLU,EPHA4,MDK,PTN,BIN1,ASPA,NFIA,IL1B
query_1	TRUE	0.0126852	213	192	8	0.0416667	0.0375587	GO:0072330	GO:BP	monocarboxylic acid biosynthetic process	21026	17119	GO:0032787, GO:0046394	TAS,IDA IBA TAS IEA,TAS,IDA TAS,IDA,IEA,ISS IEA,IGI	GPX4,PTGIS,NR1H4,AKR1C3,GSTP1,RBP1,TRIB3,IL1B
query_1	TRUE	0.0129736	46	192	4	0.0208333	0.0869565	GO:0045687	GO:BP	positive regulation of glial cell differentiation	21026	11373	GO:0010001, GO:0014015, GO:0045685	IDA,IDA IMP,IMP,IEA	MDK,PTN,BIN1,ASPA
query_1	TRUE	0.0131164	120	192	6	0.03125	0.05	GO:0051092	GO:BP	positive regulation of NF-kappaB transcription factor activity	21026	13314	GO:0051091	IMP,IDA,IDA,IDA,IDA,IDA	CLU,CARD16,PYCARD,RBCK1,IL1B,NTS
query_1	TRUE	0.0138195	81	192	5	0.0260417	0.0617284	GO:0046209	GO:BP	nitric oxide metabolic process	21026	11812	GO:2001057	IDA,ISS IEA,TAS,IDA,IDA	PTGIS,CYP1B1,NQO1,CLU,IL1B
query_1	TRUE	0.0143835	82	192	5	0.0260417	0.0609756	GO:2001057	GO:BP	reactive nitrogen species metabolic process	21026	25846	GO:0008152	IDA,ISS IEA,TAS,IDA,IDA	PTGIS,CYP1B1,NQO1,CLU,IL1B
query_1	TRUE	0.0154914	171	192	7	0.0364583	0.0409357	GO:0007584	GO:BP	response to nutrient	21026	3032	GO:0031667, GO:0042221	IEP,IEA,IEA,IEA,IEP,IEA,IEA	AKR1C3,CYP1B1,NQO1,IGFBP2,SFRP1,RBP1,ABCA1
query_1	TRUE	0.0154914	455	192	12	0.0625	0.0263736	GO:0043603	GO:BP	amide metabolic process	21026	10698	GO:0008152	ISS IEA,IDA IEA,IDA IEA,IMP,IDA IBA IEA,IDA ISS IEA,IGI,IEA,IMP IEA,IDA IEA,IEA,IDA IEA	NR1H4,GSTM3,GSTP1,G6PD,PLAAT4,CLU,EPHA4,SMPDL3A,BIN1,NNMT,IDH1,GSTM5
query_1	TRUE	0.0156013	222	192	8	0.0416667	0.036036	GO:0009612	GO:BP	response to mechanical stimulus	21026	3526	GO:0009605, GO:0009628	IEA,IMP,IEA,ISS IEA,ISS IEA,IEP,IEA,IEA	FOS,COL11A1,IGFBP2,MDK,PTN,IL1B,MEIS2,KCNJ2
query_1	TRUE	0.0157046	84	192	5	0.0260417	0.0595238	GO:0071347	GO:BP	cellular response to interleukin-1	21026	16369	GO:0070555, GO:0071345	IEP,IEP,IDA,IEP,IDA	PTGIS,GBP2,PYCARD,SFRP1,IL1B
query_1	TRUE	0.0157046	84	192	5	0.0260417	0.0595238	GO:1900542	GO:BP	regulation of purine nucleotide metabolic process	21026	20457	GO:0006140, GO:0006163	IMP,IMP,IMP,IEA,IMP ISS IEA	NUPR1,ME1,UCHL1,DDIT4,PID1
query_1	TRUE	0.0160032	126	192	6	0.03125	0.047619	GO:0010811	GO:BP	positive regulation of cell-substrate adhesion	21026	4406	GO:0010810, GO:0031589, GO:0045785	IBA IEA,IDA,IMP IBA IEA,ISS IEA,IBA IEA,ISS	CCDC80,FBLN1,THY1,MDK,VIT,SFRP1
query_1	TRUE	0.0169897	732	192	16	0.0833333	0.0218579	GO:0001568	GO:BP	blood vessel development	21026	351	GO:0001944, GO:0048856	IDA,IMP,IEA,IEA,ISS IEA,ISS IEA,IMP ISS IEA,IBA IEA,IDA,ISS,IMP,IDA IEA,IDA ISS IEA,IEA,ISS,IEA	DCN,PTGIS,FGF9,LAMA4,CYP1B1,THY1,MDK,MEIS1,HSPB6,SFRP1,NAXE,NINJ1,IL1B,THSD7A,ROBO2,COL15A1
query_1	TRUE	0.0170649	528	192	13	0.0677083	0.0246212	GO:0043065	GO:BP	positive regulation of apoptotic process	21026	10416	GO:0006915, GO:0042981, GO:0043068	IDA,IDA,IMP ISS IEA,ISS IEA,IEA,ISS IEA,IDA,IEA,IDA,IDA IMP IEA,IDA IMP,IEA,IMP ISS	PTGIS,AKR1C3,NUPR1,CYP1B1,NQO1,CLU,CTSD,UNC5C,PYCARD,SFRP1,BIN1,RBCK1,CDKN2A
query_1	TRUE	0.0171281	340	192	10	0.0520833	0.0294118	GO:0048545	GO:BP	response to steroid hormone	21026	12659	GO:0009725, GO:0033993	IDA,IEA,IEA,IEA,IEA,IEA,IDA,IEA,IEA,ISS	AKR1C3,FOS,CYP1B1,IGFBP2,PAPPA,DDIT4,SFRP1,IDH1,MAOB,MGARP
query_1	TRUE	0.0172261	806	192	17	0.0885417	0.0210918	GO:0060322	GO:BP	head development	21026	14325	GO:0048856	IEA,TAS,HEP,IMP IEP,HEP,IEA,TAS IEA,ISS IEA,IBA,IEA,ISS,IEA,IBA,IEP ISS,IBA,HEP,ISS	FOS,PHGDH,FGF9,FOXP2,G6PD,MDK,UNC5C,OSR2,MEIS1,PCDH9,DDIT4,SFRP1,NFASC,ROBO2,MEIS2,MAOB,MGARP
query_1	TRUE	0.0172991	954	192	19	0.0989583	0.0199161	GO:0008284	GO:BP	positive regulation of cell population proliferation	21026	3137	GO:0008283, GO:0042127, GO:0048522	IDA IMP,IDA,IDA IGI ISS IBA IEA,TAS,IDA,ISO,IDA,IGI,IDA ISS IEA,IDA,ISS IEA,IBA,ISS IEA,IDA ISS TAS IEA,IDA IMP,IDA IGI IBA,IDA,IDA IBA,TAS	AKR1C3,CCL26,FGF9,BST2,FBLN1,TNXB,IGFBP2,EPHA4,MDK,AKR1C2,OSR2,MEIS1,PYCARD,PTN,SFRP1,IL1B,PID1,MEIS2,S1PR3
query_1	TRUE	0.017649	809	192	17	0.0885417	0.0210136	GO:0031347	GO:BP	regulation of defense response	21026	7099	GO:0006952, GO:0080134	IDA,IBA IEA,ISS IEA,NAS,IEA,IMP ISS IEA,IBA,IMP IEA,ISS,IDA ISO NAS IEA,IDA,IMP,IDA ISS,IDA,IGI ISS TAS IEA,IMP ISS IEA,IDA IEA	PTGIS,NR1H4,NUPR1,GSTP1,HGF,MDK,CARD16,SMPDL3A,GBP2,PYCARD,MAP3K8,NOP53,NINJ1,CFH,IL1B,NMI,IFI35
query_1	TRUE	0.0184234	131	192	6	0.03125	0.0458015	GO:0019079	GO:BP	viral genome replication	21026	5539	GO:0016032, GO:0019058	IDA,IDA IBA,IDA,IMP,IDA IBA,NAS	SLPI,IFITM3,BST2,IFI27,IFITM2,NFIA
query_1	TRUE	0.0184793	406	192	11	0.0572917	0.0270936	GO:0030162	GO:BP	regulation of proteolysis	21026	6657	GO:0006508, GO:0051246	IBA,IMP,IDA,IBA IEA,IMP IBA,IGI,IMP,IMP IEA,IBA,IDA,IDA	RHOBTB3,NUPR1,CSTA,PSME1,CLU,EPHA4,BIN1,NOP53,TRIB3,IL1B,CDKN2A
query_1	TRUE	0.019756	90	192	5	0.0260417	0.0555556	GO:0048145	GO:BP	regulation of fibroblast proliferation	21026	12379	GO:0042127, GO:0048144	IDA,IEA,ISS,IDA,IDA	FTH1,NUPR1,GSTP1,FBLN1,SFRP1
query_1	TRUE	0.0206335	183	192	7	0.0364583	0.0382514	GO:0046390	GO:BP	ribose phosphate biosynthetic process	21026	11953	GO:0019693, GO:0090407, GO:1901137	IBA NAS IEA,NAS,IDA IBA IEA,IMP,NAS,IEA,IMP ISS IEA	ATP5MC2,NDUFB1,GUCY1B1,G6PD,NDUFS7,CDA,PID1
query_1	TRUE	0.0206335	54	192	4	0.0208333	0.0740741	GO:0070169	GO:BP	positive regulation of biomineral tissue development	21026	15738	GO:0031214, GO:0051094, GO:0070167	ISS IEA,ISS IEA,ISS IEA,ISS IEA	PKDCC,OSR2,PTN,FBN2
query_1	TRUE	0.0206406	351	192	10	0.0520833	0.02849	GO:0009150	GO:BP	purine ribonucleotide metabolic process	21026	3303	GO:0006163, GO:0009259	IDA IBA IEA,IBA NAS IEA,IMP,NAS,IDA IBA IEA,NAS,IMP,IEA,IEA,IMP ISS IEA	HINT1,ATP5MC2,NUPR1,NDUFB1,GUCY1B1,NDUFS7,UCHL1,PDE1A,DDIT4,PID1
query_1	TRUE	0.0209453	414	192	11	0.0572917	0.02657	GO:0009615	GO:BP	response to virus	21026	3527	GO:0051707	IDA IBA IEA,IDA IBA IEA,IMP IEA,IEP,IDA IBA IEA,IDA,IDA NAS IEA,IDA IEA,IEA,ISS IEA,IEP	IFITM3,BST2,IFI27,CLU,IFITM2,GBP2,PYCARD,DDIT4,IL1B,NMI,CHRM2
query_1	TRUE	0.0209453	293	192	9	0.046875	0.0307167	GO:0045765	GO:BP	regulation of angiogenesis	21026	11439	GO:0001525, GO:0022603, GO:1901342	IDA,IMP,ISS IEA,IMP,IDA,ISS,IMP,IDA IEA,IDA ISS IEA	DCN,PTGIS,CYP1B1,MDK,HSPB6,SFRP1,NAXE,NINJ1,IL1B
query_1	TRUE	0.0209453	478	192	12	0.0625	0.0251046	GO:0006091	GO:BP	generation of precursor metabolites and energy	21026	1950	GO:0008152	IMP,NAS,IMP,IDA IMP IBA IEA,IMP IBA NAS IEA,IMP,IBA IEA,IEA,IMP,IC,IEA,IDA ISS IBA IEA	NUPR1,NDUFB1,BLOC1S1,G6PD,NDUFS7,UCHL1,CHCHD5,DDIT4,NOP53,PID1,IDH1,PGD
query_1	TRUE	0.0211692	754	192	16	0.0833333	0.0212202	GO:0007420	GO:BP	brain development	21026	2901	GO:0007417, GO:0048513, GO:0060322	IEA,TAS,HEP,IMP IEP,HEP,IEA,TAS IEA,IBA,IEA,ISS,IEA,IBA,IEP ISS,IBA,HEP,ISS	FOS,PHGDH,FGF9,FOXP2,G6PD,MDK,UNC5C,MEIS1,PCDH9,DDIT4,SFRP1,NFASC,ROBO2,MEIS2,MAOB,MGARP
query_1	TRUE	0.0211692	415	192	11	0.0572917	0.026506	GO:0001654	GO:BP	eye development	21026	366	GO:0007423, GO:0150063	IEA,IEA,ISS IEA,ISS IEA,ISS IEA,ISS IEA,IBA IEA,IEP,IEA,IEA,IBA IEA	FOS,FGF9,CYP1B1,THY1,RORB,OSR2,MEIS1,FBN2,NFIA,THRB,MEIS2
query_1	TRUE	0.0211817	546	192	13	0.0677083	0.0238095	GO:0043068	GO:BP	positive regulation of programmed cell death	21026	10419	GO:0012501, GO:0043067, GO:0048522	IDA,IDA,IMP ISS IEA,ISS IEA,IEA,ISS IEA,IDA,IEA,IDA,IDA IMP IEA,IDA IMP,IEA,IMP ISS	PTGIS,AKR1C3,NUPR1,CYP1B1,NQO1,CLU,CTSD,UNC5C,PYCARD,SFRP1,BIN1,RBCK1,CDKN2A
query_1	TRUE	0.0211817	976	192	19	0.0989583	0.0194672	GO:0098609	GO:BP	cell-cell adhesion	21026	18556	GO:0007155	ISS,NAS,IMP,IEA,IDA ISS IEA,IEA,IDA,IEA,IBA,IMP ISS IEA,IBA NAS IEA,IMP ISS IEA,IEA,TAS,ISS,IBA,IDA IBA NAS,IDA IBA,ISS	CLDN11,COL14A1,CSTA,CYP1B1,THY1,TNXB,IGFBP2,GLDN,HMCN1,MDK,CDH10,PYCARD,PCDH9,MAP3K8,NINJ1,NFASC,IL1B,ROBO2,CDKN2A
query_1	TRUE	0.0211817	185	192	7	0.0364583	0.0378378	GO:1901292	GO:BP	nucleoside phosphate catabolic process	21026	21092	GO:0006753, GO:0034655, GO:0046434	IDA IBA IEA,IMP,IDA ISS IBA TAS IEA,IMP,IEA,IDA,IEA	HINT1,NUPR1,DNPH1,UCHL1,PDE1A,SMPDL3A,DDIT4
query_1	TRUE	0.0211817	238	192	8	0.0416667	0.0336134	GO:0008406	GO:BP	gonad development	21026	3173	GO:0045137, GO:0048513, GO:0048608	IEP,IEA,IEA,IEP IEA,IEA,IEA,IEP,IEA	AKR1C3,RHOBTB3,NUPR1,FGF9,CYP1B1,SFRP1,ROBO2,IDH1
query_1	TRUE	0.0211835	55	192	4	0.0208333	0.0727273	GO:0045778	GO:BP	positive regulation of ossification	21026	11450	GO:0001503, GO:0030278, GO:0051240	ISS IEA,ISS IEA,ISS IEA,ISS IEA	PKDCC,OSR2,PTN,FBN2
query_1	TRUE	0.0215803	186	192	7	0.0364583	0.0376344	GO:0051897	GO:BP	positive regulation of phosphatidylinositol 3-kinase/protein kinase B signal transduction	21026	13787	GO:0043491, GO:0051896, GO:1902533	IDA,IDA,IMP IC,IDA,IDA,IEA,IDA	DCN,AKR1C3,TXN,HGF,AKR1C2,PRR5,NTS
query_1	TRUE	0.0215803	137	192	6	0.03125	0.0437956	GO:0051384	GO:BP	response to glucocorticoid	21026	13502	GO:0031960	IEA,IEA,IEA,IEA,IEA,IEA	FOS,CYP1B1,IGFBP2,PAPPA,DDIT4,MAOB
query_1	TRUE	0.0221716	419	192	11	0.0572917	0.026253	GO:0150063	GO:BP	visual system development	21026	19858	GO:0048880	IEA,IEA,ISS IEA,ISS IEA,ISS IEA,ISS IEA,IBA IEA,IEP,IEA,IEA,IBA IEA	FOS,FGF9,CYP1B1,THY1,RORB,OSR2,MEIS1,FBN2,NFIA,THRB,MEIS2
query_1	TRUE	0.0221782	94	192	5	0.0260417	0.0531915	GO:0031640	GO:BP	killing of cells of another organism	21026	7210	GO:0001906, GO:0141061	IDA IEA,ISS,IMP,IDA,IEA	LYZ,GBP2,HMGN2,APOL1,NINJ1
query_1	TRUE	0.0221782	94	192	5	0.0260417	0.0531915	GO:1901222	GO:BP	regulation of non-canonical NF-kappaB signal transduction	21026	21041	GO:0038061, GO:1902531	IPI,IEA,IDA,IDA,IMP ISS IEA	PYCARD,RBCK1,IL1B,NMI,IFI35
query_1	TRUE	0.0221782	94	192	5	0.0260417	0.0531915	GO:0141061	GO:BP	disruption of cell in another organism	21026	19740	GO:0141060	IDA IEA,ISS,IMP,IDA,IEA	LYZ,GBP2,HMGN2,APOL1,NINJ1
query_1	TRUE	0.0221782	138	192	6	0.03125	0.0434783	GO:0006195	GO:BP	purine nucleotide catabolic process	21026	2019	GO:0006163, GO:0009166, GO:0072523	IDA IBA IEA,IMP,TAS,IMP,IEA,IEA	HINT1,NUPR1,DNPH1,UCHL1,PDE1A,DDIT4
query_1	TRUE	0.0224192	762	192	16	0.0833333	0.0209974	GO:0001944	GO:BP	vasculature development	21026	553	GO:0048731, GO:0072359	IDA,IMP,ISS IEA,IEA,ISS IEA,ISS IEA,IMP ISS IEA,IBA IEA,IDA,ISS,IMP,IDA IEA,IDA ISS IEA,IEA,ISS,IEA	DCN,PTGIS,FGF9,LAMA4,CYP1B1,THY1,MDK,MEIS1,HSPB6,SFRP1,NAXE,NINJ1,IL1B,THSD7A,ROBO2,COL15A1
query_1	TRUE	0.0226571	299	192	9	0.046875	0.0301003	GO:1901342	GO:BP	regulation of vasculature development	21026	21126	GO:0001944, GO:2000026	IDA,IMP,ISS IEA,IMP,IDA,ISS,IMP,IDA IEA,IDA ISS IEA	DCN,PTGIS,CYP1B1,MDK,HSPB6,SFRP1,NAXE,NINJ1,IL1B
query_1	TRUE	0.0230266	488	192	12	0.0625	0.0245902	GO:0045785	GO:BP	positive regulation of cell adhesion	21026	11455	GO:0007155, GO:0030155, GO:0048522	IBA IEA,TAS,IDA,IMP ISS IBA IEA,IDA,IMP,IDA IMP ISS IEA,IBA IEA,IMP ISS IEA,ISS,TAS,IDA IBA NAS	CCDC80,PRSS2,FBLN1,THY1,IGFBP2,EPHA4,MDK,VIT,PYCARD,SFRP1,MAP3K8,IL1B
query_1	TRUE	0.0230266	57	192	4	0.0208333	0.0701754	GO:0046456	GO:BP	icosanoid biosynthetic process	21026	11999	GO:0006690, GO:0046394	IDA IBA TAS IEA,TAS,NAS,IGI	PTGIS,AKR1C3,PYCARD,IL1B
query_1	TRUE	0.0230266	243	192	8	0.0416667	0.0329218	GO:0045137	GO:BP	development of primary sexual characteristics	21026	11140	GO:0003006, GO:0007275, GO:0007548	IEP,IEA,IEA,IEP IEA,IEA,IEA,IEP,IEA	AKR1C3,RHOBTB3,NUPR1,FGF9,CYP1B1,SFRP1,ROBO2,IDH1
query_1	TRUE	0.0230266	57	192	4	0.0208333	0.0701754	GO:0045071	GO:BP	negative regulation of viral genome replication	21026	11115	GO:0019079, GO:0045069, GO:0048525	IDA,IDA IBA,IDA,IDA IBA	SLPI,IFITM3,BST2,IFITM2
query_1	TRUE	0.0231015	624	192	14	0.0729167	0.0224359	GO:0007423	GO:BP	sensory organ development	21026	2904	GO:0048513	IEA,IEA,IEA,ISS IEA,IEA,ISS IEA,ISS IEA,IEA,ISS IEA,IBA IEA,IEP,IEA,IEA,IBA IEA	FOS,CEBPD,FGF9,CYP1B1,COL11A1,THY1,RORB,EPHA4,OSR2,MEIS1,FBN2,NFIA,THRB,MEIS2
query_1	TRUE	0.023277	556	192	13	0.0677083	0.0233813	GO:0010817	GO:BP	regulation of hormone levels	21026	4412	GO:0065008	IEA,TAS,IDA IEA,IDA IBA IEA,IDA IBA,IDA IEA,IEA,IDA IBA,IEA,IDA,IEA,IDA,IDA ISS IEA	ALDH1A1,DHRS3,NR1H4,AKR1C3,AKR1C1,CYP1B1,SELENOM,AKR1C2,AKR1B10,SFRP1,RBP1,CPA4,IL1B
query_1	TRUE	0.023602	141	192	6	0.03125	0.0425532	GO:0007586	GO:BP	digestion	21026	3034	GO:0032501	IEA,IDA TAS,IEA,IDA,TAS,IBA IEA	PRSS2,AKR1C1,MDK,AKR1C2,PIR,TFF1
query_1	TRUE	0.0238665	426	192	11	0.0572917	0.0258216	GO:0048880	GO:BP	sensory system development	21026	12951	GO:0048731	IEA,IEA,ISS IEA,ISS IEA,ISS IEA,ISS IEA,IBA IEA,IEP,IEA,IEA,IBA IEA	FOS,FGF9,CYP1B1,THY1,RORB,OSR2,MEIS1,FBN2,NFIA,THRB,MEIS2
query_1	TRUE	0.024198	246	192	8	0.0416667	0.0325203	GO:0046434	GO:BP	organophosphate catabolic process	21026	11977	GO:0009056, GO:0019637	IDA IBA IEA,IMP,IDA ISS IBA TAS IEA,IMP,IEA,IDA IEA,IEA,IEA	HINT1,NUPR1,DNPH1,UCHL1,PDE1A,SMPDL3A,DDIT4,IDH1
query_1	TRUE	0.0242119	142	192	6	0.03125	0.0422535	GO:0071456	GO:BP	cellular response to hypoxia	21026	16459	GO:0001666, GO:0033554, GO:0036294	IDA,IEA,IMP,IEP,IMP,ISS	PTGIS,FOS,EPHA4,SFRP1,NOP53,MGARP
query_1	TRUE	0.0258925	144	192	6	0.03125	0.0416667	GO:2000377	GO:BP	regulation of reactive oxygen species metabolic process	21026	25249	GO:0019222, GO:0072593	IDA,ISS,IDA,IEA,ISS IEA,IMP ISS IBA IEA	AKR1C3,GSTP1,AKR1C1,G6PD,CYP1B1,PID1
query_1	TRUE	0.0262996	99	192	5	0.0260417	0.0505051	GO:0141060	GO:BP	disruption of anatomical structure in another organism	21026	19739	GO:0044419	IDA IEA,ISS,IMP,IDA,IEA	LYZ,GBP2,HMGN2,APOL1,NINJ1
query_1	TRUE	0.0262996	635	192	14	0.0729167	0.0220472	GO:0048514	GO:BP	blood vessel morphogenesis	21026	12632	GO:0001568, GO:0035239	IDA,IMP,IEA,ISS IEA,ISS IEA,IMP ISS IEA,IBA IEA,IDA,ISS,IMP,IDA IEA,IDA ISS IEA,IEA,IEA	DCN,PTGIS,FGF9,CYP1B1,THY1,MDK,MEIS1,HSPB6,SFRP1,NAXE,NINJ1,IL1B,THSD7A,COL15A1
query_1	TRUE	0.0267752	854	192	17	0.0885417	0.0199063	GO:0071345	GO:BP	cellular response to cytokine stimulus	21026	16367	GO:0034097	IEP,IEA,IDA IBA,IEA,IC,IBA,IMP,IEA,IDA IBA,IMP,IDA IEP IBA,IDA IMP,IDA IEP,IEA,IDA IBA IEA,ISS NAS IEA,IEA	PTGIS,NR1H4,CCL26,FOS,GSTP1,IFITM3,IFI27,CYP1B1,IFITM2,CARD16,GBP2,PYCARD,SFRP1,NFYB,IL1B,PID1,ABCA1
query_1	TRUE	0.0272364	435	192	11	0.0572917	0.0252874	GO:0007005	GO:BP	mitochondrion organization	21026	2604	GO:0006996	IGI,IMP,IDA,TAS IC,IMP IBA IEA,IDA IMP ISS IBA IEA,IDA,IDA IBA IEA,IMP IC,IMP,ISS	DCN,NDUFB1,HGF,CLU,NDUFS7,MFF,PYCARD,SLC25A36,PID1,CDKN2A,MGARP
query_1	TRUE	0.0272685	252	192	8	0.0416667	0.031746	GO:0071216	GO:BP	cellular response to biotic stimulus	21026	16248	GO:0009607, GO:0051716	IEA,ISS,IDA,ISS,IDA,IEA,IBA,IEA	NR1H4,GSTP1,CARD16,GBP2,PYCARD,CDA,IL1B,ABCA1
query_1	TRUE	0.0278281	61	192	4	0.0208333	0.0655738	GO:0034113	GO:BP	heterotypic cell-cell adhesion	21026	8358	GO:0098609	IDA,IEA,ISS,IDA NAS	THY1,GLDN,NINJ1,IL1B
query_1	TRUE	0.0282085	642	192	14	0.0729167	0.0218069	GO:0032103	GO:BP	positive regulation of response to external stimulus	21026	7320	GO:0009605, GO:0032101, GO:0048584	IEA,IDA,ISS IEA,IMP ISS IEA,IMP IEA,ISS,IDA ISO NAS IEA,ISS IEA,IDA,IMP,IDA ISS,IGI ISS TAS IEA,ISS IEA,IDA IEA	NR1H4,CCL26,NUPR1,MDK,SMPDL3A,GBP2,PYCARD,PTN,MAP3K8,NOP53,NINJ1,IL1B,NMI,IFI35
query_1	TRUE	0.0290142	506	192	12	0.0625	0.0237154	GO:0031349	GO:BP	positive regulation of defense response	21026	7101	GO:0006952, GO:0031347, GO:0048584	IEA,ISS IEA,IMP ISS IEA,IMP IEA,ISS,IDA ISO NAS IEA,IDA,IMP,IDA ISS,IGI ISS TAS IEA,ISS IEA,IDA IEA	NR1H4,NUPR1,MDK,SMPDL3A,GBP2,PYCARD,MAP3K8,NOP53,NINJ1,IL1B,NMI,IFI35
query_1	TRUE	0.0290644	62	192	4	0.0208333	0.0645161	GO:0006611	GO:BP	protein export from nucleus	21026	2318	GO:0006886, GO:0051168	IEA,IGI,NAS,IMP	TXN,IFI27,IL1B,CDKN2A
query_1	TRUE	0.0290644	440	192	11	0.0572917	0.025	GO:0043434	GO:BP	response to peptide hormone	21026	10594	GO:0009725, GO:1901698, GO:1901700	IEA,IEA,IEA,IDA,ISS,IEA,IEA,ISS IEA,ISS IEA,IDA IEA,ISS	NR1H4,FOS,CYP1B1,BLVRB,IGFBP2,CTSD,TFF1,TRIB3,IL1B,PID1,MGARP
query_1	TRUE	0.0290644	645	192	14	0.0729167	0.0217054	GO:1901699	GO:BP	cellular response to nitrogen compound	21026	21370	GO:0070887, GO:1901698	IEA,IEA,ISS,IEA,IDA,IEA,ISS IEA,IDA,IDA,ISS IEA,ISS IEA,IDA IEA,IDA IBA TAS IEA,ISS	NR1H4,FOS,GUCY1B1,CYP1B1,BLVRB,CTSD,EPHA4,SFRP1,RGS10,TRIB3,IL1B,PID1,CHRM2,MGARP
query_1	TRUE	0.0291522	149	192	6	0.03125	0.0402685	GO:0036294	GO:BP	cellular response to decreased oxygen levels	21026	9458	GO:0036293, GO:0071453	IDA,IEA,IMP,IEP,IMP,ISS	PTGIS,FOS,EPHA4,SFRP1,NOP53,MGARP
query_1	TRUE	0.0291763	315	192	9	0.046875	0.0285714	GO:0071375	GO:BP	cellular response to peptide hormone stimulus	21026	16397	GO:0032870, GO:0043434, GO:1901699, GO:1901701	IEA,IEA,IEA,IDA,IEA,ISS IEA,ISS IEA,IDA IEA,ISS	NR1H4,FOS,CYP1B1,BLVRB,CTSD,TRIB3,IL1B,PID1,MGARP
query_1	TRUE	0.0297768	63	192	4	0.0208333	0.0634921	GO:0010803	GO:BP	regulation of tumor necrosis factor-mediated signaling pathway	21026	4400	GO:0001959, GO:0033209	IEA,IC,IMP,IMP	NR1H4,GSTP1,CARD16,PYCARD
query_1	TRUE	0.0297768	794	192	16	0.0833333	0.0201511	GO:0030155	GO:BP	regulation of cell adhesion	21026	6655	GO:0007155, GO:0050794	IBA IEA,TAS,IEA,ISS IEA,IDA,IMP ISS IBA IEA,ISO IBA,IDA,IMP,IDA IMP ISS IEA,IBA IEA,IMP ISS IEA,ISS,TAS,IDA IBA NAS,IMP ISS	CCDC80,PRSS2,LAMA4,CYP1B1,FBLN1,THY1,TNXB,IGFBP2,EPHA4,MDK,VIT,PYCARD,SFRP1,MAP3K8,IL1B,CDKN2A
query_1	TRUE	0.0297768	510	192	12	0.0625	0.0235294	GO:0031667	GO:BP	response to nutrient levels	21026	7231	GO:0050896	IEA,IEP,IEA,IEA,IEA,IEA,ISS IEA,IEA,NAS,IEP,IEA,IEA	NR1H4,AKR1C3,FOS,G6PD,CYP1B1,NQO1,NENF,IGFBP2,PRR5,SFRP1,RBP1,ABCA1
query_1	TRUE	0.0303123	947	192	18	0.09375	0.0190074	GO:0034097	GO:BP	response to cytokine	21026	8345	GO:1901652	IEP,IEA,IDA IBA,IEA,IC,IDA IBA,ISS,IMP,IEA,IDA IBA,IMP,IDA IEP IBA,IDA IMP,IDA IEP,IEA,IDA IBA IEA,ISS NAS IEA,IEA	PTGIS,NR1H4,CCL26,FOS,GSTP1,IFITM3,BST2,IFI27,CYP1B1,IFITM2,CARD16,GBP2,PYCARD,SFRP1,NFYB,IL1B,PID1,ABCA1
query_1	TRUE	0.0309103	152	192	6	0.03125	0.0394737	GO:0008584	GO:BP	male gonad development	21026	3181	GO:0008406, GO:0046546	IEP,IEA,IEA,IEP IEA,IEA,IEA	AKR1C3,RHOBTB3,NUPR1,FGF9,CYP1B1,SFRP1
query_1	TRUE	0.0313462	153	192	6	0.03125	0.0392157	GO:0046546	GO:BP	development of primary male sexual characteristics	21026	12066	GO:0045137, GO:0046661	IEP,IEA,IEA,IEP IEA,IEA,IEA	AKR1C3,RHOBTB3,NUPR1,FGF9,CYP1B1,SFRP1
query_1	TRUE	0.0315744	106	192	5	0.0260417	0.0471698	GO:0010717	GO:BP	regulation of epithelial to mesenchymal transition	21026	4326	GO:0001837, GO:0045595	ISO,IMP,IMP,IDA,IDA	TNXB,EPHA4,MDK,SFRP1,IL1B
query_1	TRUE	0.0315744	106	192	5	0.0260417	0.0471698	GO:0014013	GO:BP	regulation of gliogenesis	21026	4566	GO:0042063, GO:0050767	IDA,IDA IMP,IMP,IEA,IGI	MDK,PTN,BIN1,ASPA,IL1B
query_1	TRUE	0.0320685	263	192	8	0.0416667	0.0304183	GO:0051896	GO:BP	regulation of phosphatidylinositol 3-kinase/protein kinase B signal transduction	21026	13786	GO:0043491, GO:1902531	IDA,IDA,IMP IC,IDA,IDA,IEA,IMP,IDA	DCN,AKR1C3,TXN,HGF,AKR1C2,PRR5,NOP53,NTS
query_1	TRUE	0.0329422	155	192	6	0.03125	0.0387097	GO:0072523	GO:BP	purine-containing compound catabolic process	21026	17191	GO:0009056, GO:0072521	IDA IBA IEA,IMP,TAS,IMP,IEA,IEA	HINT1,NUPR1,DNPH1,UCHL1,PDE1A,DDIT4
query_1	TRUE	0.034312	962	192	18	0.09375	0.018711	GO:1901652	GO:BP	response to peptide	21026	21338	GO:0042221	IEP,IEA,IDA IBA,IEA,IC,IDA IBA,ISS,IMP,IEA,IDA IBA,IMP,IDA IEP IBA,IDA IMP,IDA IEP,IEA,IDA IBA IEA,ISS NAS IEA,IEA	PTGIS,NR1H4,CCL26,FOS,GSTP1,IFITM3,BST2,IFI27,CYP1B1,IFITM2,CARD16,GBP2,PYCARD,SFRP1,NFYB,IL1B,PID1,ABCA1
query_1	TRUE	0.0347363	267	192	8	0.0416667	0.0299625	GO:0002221	GO:BP	pattern recognition receptor signaling pathway	21026	753	GO:0002758	IEA,IMP IEA,ISS,IDA NAS,IMP,ISS,ISS IEA,IDA	NR1H4,SMPDL3A,GBP2,PYCARD,NOP53,NINJ1,NMI,IFI35
query_1	TRUE	0.0349852	109	192	5	0.0260417	0.0458716	GO:0048144	GO:BP	fibroblast proliferation	21026	12378	GO:0008283	IDA,IEA,ISS,IDA,IDA	FTH1,NUPR1,GSTP1,FBLN1,SFRP1
query_1	TRUE	0.0351678	67	192	4	0.0208333	0.0597015	GO:0034248	GO:BP	regulation of amide metabolic process	21026	8459	GO:0019222, GO:0043603	ISS IEA,IDA ISS IEA,IGI,IMP IEA	NR1H4,CLU,EPHA4,BIN1
query_1	TRUE	0.035963	110	192	5	0.0260417	0.0454545	GO:0032652	GO:BP	regulation of interleukin-1 production	21026	7644	GO:0001817, GO:0032612	IEA,IDA,IDA,IDA IMP ISO NAS IEA,IEA	NR1H4,GSTP1,CARD16,PYCARD,S1PR3
query_1	TRUE	0.035963	110	192	5	0.0260417	0.0454545	GO:0032612	GO:BP	interleukin-1 production	21026	7605	GO:0001816	IEA,IDA,IDA,IDA IMP ISO NAS IEA,IEA	NR1H4,GSTP1,CARD16,PYCARD,S1PR3
query_1	TRUE	0.035963	110	192	5	0.0260417	0.0454545	GO:0070555	GO:BP	response to interleukin-1	21026	15947	GO:0034097	IEP,IEP,IDA,IEP,IDA	PTGIS,GBP2,PYCARD,SFRP1,IL1B
query_1	TRUE	0.0362726	159	192	6	0.03125	0.0377358	GO:0006633	GO:BP	fatty acid biosynthetic process	21026	2336	GO:0006631, GO:0008610, GO:0072330	TAS,IDA IBA TAS IEA,TAS,IDA,ISS IEA,IGI	GPX4,PTGIS,AKR1C3,GSTP1,TRIB3,IL1B
query_1	TRUE	0.0362726	159	192	6	0.03125	0.0377358	GO:0019730	GO:BP	antimicrobial humoral response	21026	5989	GO:0006959, GO:0140546	IDA ISS IBA IEA,IBA,TAS,IBA,TAS,IMP	SLPI,CCL26,PRSS2,WFDC2,LYZ,HMGN2
query_1	TRUE	0.0363114	270	192	8	0.0416667	0.0296296	GO:0032868	GO:BP	response to insulin	21026	7808	GO:0043434	IEA,IEA,IDA,ISS,IEA,ISS IEA,ISS IEA,IDA IEA	NR1H4,FOS,BLVRB,IGFBP2,CTSD,TRIB3,IL1B,PID1
query_1	TRUE	0.0378516	215	192	7	0.0364583	0.0325581	GO:0071222	GO:BP	cellular response to lipopolysaccharide	21026	16254	GO:0032496, GO:0071219, GO:0071396, GO:1901701	IEA,ISS,IDA,ISS,IDA,IBA,IEA	NR1H4,GSTP1,CARD16,GBP2,PYCARD,IL1B,ABCA1
query_1	TRUE	0.0387467	162	192	6	0.03125	0.037037	GO:0009166	GO:BP	nucleotide catabolic process	21026	3318	GO:0009117, GO:1901292	IDA IBA IEA,IMP,TAS,IMP,IEA,IEA	HINT1,NUPR1,DNPH1,UCHL1,PDE1A,DDIT4
query_1	TRUE	0.039275	400	192	10	0.0520833	0.025	GO:0006979	GO:BP	response to oxidative stress	21026	2591	GO:0006950	ISS IEA,IGI,IDA IMP,IEA,ISS,IDA,IMP,ISS IEA,IDA IEP IEA,IEA	GPX4,TXN,FOS,MSRB2,GSTP1,HGF,G6PD,CYP1B1,NQO1,IDH1
query_1	TRUE	0.0393477	70	192	4	0.0208333	0.0571429	GO:0048857	GO:BP	neural nucleus development	21026	12932	GO:0048856	HEP,IMP,HEP,HEP	FGF9,FOXP2,G6PD,MAOB
query_1	TRUE	0.0393727	217	192	7	0.0364583	0.0322581	GO:0010810	GO:BP	regulation of cell-substrate adhesion	21026	4405	GO:0030155, GO:0031589	IBA IEA,IDA,IMP IBA IEA,ISS IEA,IBA IEA,ISS,IMP	CCDC80,FBLN1,THY1,MDK,VIT,SFRP1,CDKN2A
query_1	TRUE	0.0398559	276	192	8	0.0416667	0.0289855	GO:0009141	GO:BP	nucleoside triphosphate metabolic process	21026	3294	GO:0006753	IBA NAS IEA,IMP,NAS,NAS,IMP,IDA,IEA,IMP ISS IEA	ATP5MC2,NUPR1,NDUFB1,NDUFS7,UCHL1,SMPDL3A,DDIT4,PID1
query_1	TRUE	0.0403446	164	192	6	0.03125	0.0365854	GO:0072331	GO:BP	signal transduction by p53 class mediator	21026	17120	GO:0035556	IMP,IEA,IMP,ISS IEA,IMP IEA,IDA	HINT1,NUPR1,PYCARD,DDIT4,NOP53,CDKN2A
query_1	TRUE	0.0414262	165	192	6	0.03125	0.0363636	GO:0071453	GO:BP	cellular response to oxygen levels	21026	16456	GO:0070482, GO:0070887	IDA,IEA,IMP,IEP,IMP,ISS	PTGIS,FOS,EPHA4,SFRP1,NOP53,MGARP
query_1	TRUE	0.0419065	166	192	6	0.03125	0.0361446	GO:0045766	GO:BP	positive regulation of angiogenesis	21026	11440	GO:0001525, GO:0045765, GO:1904018	IMP,ISS IEA,IMP,IDA,IDA IEA,IDA ISS IEA	PTGIS,CYP1B1,MDK,HSPB6,NINJ1,IL1B
query_1	TRUE	0.0419065	760	192	15	0.078125	0.0197368	GO:0050778	GO:BP	positive regulation of immune response	21026	13081	GO:0002684, GO:0006955, GO:0048584, GO:0050776	IEA,IEA,ISS IEA,TAS IEA,IEA,IMP IEA,ISS,IDA IMP NAS IEA,IMP,IDA,ISS,IDA IBA TAS IEA,IDA IGI IC,ISS IEA,IDA IEA	NR1H4,C1S,THY1,CLU,C1R,SMPDL3A,GBP2,PYCARD,NOP53,RBCK1,NINJ1,CFH,IL1B,NMI,IFI35
query_1	TRUE	0.0443835	118	192	5	0.0260417	0.0423729	GO:0006766	GO:BP	vitamin metabolic process	21026	2447	GO:0044281	IDA,NAS,IDA IEA,IMP TAS IEA,IDA IEA	AKR1C3,PSAT1,NQO1,RBP1,NNMT
query_1	TRUE	0.0448226	169	192	6	0.03125	0.035503	GO:1904018	GO:BP	positive regulation of vasculature development	21026	23106	GO:0001944, GO:0051094, GO:0051240, GO:1901342	IMP,ISS IEA,IMP,IDA,IDA IEA,IDA ISS IEA	PTGIS,CYP1B1,MDK,HSPB6,NINJ1,IL1B
query_1	TRUE	0.0450344	74	192	4	0.0208333	0.0540541	GO:1903578	GO:BP	regulation of ATP metabolic process	21026	22790	GO:0046034, GO:1900542	IMP,IMP,IEA,IMP ISS IEA	NUPR1,UCHL1,DDIT4,PID1
query_1	TRUE	0.0450344	74	192	4	0.0208333	0.0540541	GO:0042698	GO:BP	ovulation cycle	21026	10215	GO:0048511, GO:0048609	IEA,ISS IEA,ISS IEA,IEP	CYP1B1,MDK,PTN,ROBO2
query_1	TRUE	0.0450344	284	192	8	0.0416667	0.028169	GO:0002758	GO:BP	innate immune response-activating signaling pathway	21026	1267	GO:0002218, GO:0002757	IEA,IMP IEA,ISS,IDA NAS,IMP,ISS,ISS IEA,IDA	NR1H4,SMPDL3A,GBP2,PYCARD,NOP53,NINJ1,NMI,IFI35
query_1	TRUE	0.0450344	225	192	7	0.0364583	0.0311111	GO:0071219	GO:BP	cellular response to molecule of bacterial origin	21026	16251	GO:0002237, GO:0071216	IEA,ISS,IDA,ISS,IDA,IBA,IEA	NR1H4,GSTP1,CARD16,GBP2,PYCARD,IL1B,ABCA1
query_1	TRUE	0.0468217	171	192	6	0.03125	0.0350877	GO:0001837	GO:BP	epithelial to mesenchymal transition	21026	492	GO:0048762	TAS,ISO,IMP,IMP,IDA IEA,IDA	HGF,TNXB,EPHA4,MDK,SFRP1,IL1B
query_1	TRUE	0.0469454	75	192	4	0.0208333	0.0533333	GO:0055017	GO:BP	cardiac muscle tissue growth	21026	13999	GO:0048589, GO:0048738, GO:0060419	IEA,IEA,IEA,IEA	COL14A1,FGF9,G6PD,MEIS1
query_1	TRUE	0.0472227	287	192	8	0.0416667	0.0278746	GO:0043122	GO:BP	regulation of canonical NF-kappaB signal transduction	21026	10445	GO:0007249, GO:1902531	IDA IEA,ISS,HMP,IEA,IDA,IDA,IDA IBA IEA,IDA IMP IEA	NR1H4,GSTP1,BST2,LURAP1L,CARD16,PYCARD,RBCK1,IL1B
query_1	TRUE	0.0479407	121	192	5	0.0260417	0.0413223	GO:0032355	GO:BP	response to estradiol	21026	7461	GO:0033993, GO:1901700	IEA,IEA,IEA,IEA,IEP	GPX4,CYP1B1,NQO1,IGFBP2,SFRP1
query_1	TRUE	0.0479407	121	192	5	0.0260417	0.0413223	GO:0002062	GO:BP	chondrocyte differentiation	21026	651	GO:0030154, GO:0051216	IEA,IEA,ISS IEA,ISS IEA,ISS IEA	FGF9,COL11A1,PKDCC,MDK,OSR2
query_1	TRUE	0.048196	352	192	9	0.046875	0.0255682	GO:0042063	GO:BP	gliogenesis	21026	9858	GO:0022008	IEA,IDA IMP,ISS IEA,IDA ISS IEA,IDA IMP,IMP,IEA,IEA,IGI IEA	PHGDH,CLU,EPHA4,MDK,PTN,BIN1,ASPA,NFIA,IL1B
query_1	TRUE	0.048196	76	192	4	0.0208333	0.0526316	GO:0010660	GO:BP	regulation of muscle cell apoptotic process	21026	4288	GO:0010657, GO:0042981	IMP ISS,IMP ISS IEA,IEA,ISS	NUPR1,MDK,PDE1A,CDKN2A
query_1	TRUE	0.048196	229	192	7	0.0364583	0.0305677	GO:0009165	GO:BP	nucleotide biosynthetic process	21026	3317	GO:0009117, GO:1901293	IBA NAS IEA,NAS,IDA IBA IEA,TAS,NAS,IEA,IMP ISS IEA	ATP5MC2,NDUFB1,GUCY1B1,ME1,NDUFS7,CDA,PID1
query_1	TRUE	0.048196	229	192	7	0.0364583	0.0305677	GO:0046034	GO:BP	ATP metabolic process	21026	11649	GO:0009150, GO:0009205	IBA NAS IEA,IMP,NAS,NAS,IMP,IEA,IMP ISS IEA	ATP5MC2,NUPR1,NDUFB1,NDUFS7,UCHL1,DDIT4,PID1
query_1	TRUE	0.0487478	122	192	5	0.0260417	0.0409836	GO:0035821	GO:BP	modulation of process of another organism	21026	9196	GO:0044419	IDA,IDA IMP IBA,IMP,IMP,IDA IBA	SLPI,IFITM3,IFI27,FBLN1,IFITM2
query_1	TRUE	0.0487478	122	192	5	0.0260417	0.0409836	GO:0038061	GO:BP	non-canonical NF-kappaB signal transduction	21026	9593	GO:0141124	IPI,IEA,IDA,IDA,IMP ISS IEA	PYCARD,RBCK1,IL1B,NMI,IFI35
query_1	TRUE	0.0492327	174	192	6	0.03125	0.0344828	GO:0060041	GO:BP	retina development in camera-type eye	21026	14097	GO:0043010, GO:0048856	IEA,ISS IEA,ISS IEA,ISS IEA,IEA,IEA	FOS,CYP1B1,THY1,RORB,NFIA,THRB
query_1	TRUE	0.0496009	77	192	4	0.0208333	0.0519481	GO:0008652	GO:BP	amino acid biosynthetic process	21026	3209	GO:0006520, GO:0009058	ISS,IEA,IDA IBA NAS IEA,IEA	ALDH1A1,PHGDH,PSAT1,PCBD1

## Sheet: Fig3E_C3
Fig3E: GO:BP results Leiden cluster 3
query	significant	p_value	term_size	query_size	intersection_size	precision	recall	term_id	source	term_name	effective_domain_size	source_order	parents	evidence_codes	intersection
query_1	TRUE	2.05892e-12	762	188	34	0.180851	0.0446194	GO:0001944	GO:BP	vasculature development	21026	553	GO:0048731, GO:0072359	ISS,IDA,ISS IEA,IEA,TAS,IMP IEA,IDA IMP ISS IEA,ISS,ISS IEA,IDA,IDA ISS IBA IEA,IEA,IMP,IDA,IEA,IDA,IDA,IMP,IDA,IMP,IEA,IGI,IBA IEA,IEA,IEA,IEA,IMP,IMP ISS TAS IEA,ISS IEA,IDA,IEA,IEP,IEA,IDA TAS	PDPN,F3,PDGFRA,ANTXR1,ID1,FOXF1,BMP4,ADAMTS9,TCF21,TGM2,ANGPT1,GLI3,BMP2,SOD2,HS6ST1,PPARG,RAMP1,WNT5A,GTF2I,PTPRM,PCSK5,JUP,SVEP1,ALDH1A2,WNT2,SGCD,MYLK,TGFBR2,EPHB2,RGCC,NFE2L2,TGFBI,FGFR1,CXCL8
query_1	TRUE	5.21524e-12	202	188	19	0.101064	0.0940594	GO:0030323	GO:BP	respiratory tube development	21026	6735	GO:0035295, GO:0048513	ISS,IEA,IEA,IEA,IMP IEA,IEA,IDA IMP ISS IEA,IDA IBA IEA,ISS IEA,IEA,IMP,IEA,IEA,ISS IEA,IEA,IEA,IEA,IEA,IEA	PDPN,MME,PDGFRA,IGFBP5,FOXF1,RDH10,BMP4,FGF7,TCF21,GLI3,BMP2,HS6ST1,WNT5A,PCSK5,CRISPLD2,ALDH1A2,WNT2,TGFBR2,FGFR1
query_1	TRUE	2.78636e-11	225	188	19	0.101064	0.0844444	GO:0060541	GO:BP	respiratory system development	21026	14519	GO:0048731	ISS,IEA,IEA,IEA,ISS,IMP IEA,IEA,IDA IMP ISS IEA,IDA IBA IEA,ISS IEA,TAS IEA,IMP,IEA,IEA,IEA,IEA,IEA,IEA,IEA	PDPN,MME,PDGFRA,IGFBP5,BASP1,FOXF1,RDH10,BMP4,FGF7,TCF21,GLI3,BMP2,HS6ST1,WNT5A,CRISPLD2,ALDH1A2,WNT2,TGFBR2,FGFR1
query_1	TRUE	3.14091e-11	960	188	36	0.191489	0.0375	GO:0030334	GO:BP	regulation of cell migration	21026	6743	GO:0016477, GO:2000145	IMP,TAS,IDA IMP,IMP,IMP,IDA IGI,IMP,IEA,TAS IEA,IDA IBA IEA,ISS,IDA,IDA,IDA,IEA,IMP,IDA,ISS IEA,IMP,IBA,IMP,IDA,IDA,IEA,IMP,IMP,IEA,IEA,IGI,IDA,IEA,IGI,IDA,IEA,IDA IGI,TAS	PDPN,F3,PDGFRA,RARRES2,LIMCH1,IGFBP5,KANK1,FOXF1,BMP4,FGF7,ADAMTS9,HGF,PLAU,FBLN1,CYGB,DPP4,ANGPT1,BMP2,IFITM1,SEMA3A,SOD2,PPARG,DACH1,BDKRB1,WNT5A,PTPRM,LAMA2,MMP3,JUP,MYLK,TGFBR2,EPHB2,RGCC,NFE2L2,FGFR1,CXCL8
query_1	TRUE	3.15431e-11	198	188	18	0.0957447	0.0909091	GO:0030324	GO:BP	lung development	21026	6736	GO:0030323, GO:0048513, GO:0060541	ISS,IEA,IEA,IEA,IMP IEA,IEA,IDA IMP ISS IEA,IDA IBA IEA,ISS IEA,IEA,IMP,IEA,IEA,IEA,IEA,IEA,IEA,IEA	PDPN,MME,PDGFRA,IGFBP5,FOXF1,RDH10,BMP4,FGF7,TCF21,GLI3,BMP2,HS6ST1,WNT5A,CRISPLD2,ALDH1A2,WNT2,TGFBR2,FGFR1
query_1	TRUE	3.4918e-10	732	188	30	0.159574	0.0409836	GO:0001568	GO:BP	blood vessel development	21026	351	GO:0001944, GO:0048856	IDA,ISS IEA,IEA,TAS,IMP IEA,IDA ISS IEA,ISS,ISS IEA,IDA,IDA ISS IBA IEA,IEA,IEA,IDA,IDA,IMP,IDA,IMP,IEA,IGI,IEA,IEA,IEA,IMP,IMP ISS TAS IEA,ISS IEA,IDA,IEA,IEP,IEA,IDA TAS	F3,PDGFRA,ANTXR1,ID1,FOXF1,BMP4,ADAMTS9,TCF21,TGM2,ANGPT1,GLI3,HS6ST1,PPARG,RAMP1,WNT5A,GTF2I,PTPRM,PCSK5,JUP,ALDH1A2,WNT2,SGCD,MYLK,TGFBR2,EPHB2,RGCC,NFE2L2,TGFBI,FGFR1,CXCL8
query_1	TRUE	1.6979e-09	327	188	20	0.106383	0.0611621	GO:0030198	GO:BP	extracellular matrix organization	21026	6674	GO:0043062, GO:0045229	IDA,IEA,IEA,IEA,ISS IBA IEA,ISS IBA TAS IEA,IEA,IDA,IEA,ISS IEA,ISS,ISS IBA IEA,IDA,IBA,NAS,IEA,IBA TAS,IBA IEA,IDA,IBA IEA	PDPN,PDGFRA,ANTXR1,FOXF1,ADAMTS9,ADAMTS5,FBLN1,DPP4,TNFRSF11B,BMP2,LTBP4,SULF2,PPARG,SMOC1,LAMA2,CRISPLD2,MMP3,ADAMTS8,RGCC,TGFBI
query_1	TRUE	1.71082e-09	328	188	20	0.106383	0.0609756	GO:0043062	GO:BP	extracellular structure organization	21026	10414	GO:0016043	IDA,IEA,IEA,IEA,ISS IBA IEA,ISS IBA TAS IEA,IEA,IDA,IEA,ISS IEA,ISS,ISS IBA IEA,IDA,IBA,NAS,IEA,IBA TAS,IBA IEA,IDA,IBA IEA	PDPN,PDGFRA,ANTXR1,FOXF1,ADAMTS9,ADAMTS5,FBLN1,DPP4,TNFRSF11B,BMP2,LTBP4,SULF2,PPARG,SMOC1,LAMA2,CRISPLD2,MMP3,ADAMTS8,RGCC,TGFBI
query_1	TRUE	1.76649e-09	329	188	20	0.106383	0.0607903	GO:0045229	GO:BP	external encapsulating structure organization	21026	11178	GO:0016043	IDA,IEA,IEA,IEA,ISS IBA IEA,ISS IBA TAS IEA,IEA,IDA,IEA,ISS IEA,ISS,ISS IBA IEA,IDA,IBA,NAS,IEA,IBA TAS,IBA IEA,IDA,IBA IEA	PDPN,PDGFRA,ANTXR1,FOXF1,ADAMTS9,ADAMTS5,FBLN1,DPP4,TNFRSF11B,BMP2,LTBP4,SULF2,PPARG,SMOC1,LAMA2,CRISPLD2,MMP3,ADAMTS8,RGCC,TGFBI
query_1	TRUE	7.81149e-09	320	188	19	0.101064	0.059375	GO:0060485	GO:BP	mesenchyme development	21026	14468	GO:0009888, GO:0048513	IMP,ISS,IEA,IMP IEA,IEA,ISS IEA,ISS IEA,TAS,ISS IEA,IDA IMP ISS IEA,ISS IBA,IEP IEA,IEA,IEA,IDA IMP ISS IEA,IDA IMP,ISS,IMP IEA,TAS	PDPN,BASP1,EDNRB,FOXF1,RDH10,BMP4,TCF21,HGF,ADAMTS5,BMP2,SEMA3A,WNT5A,ALDH1A2,WNT2,TGFBR2,RGCC,ACTG2,FGFR1,S100A4
query_1	TRUE	2.26539e-08	879	188	30	0.159574	0.0341297	GO:0035239	GO:BP	tube morphogenesis	21026	8855	GO:0009653, GO:0035295	IDA,ISS IEA,TAS,IMP IEA,IEA,IDA ISS IEA,ISS,ISS IEA,IDA IEA,IDA IBA IEA,IEA,IEA,ISS IEA,IEA,IDA,IDA,IMP IEA,IDA,IMP,IGI,IEA,IEA,IMP,IMP ISS IEA,ISS IEA,IDA,IEA,IEP,IEA,IDA TAS	F3,PDGFRA,ID1,FOXF1,RDH10,BMP4,ADAMTS9,TCF21,TGM2,ANGPT1,GLI3,GREB1L,BMP2,HS6ST1,PPARG,RAMP1,WNT5A,GTF2I,PTPRM,JUP,WNT2,SGCD,MYLK,TGFBR2,EPHB2,RGCC,NFE2L2,TGFBI,FGFR1,CXCL8
query_1	TRUE	3.33832e-08	33	188	8	0.0425532	0.242424	GO:0048566	GO:BP	embryonic digestive tract development	21026	12671	GO:0048565, GO:0048568	ISS IEA,IMP,IMP IEA,ISS IEA,TAS IEA,IMP ISS IEA,IEA,IEP	PDGFRA,RARRES2,FOXF1,TCF21,GLI3,PCSK5,ALDH1A2,CXCL8
query_1	TRUE	4.30085e-08	635	188	25	0.132979	0.0393701	GO:0048514	GO:BP	blood vessel morphogenesis	21026	12632	GO:0001568, GO:0035239	IDA,ISS IEA,TAS,IMP IEA,IDA ISS IEA,ISS,ISS IEA,IDA,IDA IBA IEA,IEA,IDA,IDA,IMP,IDA,IMP,IGI,IEA,IMP,IMP ISS IEA,ISS IEA,IDA,IEA,IEP,IEA,IDA TAS	F3,PDGFRA,ID1,FOXF1,BMP4,ADAMTS9,TCF21,TGM2,ANGPT1,HS6ST1,PPARG,RAMP1,WNT5A,GTF2I,PTPRM,JUP,SGCD,MYLK,TGFBR2,EPHB2,RGCC,NFE2L2,TGFBI,FGFR1,CXCL8
query_1	TRUE	5.13264e-08	244	188	16	0.0851064	0.0655738	GO:0042445	GO:BP	hormone metabolic process	21026	10092	GO:0008152, GO:0010817	IDA,IEA,IEA,IDA IEA,TAS,IDA,TAS IEA,IEA,IDA IBA TAS IEA,IEA,IDA IBA IEA,IEA,IDA IMP ISS IEA,TAS,IDA,IDA IBA	MME,PDGFRA,EDNRB,RDH10,DPP4,BMP2,AKR1B1,ALDH1A1,DIO2,RBP1,PCSK5,CTSB,ALDH1A2,DHRS3,CYP2S1,AKR1C2
query_1	TRUE	5.14633e-08	146	188	13	0.0691489	0.0890411	GO:0055123	GO:BP	digestive system development	21026	14055	GO:0048731	ISS IEA,IMP,ISS IEA,IMP IEA,ISS IEA,IEA,TAS IEA,IDA IEA,IEA,IMP ISS IEA,IEA,IMP,IEP	PDGFRA,RARRES2,EDNRB,FOXF1,TCF21,IGF2,GLI3,IL6ST,WNT5A,PCSK5,ALDH1A2,CLMP,CXCL8
query_1	TRUE	5.63378e-08	862	188	29	0.154255	0.0336427	GO:0006954	GO:BP	inflammatory response	21026	2574	GO:0006952	IEA,IBA TAS IEA,IEA,IDA IC,IEA,IEA,IEA,IC,IMP,ISS IEA,IEA,IDA IEA,IEA,ISS IEA,IC,IEA,ISS IBA IEA,IDA ISO IBA NAS,IEA,IMP NAS,IBA,IBA,TAS,IEA,ISS IEA,IEA,TAS,IBA TAS IEA,IBA	CTSC,CXCL1,WFDC1,F3,RARRES2,EDNRB,FOXF1,BDKRB2,CYBA,PTGES,A2M,VCAM1,HGF,BMP2,IL6ST,LXN,PPARG,CASP1,BDKRB1,WNT5A,PTGER2,CXCL6,MMP3,EPHB2,CAMK2N1,NFE2L2,HDAC4,CXCL8,PF4V1
query_1	TRUE	8.42757e-08	559	188	23	0.12234	0.0411449	GO:0030335	GO:BP	positive regulation of cell migration	21026	6744	GO:0016477, GO:0030334, GO:2000147	IMP,TAS,IDA IMP,IMP,IGI,IEA,IEA,IDA,IDA,IDA,IDA,IDA,ISS IEA,IBA,IMP,IEA,IMP,IDA,IEA,IGI,IEA,IDA IGI,TAS	PDPN,F3,PDGFRA,RARRES2,IGFBP5,FOXF1,BMP4,FGF7,HGF,PLAU,FBLN1,ANGPT1,BMP2,SEMA3A,SOD2,BDKRB1,WNT5A,MYLK,TGFBR2,EPHB2,NFE2L2,FGFR1,CXCL8
query_1	TRUE	8.42757e-08	332	188	18	0.0957447	0.0542169	GO:0072001	GO:BP	renal system development	21026	16803	GO:0048731	IEP IEA,ISS IEA,ISS IEA,IEA,IMP,IEA,IDA IMP IEP ISS IEA,ISS IEA,ISS IEA,IEA,IDA IMP IBA IEA,ISS IEA,IEA,ISS IBA IEA,IEA,IMP ISS IEA,IEA,IEA	MME,PDGFRA,BASP1,EDNRB,FOXF1,RDH10,BMP4,TCF21,ANGPT1,GLI3,GREB1L,BMP2,AKR1B1,SULF2,WNT5A,PCSK5,ALDH1A2,FGFR1
query_1	TRUE	9.40661e-08	467	188	21	0.111702	0.0449679	GO:0006935	GO:BP	chemotaxis	21026	2563	GO:0042221, GO:0042330	IEA,IBA TAS IEA,IC,IMP IEA,IMP ISS IBA IEA,IMP,IEA,IDA IBA IEA,IEA,IDA IEA,TAS,IMP IEA,IDA,IBA,IMP ISS IEA,IDA IBA TAS IEA,IEA,IDA,IDA IGI IBA TAS IEA,IBA IEA,IEA	COLEC10,CXCL1,F3,PDGFRA,RARRES2,EDNRB,BMP4,FGF7,VCAM1,HGF,PLAU,DPP4,ANGPT1,SEMA3A,WNT5A,CXCL6,ITGA1,FGFR1,CXCL8,PF4V1,S100A4
query_1	TRUE	9.99604e-08	469	188	21	0.111702	0.0447761	GO:0042330	GO:BP	taxis	21026	10003	GO:0009605, GO:0040011	IEA,IBA TAS IEA,IC,IMP IEA,IMP ISS IBA IEA,IMP,IEA,IDA IBA IEA,IEA,IDA IEA,TAS,IMP IEA,IDA,IBA,IMP ISS IEA,IDA IBA TAS IEA,IEA,IDA,IDA IGI IBA TAS IEA,IBA IEA,IEA	COLEC10,CXCL1,F3,PDGFRA,RARRES2,EDNRB,BMP4,FGF7,VCAM1,HGF,PLAU,DPP4,ANGPT1,SEMA3A,WNT5A,CXCL6,ITGA1,FGFR1,CXCL8,PF4V1,S100A4
query_1	TRUE	1.11597e-07	189	188	14	0.0744681	0.0740741	GO:0061138	GO:BP	morphogenesis of a branching epithelium	21026	15029	GO:0001763, GO:0002009	IEA,IEA,IDA ISS IEA,IEA,ISS IEA,IDA IEA,IEA,IEA,IEA,ISS IEA,IEA,IEA,ISS IEA,IEA	FOXF1,RDH10,BMP4,FGF7,TCF21,HGF,TGM2,GLI3,GREB1L,BMP2,WNT5A,WNT2,TGFBR2,FGFR1
query_1	TRUE	1.68045e-07	970	188	30	0.159574	0.0309278	GO:0007167	GO:BP	enzyme-linked receptor protein signaling pathway	21026	2718	GO:0007166	IDA,IDA IMP IEA,IDA,IDA IBA IEA,IMP,ISS IBA IC,TAS,IDA IMP ISS IBA IEA,TAS,IEA,IGI IBA IEA,ISS,IDA IBA IEA,IDA ISS IBA TAS IEA,IDA IBA IEA,IDA IMP IGI IEP ISS IBA IEA,IDA,TAS IEA,ISS IBA IEA,IEA,IDA IMP IGI,IBA IEA,IEA,ISS,IEA,ISS IEA,IDA IMP ISS IBA IC IEA,ISS IBA IEA,IBA TAS,IDA IPI IGI TAS IEA	F3,PDGFRA,RARRES2,IGFBP5,KANK1,IGFBP2,ID1,BMP4,BDKRB2,CADM1,FGF7,GPRC5A,HGF,IGF2,ANGPT1,BMP2,IL6ST,LTBP4,SULF2,FAM20C,PPARG,IGFBP4,WNT5A,USP9Y,SVEP1,ITGA1,TGFBR2,EPHB2,SHC3,FGFR1
query_1	TRUE	1.87121e-07	587	188	23	0.12234	0.0391823	GO:2000147	GO:BP	positive regulation of cell motility	21026	25056	GO:0040017, GO:0048522, GO:0048870, GO:2000145	IMP,TAS,IDA IMP,IMP,IGI,IEA,IEA,IDA,IDA,IDA,IDA,IDA,ISS IEA,IBA,IMP,IEA,IMP,IDA,IEA,IGI,IEA,IDA IGI,TAS	PDPN,F3,PDGFRA,RARRES2,IGFBP5,FOXF1,BMP4,FGF7,HGF,PLAU,FBLN1,ANGPT1,BMP2,SEMA3A,SOD2,BDKRB1,WNT5A,MYLK,TGFBR2,EPHB2,NFE2L2,FGFR1,CXCL8
query_1	TRUE	1.9576e-07	135	188	12	0.0638298	0.0888889	GO:0048565	GO:BP	digestive tract development	21026	12670	GO:0035295, GO:0055123	ISS IEA,IMP,ISS IEA,IMP IEA,ISS IEA,TAS IEA,IDA IEA,IEA,IMP ISS IEA,IEA,IMP,IEP	PDGFRA,RARRES2,EDNRB,FOXF1,TCF21,GLI3,IL6ST,WNT5A,PCSK5,ALDH1A2,CLMP,CXCL8
query_1	TRUE	2.52806e-07	547	188	22	0.117021	0.0402194	GO:0001525	GO:BP	angiogenesis	21026	328	GO:0048514, GO:0048646	IDA,ISS IEA,TAS,IDA ISS IEA,ISS,ISS IEA,IDA,IDA IBA IEA,IEA,IDA,IDA,IMP,IDA,IMP,IGI,ISS IEA,ISS IEA,IDA,IEA,IEP,IEA,IDA TAS	F3,PDGFRA,ID1,BMP4,ADAMTS9,TCF21,TGM2,ANGPT1,HS6ST1,PPARG,RAMP1,WNT5A,GTF2I,PTPRM,JUP,TGFBR2,EPHB2,RGCC,NFE2L2,TGFBI,FGFR1,CXCL8
query_1	TRUE	2.68636e-07	706	188	25	0.132979	0.0354108	GO:0008285	GO:BP	negative regulation of cell population proliferation	21026	3138	GO:0008283, GO:0042127, GO:0048523	ISS,TAS,IDA,IDA IMP TAS IEA,IEA,IDA,IEA,IDA IGI IEA,IMP TAS,IDA IMP IEA,IDA IMP IGI ISS IEA,IEA,IDA NAS IEA,IEA,IDA,IMP,TAS IEA,TAS,IMP,IDA,ISS IBA IEA,IDA IMP,IEA,TAS,TAS	PDPN,CXCL1,IGFBP5,BMP4,PTGES,FBLN1,GLI3,BMP2,IFITM1,SOD2,PPARG,DACH1,WNT5A,PTGDS,P3H2,PTPRM,RARRES1,ADAMTS8,ITGA1,ALDH1A2,TNFRSF21,RGCC,HDAC4,TENM1,CXCL8
query_1	TRUE	2.84293e-07	454	188	20	0.106383	0.0440529	GO:0048732	GO:BP	gland development	21026	12822	GO:0048513	IEA,IEA,IEA,IEA,IEA,IEA,IEA,ISS IEA,IDA IEA,IEA,IEA,IEA,ISS IEA,IEA,IEA,IEA,IEA,IEP,IEA,IEA	PITX1,PDGFRA,IGFBP5,FOXF1,BMP4,CADM1,FGF7,TCF21,HGF,TGM2,IGF2,GLI3,BMP2,SOD2,SULF2,WNT5A,ALDH1A2,WNT2,TGFBR2,FGFR1
query_1	TRUE	2.86855e-07	603	188	23	0.12234	0.0381426	GO:0040017	GO:BP	positive regulation of locomotion	21026	9814	GO:0040011, GO:0040012, GO:0048518	IMP,TAS IC,IDA IMP,IMP ISS IBA IEA,IGI,IEA,IEA,IDA,IDA,IDA,IDA,IDA,ISS IEA,IBA,IMP,IEA,IMP,IDA,IEA,IGI,IEA,IDA IGI,IGI TAS	PDPN,F3,PDGFRA,RARRES2,IGFBP5,FOXF1,BMP4,FGF7,HGF,PLAU,FBLN1,ANGPT1,BMP2,SEMA3A,SOD2,BDKRB1,WNT5A,MYLK,TGFBR2,EPHB2,NFE2L2,FGFR1,CXCL8
query_1	TRUE	2.88743e-07	206	188	14	0.0744681	0.0679612	GO:0001763	GO:BP	morphogenesis of a branching structure	21026	427	GO:0009653, GO:0032501	IMP IEA,IEA,IDA ISS IEA,IEA,ISS IEA,IDA IEA,IEA,IEA,IEA,ISS IEA,IEA,IEA,ISS IEA,IEA	FOXF1,RDH10,BMP4,FGF7,TCF21,HGF,TGM2,GLI3,GREB1L,BMP2,WNT5A,WNT2,TGFBR2,FGFR1
query_1	TRUE	2.90025e-07	322	188	17	0.0904255	0.052795	GO:0001822	GO:BP	kidney development	21026	477	GO:0048513, GO:0072001	IEP IEA,ISS IEA,ISS IEA,IEA,IEA,IDA IMP IEP ISS IEA,ISS IEA,ISS IEA,IEA,IDA IMP IBA IEA,ISS IEA,IEA,ISS IBA IEA,IEA,IMP ISS IEA,IEA,IEA	MME,PDGFRA,BASP1,EDNRB,RDH10,BMP4,TCF21,ANGPT1,GLI3,GREB1L,BMP2,AKR1B1,SULF2,WNT5A,PCSK5,ALDH1A2,FGFR1
query_1	TRUE	4.39188e-07	47	188	8	0.0425532	0.170213	GO:0010463	GO:BP	mesenchymal cell proliferation	21026	4141	GO:0008283	IEA,IDA,IDA,ISS IEA,IDA IEA,IEA,ISS IEA,IEA	FOXF1,BMP4,FGF7,BMP2,WNT5A,WNT2,TGFBR2,FGFR1
query_1	TRUE	4.65899e-07	252	188	15	0.0797872	0.0595238	GO:0048762	GO:BP	mesenchymal cell differentiation	21026	12846	GO:0030154, GO:0060485	IMP,IEA,IEA,IEA,ISS IEA,TAS,IDA ISS IEA,ISS IBA,IEP IEA,IEA,IEA,IDA IMP ISS IEA,IDA IMP,IMP IEA,TAS	PDPN,EDNRB,RDH10,BMP4,TCF21,HGF,BMP2,SEMA3A,WNT5A,ALDH1A2,WNT2,TGFBR2,RGCC,FGFR1,S100A4
query_1	TRUE	5.69385e-07	794	188	26	0.138298	0.0327456	GO:0030155	GO:BP	regulation of cell adhesion	21026	6655	GO:0007155, GO:0050794	IDA IMP ISS IBA,IMP IBA,IDA,IDA,IEA,IMP,IMP,IDA,IDA IBA,ISS IEA,IDA,IDA IBA,IDA,IDA IEA,ISS IEA,IDA,IMP TAS,IEA,NAS IEA,IGI,IDA ISS IEA,IMP,ISS IBA IEA,IDA,TAS,IDA	PDPN,LIMCH1,KANK1,IGFBP2,FOXF1,BMP4,ARHGAP6,VCAM1,PLAU,TGM2,FBLN1,IGF2,DPP4,ANGPT1,GLI3,BMP2,IL6ST,WNT5A,LAMA2,JUP,TGFBR2,EPHB2,TNFRSF21,RGCC,TGFBI,CXCL8
query_1	TRUE	5.69385e-07	629	188	23	0.12234	0.036566	GO:0007169	GO:BP	cell surface receptor protein tyrosine kinase signaling pathway	21026	2720	GO:0007167	IDA,IDA IMP IEA,IDA,IDA IBA IEA,IMP,ISS IBA IC,TAS,IEA,IGI IBA IEA,ISS,IDA IBA IEA,IDA ISS IBA TAS IEA,IDA IBA IEA,IDA,ISS IBA IEA,IEA,IBA IEA,IEA,IEA,ISS IEA,ISS IBA IEA,IBA TAS,IDA IPI IGI TAS IEA	F3,PDGFRA,RARRES2,IGFBP5,KANK1,IGFBP2,BDKRB2,CADM1,FGF7,GPRC5A,HGF,IGF2,ANGPT1,BMP2,SULF2,FAM20C,IGFBP4,WNT5A,SVEP1,ITGA1,EPHB2,SHC3,FGFR1
query_1	TRUE	6.78709e-07	71	188	9	0.0478723	0.126761	GO:0050918	GO:BP	positive chemotaxis	21026	13188	GO:0006935	IEA,IC,IEA,IDA IBA IEA,IEA,IDA,ISS IEA,IGI,IEA	COLEC10,F3,BMP4,FGF7,HGF,ANGPT1,WNT5A,CXCL8,S100A4
query_1	TRUE	8.07716e-07	930	188	28	0.148936	0.0301075	GO:0033993	GO:BP	response to lipid	21026	8310	GO:0042221	IBA,IEA,IEA,IEA,IDA,IEA,ISS IEA,IEA,IEA,ISS IEA,IDA IMP,IEA,IEA,IEP ISS,IEA,ISS IBA IEA,IDA IBA IEA,IEA,TAS,IEA,IMP IEA,ISS,ISS,IDA IEA,IEA,IDA IBA,IBA,IDA	CXCL1,EDNRB,SPON2,IGFBP2,MGST1,A2M,TCF21,VCAM1,SOD2,PPARG,CASP1,BDKRB1,DIO2,WNT5A,PTGDS,PTGER2,CXCL6,RBP1,MMP3,TBXAS1,ALDH1A2,WNT2,GNG2,TGFBR2,EPHB2,CXCL8,PF4V1,AKR1C2
query_1	TRUE	1.16108e-06	162	188	12	0.0638298	0.0740741	GO:0120254	GO:BP	olefinic compound metabolic process	21026	19320	GO:0008152	IEA,IDA IEA,IDA,IEA,IEA,TAS,IEA,TAS,IEA,TAS,IBA,IDA IBA	EDNRB,RDH10,BMP2,AKR1B1,ALDH1A1,PTGDS,RBP1,TBXAS1,ALDH1A2,DHRS3,CYP2S1,AKR1C2
query_1	TRUE	1.2179e-06	131	188	11	0.0585106	0.0839695	GO:0045667	GO:BP	regulation of osteoblast differentiation	21026	11356	GO:0001649, GO:0045595	IEA,IDA,NAS,IEA,IEA,IMP,IMP,IEA,IMP,IMP,IEA	IGFBP5,BMP4,HGF,GLI3,BMP2,IL6ST,IFITM1,FAM20C,PPARG,SMOC1,HDAC4
query_1	TRUE	1.66094e-06	463	188	19	0.101064	0.0410367	GO:0048568	GO:BP	embryonic organ development	21026	12673	GO:0009790, GO:0048513	ISS IBA IEA,IMP,IMP IEA,IEA,IEA,IEA,ISS IEA,ISS IEA,TAS IEA,IEA,ISS IEA,IMP ISS IEA,IEA,IEA,IEA,ISS IEA,ISS IEA,IEA,IEP	PDGFRA,RARRES2,FOXF1,RDH10,BMP4,A2M,TCF21,IGF2,GLI3,HS6ST1,WNT5A,PCSK5,ALDH1A2,WNT2,EN1,TGFBR2,EPHB2,FGFR1,CXCL8
query_1	TRUE	1.79248e-06	326	188	16	0.0851064	0.0490798	GO:0040013	GO:BP	negative regulation of locomotion	21026	9810	GO:0040011, GO:0040012, GO:0048519	IMP,IDA,IMP,TAS,ISS,IDA,IEA,IMP,IMP,IDA,IDA,IEA,IMP,IGI,IDA,IEA	LIMCH1,IGFBP5,KANK1,BMP4,ADAMTS9,FBLN1,CYGB,DPP4,IFITM1,PPARG,DACH1,WNT5A,PTPRM,JUP,RGCC,NFE2L2
query_1	TRUE	1.97621e-06	171	188	12	0.0638298	0.0701754	GO:0007584	GO:BP	response to nutrient	21026	3032	GO:0031667, GO:0042221	IEA,IMP,IEA,IEA,IEA,IEA,IEA,TAS IEA,IEA,IEA,IEA,IEA	IGFBP2,KYNU,A2M,VCAM1,SHANK2,TNFRSF11B,SOD2,PPARG,GCLC,RBP1,ALDH1A2,NFE2L2
query_1	TRUE	4.47134e-06	831	188	25	0.132979	0.0300842	GO:0022603	GO:BP	regulation of anatomical structure morphogenesis	21026	6578	GO:0009653, GO:0050793	IMP IEA,IDA,IDA,IDA IMP ISS IEA,IEA,ISS,IDA IEA,IDA,IEA,IDA ISS IEA,IEA,IDA IMP,IBA,IMP ISS IEA,IDA,IMP,IGI,IEA,IBA IEA,IEA,IEA,IDA,IEA,IEA,IDA	PDPN,F3,KANK1,BMP4,FGF7,ADAMTS9,HGF,TGM2,TNFRSF11B,BMP2,SEMA3A,PPARG,HECW1,WNT5A,GTF2I,PTPRM,JUP,WNT2,MYH10,TGFBR2,EPHB2,RGCC,NFE2L2,FGFR1,CXCL8
query_1	TRUE	4.79892e-06	605	188	21	0.111702	0.0347107	GO:0007507	GO:BP	heart development	21026	2979	GO:0048513, GO:0072359	ISS IEA,ISS,IMP,IMP ISS TAS NAS IEA,ISS,IEA,ISS IEA,IEA,IEA,IDA IMP ISS IEA,IEA,IEA,IEA,ISS IEA,IEA,IEA,IBA IEA,IMP ISS IBA IEA,IEA,IEA,IEA	PDGFRA,BASP1,FOXF1,BMP4,ADAMTS9,VCAM1,ADAMTS5,GLI3,GREB1L,BMP2,SOD2,PPARG,WNT5A,PCSK5,ALDH1A2,WNT2,SGCD,TGFBR2,DHRS3,RGS2,FGFR1
query_1	TRUE	4.86044e-06	308	188	15	0.0797872	0.0487013	GO:2000146	GO:BP	negative regulation of cell motility	21026	25055	GO:0040013, GO:0048523, GO:0048870, GO:2000145	IMP,IDA,IMP,TAS,ISS,IDA,IEA,IMP,IMP,IDA,IDA,IMP,IGI,IDA,IEA	LIMCH1,IGFBP5,KANK1,BMP4,ADAMTS9,FBLN1,CYGB,DPP4,IFITM1,PPARG,DACH1,PTPRM,JUP,RGCC,NFE2L2
query_1	TRUE	5.38814e-06	556	188	20	0.106383	0.0359712	GO:0010817	GO:BP	regulation of hormone levels	21026	4412	GO:0065008	IDA,IEA,IEA,IDA IEA,TAS IEA,TAS,IDA,IEA,TAS IEA,ISS IEA,IEA,IDA IBA TAS IEA,IEA,IDA IBA IEA,IEA,IDA IMP ISS IEA,TAS,IDA,IEA,IDA IBA	MME,PDGFRA,EDNRB,RDH10,SNAP25,DPP4,BMP2,LTBP4,AKR1B1,PPARG,ALDH1A1,DIO2,RBP1,PCSK5,CTSB,ALDH1A2,DHRS3,CYP2S1,FGFR1,AKR1C2
query_1	TRUE	5.92386e-06	614	188	21	0.111702	0.034202	GO:0048729	GO:BP	tissue morphogenesis	21026	12819	GO:0009653, GO:0009888	IMP,IEA,IMP IEA,IEA,IDA ISS IEA,IEA,ISS IEA,IDA IEA,ISS IEA,IEA,IEA,IEA,ISS IEA,ISS IEA,IEA,IEA,IMP,ISS IEA,ISS,IEA,IEA	PDPN,IGFBP5,FOXF1,RDH10,BMP4,FGF7,TCF21,HGF,ADAMTS5,TGM2,GLI3,GREB1L,BMP2,WNT5A,ALDH1A2,WNT2,MYLK,TGFBR2,ACTG2,ASTN2,FGFR1
query_1	TRUE	7.38872e-06	568	188	20	0.106383	0.0352113	GO:0009611	GO:BP	response to wounding	21026	3525	GO:0006950	IDA IMP IBA TAS,IEA,IDA IC IEA,IDA IMP ISS IEA,IMP,IEA,TAS,IEA,IBA TAS NAS IC IEA,IDA,TAS,TAS,IEA,IEA,ISS IEA,IDA,IMP IEA,IDA,IMP,IEA	PDPN,WFDC1,F3,PDGFRA,KANK1,FOXF1,FGF7,KREMEN1,PLAU,FBLN1,AK3,IL6ST,SOD2,SULF2,PPARG,WNT5A,SVEP1,MYLK,EPHB2,NFE2L2
query_1	TRUE	7.38872e-06	234	188	13	0.0691489	0.0555556	GO:0001649	GO:BP	osteoblast differentiation	21026	365	GO:0001503, GO:0030154	IEA,IDA IEA,NAS,IEA,IEA,IEA,IDA IEA,IMP,IMP,IEA,IMP,IMP,IEA	IGFBP5,BMP4,HGF,GLIS1,IGF2,GLI3,BMP2,IL6ST,IFITM1,FAM20C,PPARG,SMOC1,HDAC4
query_1	TRUE	7.62483e-06	70	188	8	0.0425532	0.114286	GO:0048645	GO:BP	animal organ formation	21026	12736	GO:0009887, GO:0048646	IEA,IMP IEA,IEA,IDA,IEA,IEA,IEA,IEA	RDH10,BMP4,GLI3,BMP2,WNT5A,WNT2,TGFBR2,FGFR1
query_1	TRUE	9.8918e-06	130	188	10	0.0531915	0.0769231	GO:0022612	GO:BP	gland morphogenesis	21026	6586	GO:0009887, GO:0048732	IEA,IEA,IEA,IDA IEA,IEA,IEA,IEA,IEA,IEA,IEA	IGFBP5,BMP4,FGF7,HGF,TGM2,GLI3,SULF2,WNT5A,TGFBR2,FGFR1
query_1	TRUE	1.32e-05	103	188	9	0.0478723	0.0873786	GO:0034308	GO:BP	primary alcohol metabolic process	21026	8499	GO:0006066	IEA,IDA IEA,IDA,IMP IEA,IEA,IEA,IEA,TAS,IMP IBA	EDNRB,RDH10,BMP2,AKR1B1,ALDH1A1,RBP1,ALDH1A2,DHRS3,AKR1C2
query_1	TRUE	1.36163e-05	135	188	10	0.0531915	0.0740741	GO:0001936	GO:BP	regulation of endothelial cell proliferation	21026	548	GO:0001935, GO:0050678	IDA,IEA,IEA,IBA,IMP,IMP,IMP,IEA,IDA,IGI	F3,BMP4,FGF7,IGF2,PPARG,WNT5A,PTPRM,ALDH1A2,RGCC,FGFR1
query_1	TRUE	1.41579e-05	292	188	14	0.0744681	0.0479452	GO:0030336	GO:BP	negative regulation of cell migration	21026	6745	GO:0016477, GO:0030334, GO:2000146	IMP,IDA,IMP,TAS,ISS,IEA,IMP,IMP,IDA,IDA,IMP,IGI,IDA,IEA	LIMCH1,IGFBP5,KANK1,BMP4,ADAMTS9,CYGB,DPP4,IFITM1,PPARG,DACH1,PTPRM,JUP,RGCC,NFE2L2
query_1	TRUE	1.43991e-05	954	188	26	0.138298	0.0272537	GO:0008284	GO:BP	positive regulation of cell population proliferation	21026	3137	GO:0008283, GO:0042127, GO:0048522	IDA,IDA IMP,IGI,IEA,IDA,IEA,IDA ISS IEA,IEA,IDA IGI IBA TAS IEA,IDA,IMP,IMP,IDA,IDA IBA IC,IDA,IEA,IMP ISS IEA,IDA IMP IGI IEA,IDA IMP IEA,IEA,IDA IMP IEA,IDA ISS TAS IEA,IMP,IMP,IDA IMP IGI IEA,IDA	F3,PDGFRA,IGFBP5,EDNRB,IGFBP2,FOXF1,BMP4,MAP3K5,FGF7,VCAM1,GRK5,SHANK2,FBLN1,IGF2,DPP4,GLI3,BMP2,IL6ST,WNT5A,ALDH1A2,WNT2,TGFBR2,EPHB2,HDAC4,FGFR1,AKR1C2
query_1	TRUE	1.47917e-05	339	188	15	0.0797872	0.0442478	GO:0032496	GO:BP	response to lipopolysaccharide	21026	7553	GO:0002237, GO:0033993, GO:1901700	IBA,IEA,IEA,IEA,IEA,IDA IMP,IEA,IEA,IEP,IEA,IDA IBA IEA,TAS,IEA,IDA IBA,IBA	CXCL1,EDNRB,SPON2,VCAM1,SOD2,CASP1,BDKRB1,DIO2,WNT5A,PTGER2,CXCL6,MMP3,EPHB2,CXCL8,PF4V1
query_1	TRUE	1.69354e-05	441	188	17	0.0904255	0.0385488	GO:0050673	GO:BP	epithelial cell proliferation	21026	13036	GO:0008283	IDA,IEA,IEA,IDA IEA,IDA IBA IEA,IEA,IBA,IEA,IMP,IEA,IEA,IMP IEA,IMP,IEA,IEA,IDA,IGI IEA	F3,IGFBP5,EDNRB,BMP4,FGF7,HGF,IGF2,SULF2,PPARG,IGFBP4,DACH1,WNT5A,PTPRM,ALDH1A2,WNT2,RGCC,FGFR1
query_1	TRUE	1.69354e-05	602	188	20	0.106383	0.0332226	GO:0003013	GO:BP	circulatory system process	21026	1462	GO:0003008	IMP IBA IEA,IDA NAS IC IEA,NAS,IMP ISS IEA,IDA IMP IEA,ISS IEA,IMP,IEA,IMP ISS NAS IC,IMP,IEP,IEA,IMP,IMP IEA,IEA,IBA IEA,IEA,ISS IEA,IEA,TAS IEA	EDNRB,BDKRB2,ABCC4,PDE4D,ANGPT1,SOD2,PPARG,BDKRB1,ABCB1,GCLC,PCSK5,TBXAS1,JUP,SVEP1,ITGA1,SGCD,ASIC2,RGS2,HDAC4,CHRM2
query_1	TRUE	1.7378e-05	34	188	6	0.0319149	0.176471	GO:0010464	GO:BP	regulation of mesenchymal cell proliferation	21026	4142	GO:0010463, GO:0042127	IEA,IDA,IDA IEA,IEA,ISS IEA,IEA	FOXF1,BMP4,WNT5A,WNT2,TGFBR2,FGFR1
query_1	TRUE	1.75246e-05	779	188	23	0.12234	0.029525	GO:0001932	GO:BP	regulation of protein phosphorylation	21026	544	GO:0006468, GO:0031399, GO:0042325	IDA,IMP,IDA,IEA,IDA,IEA,IDA IMP,IDA IBA IEA,ISS,ISS,IEA,IDA,IDA IMP IEA,IDA,IMP,IDA IMP IEA,ISS,ISS IEA,IDA,ISS,IDA IMP,ISS,IDA	RARRES2,LIMCH1,MMD,PRKAR2B,BMP4,BDKRB2,MAP3K5,FGF7,GPRC5A,PDE4D,HGF,FBLN1,ANGPT1,BMP2,IL6ST,WNT5A,TGFBR2,EPHB2,CCND3,RGS2,RGCC,TENM1,FGFR1
query_1	TRUE	2.17397e-05	56	188	7	0.037234	0.125	GO:0060425	GO:BP	lung morphogenesis	21026	14412	GO:0009887, GO:0030324	IEA,IEA,IDA ISS IEA,IDA,ISS IEA,IEA,IEA	FOXF1,RDH10,BMP4,FGF7,TCF21,WNT2,TGFBR2
query_1	TRUE	2.19113e-05	503	188	18	0.0957447	0.0357853	GO:0002009	GO:BP	morphogenesis of an epithelium	21026	610	GO:0048729, GO:0060429	IMP,IEA,IEA,IEA,IDA ISS IEA,IEA,ISS IEA,IDA IEA,IEA,IEA,IEA,ISS IEA,ISS IEA,IEA,IEA,ISS IEA,IEA,IEA	PDPN,IGFBP5,FOXF1,RDH10,BMP4,FGF7,TCF21,HGF,TGM2,GLI3,GREB1L,BMP2,WNT5A,ALDH1A2,WNT2,TGFBR2,ASTN2,FGFR1
query_1	TRUE	2.42847e-05	9	188	4	0.0212766	0.444444	GO:0060638	GO:BP	mesenchymal-epithelial cell signaling	21026	14600	GO:0007267	IEA,IDA IEA,IEA,IEA	FGF7,HGF,WNT5A,FGFR1
query_1	TRUE	2.42847e-05	9	188	4	0.0212766	0.444444	GO:0060426	GO:BP	lung vasculature development	21026	14413	GO:0001944, GO:0030324	IMP,IMP,ISS IEA,IMP	FOXF1,BMP4,TCF21,BMP2
query_1	TRUE	2.48834e-05	83	188	8	0.0425532	0.0963855	GO:0001523	GO:BP	retinoid metabolic process	21026	327	GO:0016101	IDA,IDA TAS IEA,IMP IEA,ISS IEA,IMP TAS IEA,IDA IMP ISS NAS IEA,IBA TAS IEA,IDA	RARRES2,RDH10,AKR1B1,ALDH1A1,RBP1,ALDH1A2,DHRS3,CYP2S1
query_1	TRUE	2.48834e-05	83	188	8	0.0425532	0.0963855	GO:2000027	GO:BP	regulation of animal organ morphogenesis	21026	24953	GO:0009887, GO:0022603	IDA IMP IEA,IEA,IDA IEA,IEA,IDA ISS IEA,IEA,IEA,IEA	BMP4,FGF7,HGF,TNFRSF11B,BMP2,WNT5A,WNT2,FGFR1
query_1	TRUE	2.5785e-05	357	188	15	0.0797872	0.0420168	GO:0002237	GO:BP	response to molecule of bacterial origin	21026	768	GO:0009617, GO:0043207	IBA,IEA,IEA,IEA,IEA,IDA IMP,IEA,IEA,IEP IEA,IEA,IDA IBA IEA,TAS,IEA,IDA IBA,IBA	CXCL1,EDNRB,SPON2,VCAM1,SOD2,CASP1,BDKRB1,DIO2,WNT5A,PTGER2,CXCL6,MMP3,EPHB2,CXCL8,PF4V1
query_1	TRUE	2.5785e-05	925	188	25	0.132979	0.027027	GO:0051093	GO:BP	negative regulation of developmental process	21026	13315	GO:0032502, GO:0048519, GO:0050793	IBA,IEA,IEA,IDA,ISS IEA,IDA IMP IEA,ISS,IEA,IEA,ISS IEA,ISS IEA,ISO IEA,IDA IEA,IEA,IEA,IDA IMP IC,IMP IEA,IDA,IMP,IEA,IEA,IEA,IDA,IEA,IMP IEA	TMEM176B,TMEM176A,IGFBP5,KANK1,EDNRB,BMP4,ADAMTS9,KREMEN1,GLIS1,IGF2,GLI3,TNFRSF11B,BMP2,SEMA3A,SOD2,PPARG,WNT5A,GTF2I,PTPRM,ZNF536,EPHB2,RGS2,RGCC,NFE2L2,HDAC4
query_1	TRUE	2.70859e-05	37	188	6	0.0319149	0.162162	GO:0010092	GO:BP	specification of animal organ identity	21026	3886	GO:0003002, GO:0048645	IMP IEA,IEA,IDA,IEA,IEA,IEA	BMP4,GLI3,BMP2,WNT5A,WNT2,FGFR1
query_1	TRUE	2.90628e-05	59	188	7	0.037234	0.118644	GO:0072132	GO:BP	mesenchyme morphogenesis	21026	16929	GO:0009887, GO:0048729, GO:0060485	IEA,ISS IEA,ISS IEA,IEA,ISS IEA,ISS,IEA	FOXF1,ADAMTS5,BMP2,WNT5A,TGFBR2,ACTG2,FGFR1
query_1	TRUE	3.1061e-05	518	188	18	0.0957447	0.034749	GO:0008015	GO:BP	blood circulation	21026	3082	GO:0003013	IMP IBA IEA,IDA NAS IC IEA,IMP ISS IEA,IDA IMP IEA,ISS IEA,IMP,IEA,IMP,IEP,IEA,IMP,IMP,IEA,IBA IEA,IEA,ISS IEA,IEA,TAS IEA	EDNRB,BDKRB2,PDE4D,ANGPT1,SOD2,PPARG,BDKRB1,GCLC,PCSK5,TBXAS1,JUP,SVEP1,ITGA1,SGCD,ASIC2,RGS2,HDAC4,CHRM2
query_1	TRUE	3.2785e-05	317	188	14	0.0744681	0.044164	GO:0062197	GO:BP	cellular response to chemical stress	21026	15637	GO:0033554, GO:0070887	IDA,IDA,IEA,IDA IEA,IDA,IDA,IDA IEA,IDA,IMP IEA,IEA,NAS,ISS IEA,IDA,EXP IMP IGI ISS IBA TAS NAS IEA	PDGFRA,TRPA1,BDKRB2,MAP3K5,MGST1,HGF,CYGB,AKR1B1,SOD2,PPARG,CASP1,MMP3,MYLK,NFE2L2
query_1	TRUE	3.71522e-05	88	188	8	0.0425532	0.0909091	GO:0016101	GO:BP	diterpenoid metabolic process	21026	5094	GO:0006721	IDA,IDA TAS IEA,IMP IEA,ISS IEA,IMP TAS IEA,IDA IMP ISS NAS IEA,IBA TAS IEA,IDA	RARRES2,RDH10,AKR1B1,ALDH1A1,RBP1,ALDH1A2,DHRS3,CYP2S1
query_1	TRUE	4.32321e-05	194	188	11	0.0585106	0.056701	GO:0048736	GO:BP	appendage development	21026	12826	GO:0007275, GO:0048856	IEA,IEA,ISS IEA,ISS IEA,IMP TAS IEA,IMP,IEA,ISS IEA,IEA,IEA,IEA	PITX1,RDH10,BMP4,KREMEN1,GLI3,SMOC1,WNT5A,PCSK5,ALDH1A2,EN1,FGFR1
query_1	TRUE	4.32321e-05	194	188	11	0.0585106	0.056701	GO:0060173	GO:BP	limb development	21026	14202	GO:0048736	IEA,IEA,ISS IEA,ISS IEA,IMP TAS IEA,IMP,IEA,ISS IEA,IEA,IEA,IEA	PITX1,RDH10,BMP4,KREMEN1,GLI3,SMOC1,WNT5A,PCSK5,ALDH1A2,EN1,FGFR1
query_1	TRUE	4.3881e-05	63	188	7	0.037234	0.111111	GO:1903053	GO:BP	regulation of extracellular matrix organization	21026	22413	GO:0030198, GO:0051128	IDA,IEA,IDA,ISS IEA,IDA,NAS,IDA	PDPN,ANTXR1,DPP4,BMP2,PPARG,LAMA2,RGCC
query_1	TRUE	4.47979e-05	957	188	25	0.132979	0.0261233	GO:0051174	GO:BP	regulation of phosphorus metabolic process	21026	13374	GO:0006793, GO:0019222	IDA,IMP,IDA,IEA,IDA,IEA,IDA IMP,IDA IBA IEA,ISS,ISS,IEA,IDA,IDA IMP IEA,IDA,IMP,IEA,IDA IMP IEA,ISS,ISS IEA,IDA,ISS,IDA IMP,ISS IEA,ISS,IDA IEA	RARRES2,LIMCH1,MMD,PRKAR2B,BMP4,BDKRB2,MAP3K5,FGF7,GPRC5A,PDE4D,HGF,FBLN1,ANGPT1,BMP2,IL6ST,FAM20C,WNT5A,TGFBR2,EPHB2,CCND3,RGS2,RGCC,HDAC4,TENM1,FGFR1
query_1	TRUE	4.4985e-05	830	188	23	0.12234	0.0277108	GO:0042325	GO:BP	regulation of phosphorylation	21026	10000	GO:0016310, GO:0019220	IDA,IMP,IDA,IEA,IDA,IEA,IDA IMP,IDA IBA IEA,ISS,ISS,IEA,IDA,IDA IMP IEA,IDA,IMP,IDA IMP IEA,ISS,ISS IEA,IDA,ISS,IDA IMP,ISS,IDA	RARRES2,LIMCH1,MMD,PRKAR2B,BMP4,BDKRB2,MAP3K5,FGF7,GPRC5A,PDE4D,HGF,FBLN1,ANGPT1,BMP2,IL6ST,WNT5A,TGFBR2,EPHB2,CCND3,RGS2,RGCC,TENM1,FGFR1
query_1	TRUE	4.4985e-05	157	188	10	0.0531915	0.0636943	GO:0048754	GO:BP	branching morphogenesis of an epithelial tube	21026	12838	GO:0035239, GO:0060562, GO:0061138	IEA,IEA,IDA ISS IEA,ISS IEA,IEA,IEA,ISS IEA,IEA,IEA,ISS IEA	FOXF1,RDH10,BMP4,TCF21,GLI3,GREB1L,BMP2,WNT5A,WNT2,TGFBR2
query_1	TRUE	4.55547e-05	281	188	13	0.0691489	0.0462633	GO:0006959	GO:BP	humoral immune response	21026	2579	GO:0006955	IDA,IBA,IDA IMP IBA IEA,IMP,IEA,TAS IEA,IDA,IDA IBA,IBA,ISS IBA IEA,IMP,IBA,IBA	COLEC10,CXCL1,MASP1,RARRES2,SPON2,CFD,A2M,CXCL6,SVEP1,TNFRSF21,RGCC,CXCL8,PF4V1
query_1	TRUE	4.68958e-05	158	188	10	0.0531915	0.0632911	GO:0001935	GO:BP	endothelial cell proliferation	21026	547	GO:0050673	IDA,IDA IEA,IEA,IBA,IMP,IMP,IMP,IEA,IDA,IGI	F3,BMP4,FGF7,IGF2,PPARG,WNT5A,PTPRM,ALDH1A2,RGCC,FGFR1
query_1	TRUE	4.88382e-05	430	188	16	0.0851064	0.0372093	GO:0001503	GO:BP	ossification	21026	318	GO:0032501	IEA,IDA ISS IEA,NAS,IEA,IEA,IEA,IEA,IDA ISS IEA,IMP,IMP IEA,IEA,IMP,IMP,IMP,IEA,IEA	IGFBP5,BMP4,HGF,KREMEN1,GLIS1,IGF2,GLI3,BMP2,IL6ST,IFITM1,FAM20C,PPARG,SMOC1,WNT5A,DHRS3,HDAC4
query_1	TRUE	4.88382e-05	430	188	16	0.0851064	0.0372093	GO:0060537	GO:BP	muscle tissue development	21026	14515	GO:0009888	IEA,ISS IEA,IEA,IDA IMP IEP ISS NAS IEA,ISS,ISS IEA,IEA,IDA IMP ISS IEA,IEA,IEA,IBA IEA,IMP,IEA,IEA,IEA,IEA	PITX1,PDGFRA,IGFBP5,BMP4,ADAMTS9,TCF21,IGF2,BMP2,ALDH1A2,WNT2,SGCD,MYLK,RGS2,HDAC4,GPCPD1,FGFR1
query_1	TRUE	5.12247e-05	160	188	10	0.0531915	0.0625	GO:0072006	GO:BP	nephron development	21026	16808	GO:0001822, GO:0048856	ISS IEA,ISS IEA,IEA,IDA ISS IEA,ISS IEA,ISS IEA,IEA,IEA,ISS IEA,ISS IBA IEA	PDGFRA,BASP1,EDNRB,BMP4,TCF21,ANGPT1,GLI3,GREB1L,BMP2,SULF2
query_1	TRUE	5.12247e-05	540	188	18	0.0957447	0.0333333	GO:0001501	GO:BP	skeletal system development	21026	316	GO:0048731	TAS IEA,ISS IBA IEA,IEA,IDA ISS IEA,ISS,IEA,TAS,IDA TAS IEA,ISS IEA,IEA,IMP IEA,IMP ISS IEA,TAS,ISS IEA,IEA,IEA,IEA,TAS IEA	PITX1,PDGFRA,RDH10,BMP4,TGM2,GLI3,TNFRSF11B,BMP2,SULF2,FAM20C,WNT5A,PCSK5,EN1,TGFBR2,DHRS3,HDAC4,TGFBI,FGFR1
query_1	TRUE	5.20057e-05	93	188	8	0.0425532	0.0860215	GO:0001656	GO:BP	metanephros development	21026	368	GO:0001822	ISS IEA,ISS,IEA,IDA IEA,ISS IEA,IEA,IEA,IEA	PDGFRA,BASP1,RDH10,BMP4,TCF21,GLI3,GREB1L,AKR1B1
query_1	TRUE	6.74877e-05	728	188	21	0.111702	0.0288462	GO:0009617	GO:BP	response to bacterium	21026	3529	GO:0051707	IBA,IMP,IEA,IEA,IDA,IEA,IEA,IEA,IEA,IEA,IEA,IDA IMP ISS IEA,IEA,IEA,IEP IEA,IEA,IDA IBA IEA,TAS,IEA,IDA IBA,IBA	CXCL1,RARRES2,EDNRB,SPON2,CYBA,CFD,ADAMTS9,VCAM1,ADAMTS5,BMP2,SOD2,CASP1,BDKRB1,DIO2,WNT5A,PTGER2,CXCL6,MMP3,EPHB2,CXCL8,PF4V1
query_1	TRUE	7.89112e-05	12	188	4	0.0212766	0.333333	GO:0007494	GO:BP	midgut development	21026	2966	GO:0048565	IEA,IMP,IEA,IEA	EDNRB,FOXF1,WNT5A,ALDH1A2
query_1	TRUE	8.14641e-05	99	188	8	0.0425532	0.0808081	GO:0006721	GO:BP	terpenoid metabolic process	21026	2419	GO:0006720	IDA,IDA TAS IEA,IMP IEA,ISS IEA,IMP TAS IEA,IDA IMP ISS NAS IEA,IBA TAS IEA,IDA	RARRES2,RDH10,AKR1B1,ALDH1A1,RBP1,ALDH1A2,DHRS3,CYP2S1
query_1	TRUE	8.18976e-05	70	188	7	0.037234	0.1	GO:0045669	GO:BP	positive regulation of osteoblast differentiation	21026	11358	GO:0001649, GO:0045597, GO:0045667	IDA,NAS,IEA,IEA,IMP,IMP,IEA	BMP4,HGF,GLI3,BMP2,IL6ST,IFITM1,FAM20C
query_1	TRUE	8.74904e-05	171	188	10	0.0531915	0.0584795	GO:0001837	GO:BP	epithelial to mesenchymal transition	21026	492	GO:0048762	IMP,IEA,TAS,IDA ISS IEA,IEP IEA,IEA,IDA IMP ISS IEA,IDA IMP,IMP,TAS	PDPN,BMP4,HGF,BMP2,WNT5A,WNT2,TGFBR2,RGCC,FGFR1,S100A4
query_1	TRUE	8.74904e-05	71	188	7	0.037234	0.0985915	GO:0032835	GO:BP	glomerulus development	21026	7802	GO:0048856, GO:0072006	ISS IEA,ISS IEA,IEA,IDA ISS IEA,ISS IEA,ISS IEA,ISS IBA IEA	PDGFRA,BASP1,EDNRB,BMP4,TCF21,ANGPT1,SULF2
query_1	TRUE	9.56074e-05	27	188	5	0.0265957	0.185185	GO:0002053	GO:BP	positive regulation of mesenchymal cell proliferation	21026	650	GO:0008284, GO:0010463, GO:0010464	IEA,IEA,IEA,ISS IEA,IEA	FOXF1,WNT5A,WNT2,TGFBR2,FGFR1
query_1	TRUE	0.000106281	356	188	14	0.0744681	0.0393258	GO:0031589	GO:BP	cell-substrate adhesion	21026	7193	GO:0007155	ISS,IDA,IMP IBA,IDA,IEA,ISS,IMP IEA,IDA,IDA,IDA,IEA,IGI,IEA,IMP IBA NAS	PDPN,ANTXR1,LIMCH1,KANK1,FOXF1,ADAMTS9,ARHGAP6,VCAM1,PLAU,FBLN1,ANGPT1,JUP,SVEP1,ITGA1
query_1	TRUE	0.000107027	947	188	24	0.12766	0.0253432	GO:0034097	GO:BP	response to cytokine	21026	8345	GO:1901652	IBA,IBA,IDA,IEA,IEA,IDA,IDA IBA,IEA,IEA,IEA,IDA IMP ISS IBA TAS IEA,IDA IBA,IMP,IMP,IDA IBA,IDA IEP,IBA,IEA,IDA,IDA,IMP IEA,IDA IMP,IEP IBA,IBA	CXCL1,F3,MME,FOXF1,MAP3K5,KYNU,IFITM2,VCAM1,ANGPT1,TNFRSF11B,IL6ST,IFITM1,PPARG,CASP1,IFITM3,WNT5A,CXCL6,GCLC,ALDH1A2,TNFRSF21,NFE2L2,HDAC4,CXCL8,PF4V1
query_1	TRUE	0.000107987	693	188	20	0.106383	0.02886	GO:0061061	GO:BP	muscle structure development	21026	14961	GO:0048856	IEA,ISS IEA,IEA,ISS,ISS IEA,IEA,IDA IMP IEA,IEA,ISS IEA,ISS IEA,ISS IBA IEA,IDA IMP ISS IEA,IDA,TAS NAS,IEA,TAS IEA,IMP IEA,IEA,IMP IEA,IEA	PITX1,PDGFRA,IGFBP5,BASP1,EDNRB,FOXF1,BMP4,MAP3K5,TCF21,ADAMTS5,IGF2,BMP2,SOD2,LAMA2,WNT2,SGCD,MYLK,RGS2,HDAC4,GPCPD1
query_1	TRUE	0.000124189	956	188	24	0.12766	0.0251046	GO:0019220	GO:BP	regulation of phosphate metabolic process	21026	5567	GO:0006796, GO:0051174	IDA,IMP,IDA,IEA,IDA,IEA,IDA IMP,IDA IBA IEA,ISS,ISS,IEA,IDA,IDA IMP IEA,IDA,IMP,IDA IMP IEA,ISS,ISS IEA,IDA,ISS,IDA IMP,ISS IEA,ISS,IDA	RARRES2,LIMCH1,MMD,PRKAR2B,BMP4,BDKRB2,MAP3K5,FGF7,GPRC5A,PDE4D,HGF,FBLN1,ANGPT1,BMP2,IL6ST,WNT5A,TGFBR2,EPHB2,CCND3,RGS2,RGCC,HDAC4,TENM1,FGFR1
query_1	TRUE	0.000127382	221	188	11	0.0585106	0.0497738	GO:0043542	GO:BP	endothelial cell migration	21026	10662	GO:0016477	TAS,ISS,IDA,IDA,IDA,IMP,IMP,IGI,IDA,IEA,IDA IGI	ID1,ADAMTS9,DPP4,ANGPT1,PPARG,WNT5A,PTPRM,JUP,RGCC,NFE2L2,FGFR1
query_1	TRUE	0.000133178	29	188	5	0.0265957	0.172414	GO:0003156	GO:BP	regulation of animal organ formation	21026	1584	GO:0048645, GO:2000027	IMP IEA,IDA,IEA,IEA,IEA	BMP4,BMP2,WNT5A,WNT2,FGFR1
query_1	TRUE	0.000133178	50	188	6	0.0319149	0.12	GO:0006693	GO:BP	prostaglandin metabolic process	21026	2393	GO:0006692	IDA IBA TAS IEA,IEA,IDA ISS TAS IEA,IMP TAS IEA,IDA,IDA IBA	PTGES,AKR1B1,PTGDS,TBXAS1,CYP2S1,AKR1C2
query_1	TRUE	0.000134563	962	188	24	0.12766	0.024948	GO:1901652	GO:BP	response to peptide	21026	21338	GO:0042221	IBA,IBA,IDA,IEA,IEA,IDA,IDA IBA,IEA,IEA,IEA,IDA IMP ISS IBA TAS IEA,IDA IBA,IMP,IMP,IDA IBA,IDA IEP,IBA,IEA,IDA,IDA,IMP IEA,IDA IMP,IEP IBA,IBA	CXCL1,F3,MME,FOXF1,MAP3K5,KYNU,IFITM2,VCAM1,ANGPT1,TNFRSF11B,IL6ST,IFITM1,PPARG,CASP1,IFITM3,WNT5A,CXCL6,GCLC,ALDH1A2,TNFRSF21,NFE2L2,HDAC4,CXCL8,PF4V1
query_1	TRUE	0.000146528	51	188	6	0.0319149	0.117647	GO:0006692	GO:BP	prostanoid metabolic process	21026	2392	GO:0006690, GO:0033559	IDA IBA TAS IEA,IEA,IDA ISS TAS IEA,IMP TAS IEA,IDA,IDA IBA	PTGES,AKR1B1,PTGDS,TBXAS1,CYP2S1,AKR1C2
query_1	TRUE	0.000147516	109	188	8	0.0425532	0.0733945	GO:0048144	GO:BP	fibroblast proliferation	21026	12378	GO:0008283	IDA,IDA,IEA,IEA,IEA,IDA,IMP,IEA	PDGFRA,FBLN1,SOD2,PPARG,DACH1,WNT5A,WNT2,GNG2
query_1	TRUE	0.000154648	272	188	12	0.0638298	0.0441176	GO:0003018	GO:BP	vascular process in circulatory system	21026	1467	GO:0003013	IMP IBA IEA,IDA IC IEA,NAS,IDA IMP IEA,ISS IEA,IMP ISS NAS IC,IMP,IEA,IMP,IEA,IEA,IEA	EDNRB,BDKRB2,ABCC4,ANGPT1,SOD2,ABCB1,GCLC,TBXAS1,SVEP1,ITGA1,ASIC2,RGS2
query_1	TRUE	0.000158146	907	188	23	0.12234	0.0253583	GO:0009725	GO:BP	response to hormone	21026	3608	GO:0009719, GO:0042221	IEA,IDA,ISS,IMP,IEA,ISS IEA,IEA,ISS IEA,IDA ISS IBA TAS IEA,IEA,IDA IMP ISS IBA NAS IEA,IBA,IEP,IEA,IEA,ISS IBA IEA,IDA IEA,IEP,IEA,ISS,IBA IEA,IEA,IDA	MME,RARRES2,IGFBP5,KANK1,EDNRB,IGFBP2,A2M,TCF21,IGF2,TNFRSF11B,PPARG,RAMP1,SERPINB9,PTGDS,ZNF536,PTGER2,GCLC,CTSB,ALDH1A2,GNG2,DHRS3,NFE2L2,AKR1C2
query_1	TRUE	0.000168769	323	188	13	0.0691489	0.0402477	GO:0060326	GO:BP	cell chemotaxis	21026	14329	GO:0006935, GO:0016477, GO:0070887	IBA,IEA,IMP,IMP,IEA,IDA,IMP,IMP,IDA IBA IEA,IEA,IDA,IDA IGI IBA TAS IEA,IBA	CXCL1,PDGFRA,RARRES2,EDNRB,VCAM1,HGF,DPP4,WNT5A,CXCL6,ITGA1,FGFR1,CXCL8,PF4V1
query_1	TRUE	0.000176289	53	188	6	0.0319149	0.113208	GO:0042572	GO:BP	retinol metabolic process	21026	10155	GO:0001523, GO:0034308, GO:0042445, GO:0120254	IDA IEA,IEA,IEA,IEA,IEA,TAS	RDH10,AKR1B1,ALDH1A1,RBP1,ALDH1A2,DHRS3
query_1	TRUE	0.000176289	53	188	6	0.0319149	0.113208	GO:0060688	GO:BP	regulation of morphogenesis of a branching structure	21026	14650	GO:0001763, GO:0022603, GO:0051239	IDA ISS IEA,IEA,IDA IEA,IEA,IEA,IEA	BMP4,FGF7,HGF,WNT5A,WNT2,FGFR1
query_1	TRUE	0.000180119	277	188	12	0.0638298	0.0433213	GO:0097305	GO:BP	response to alcohol	21026	18345	GO:1901700	IEA,IEA,IEA,IEA,IEA,ISS IBA IEA,IEA,IDA,ISS,IDA IEA,IEA,IDA	A2M,VCAM1,USP46,SOD2,PPARG,PTGER2,TBXAS1,JUP,GNG2,TGFBR2,RGS2,AKR1C2
query_1	TRUE	0.000183213	149	188	9	0.0478723	0.0604027	GO:0098754	GO:BP	detoxification	21026	18624	GO:0008150, GO:0009636	IEA,IEA,IEA,IDA IEA,IMP IEA,IEA,IMP,IDA IMP IGI,IEA	PRXL2A,MGST1,PTGES,CYGB,SOD2,NXN,ALDH1A1,ABCB1,NFE2L2
query_1	TRUE	0.000196348	433	188	15	0.0797872	0.034642	GO:0042060	GO:BP	wound healing	21026	9856	GO:0009611	IDA IMP IBA TAS,IEA,IDA IC IEA,IDA IMP ISS IEA,IMP,IBA TAS NAS IC IEA,IDA,TAS,TAS,ISS IEA,IDA,IMP IEA,IDA,IMP,IEA	PDPN,WFDC1,F3,PDGFRA,KANK1,PLAU,FBLN1,AK3,IL6ST,PPARG,WNT5A,SVEP1,MYLK,EPHB2,NFE2L2
query_1	TRUE	0.000199949	151	188	9	0.0478723	0.0596026	GO:0097746	GO:BP	blood vessel diameter maintenance	21026	18509	GO:0003018, GO:0008015, GO:0035296	IMP IBA IEA,IDA IC IEA,ISS IEA,IMP,IEA,IMP,IEA,IEA,IEA	EDNRB,BDKRB2,SOD2,GCLC,TBXAS1,SVEP1,ITGA1,ASIC2,RGS2
query_1	TRUE	0.000199949	151	188	9	0.0478723	0.0596026	GO:0035296	GO:BP	regulation of tube diameter	21026	8888	GO:0035150	IMP IBA IEA,IDA IC IEA,ISS IEA,IMP,IEA,IMP,IEA,IEA,IEA	EDNRB,BDKRB2,SOD2,GCLC,TBXAS1,SVEP1,ITGA1,ASIC2,RGS2
query_1	TRUE	0.000209844	152	188	9	0.0478723	0.0592105	GO:0035150	GO:BP	regulation of tube size	21026	8782	GO:0090066	IMP IBA IEA,IDA IC IEA,ISS IEA,IMP,IEA,IMP,IEA,IEA,IEA	EDNRB,BDKRB2,SOD2,GCLC,TBXAS1,SVEP1,ITGA1,ASIC2,RGS2
query_1	TRUE	0.000218527	671	188	19	0.101064	0.0283159	GO:0045596	GO:BP	negative regulation of cell differentiation	21026	11285	GO:0030154, GO:0045595, GO:0048523, GO:0051093	IBA,IEA,IEA,ISS IEA,IDA IMP IEA,IEA,ISS IEA,ISS IEA,ISO IEA,IDA IEA,IEA,IEA,IDA IMP IC,IMP IEA,IEA,IEA,IEA,IEA,IMP IEA	TMEM176B,TMEM176A,IGFBP5,EDNRB,BMP4,GLIS1,IGF2,GLI3,TNFRSF11B,BMP2,SEMA3A,SOD2,PPARG,WNT5A,ZNF536,EPHB2,RGS2,NFE2L2,HDAC4
query_1	TRUE	0.000225974	16	188	4	0.0212766	0.25	GO:0060572	GO:BP	morphogenesis of an epithelial bud	21026	14542	GO:0060571	IEA,IEA,IEA,IEA	RDH10,BMP4,WNT5A,WNT2
query_1	TRUE	0.000225974	238	188	11	0.0585106	0.0462185	GO:0050817	GO:BP	coagulation	21026	13107	GO:0032501	IDA IMP IBA TAS,IDA IC IEA,IDA IMP,IBA TAS NAS IEA,IDA,IDA,TAS,TAS,IMP IEA,IMP,IEA	PDPN,F3,PDGFRA,PLAU,FBLN1,ANGPT1,AK3,IL6ST,SVEP1,EPHB2,NFE2L2
query_1	TRUE	0.000228149	613	188	18	0.0957447	0.0293638	GO:0071396	GO:BP	cellular response to lipid	21026	16418	GO:0033993, GO:0070887	IBA,IEA,IEA,IDA,ISS IEA,IEA,IDA IMP,IEP ISS,ISS IBA IEA,IDA IBA,TAS,IEA,ISS,ISS,IEA,IDA IBA,IBA,IDA	CXCL1,EDNRB,SPON2,MGST1,TCF21,PPARG,CASP1,WNT5A,PTGER2,CXCL6,MMP3,ALDH1A2,WNT2,GNG2,EPHB2,CXCL8,PF4V1,AKR1C2
query_1	TRUE	0.000237262	155	188	9	0.0478723	0.0580645	GO:0035107	GO:BP	appendage morphogenesis	21026	8746	GO:0009653, GO:0048736	IEA,IEA,IEA,IMP TAS IEA,IEA,ISS IEA,IEA,IEA,IEA	PITX1,RDH10,BMP4,GLI3,WNT5A,PCSK5,ALDH1A2,EN1,FGFR1
query_1	TRUE	0.000237262	155	188	9	0.0478723	0.0580645	GO:0035108	GO:BP	limb morphogenesis	21026	8747	GO:0035107, GO:0060173	IEA,IEA,IEA,IMP TAS IEA,IEA,ISS IEA,IEA,IEA,IEA	PITX1,RDH10,BMP4,GLI3,WNT5A,PCSK5,ALDH1A2,EN1,FGFR1
query_1	TRUE	0.000263565	809	188	21	0.111702	0.025958	GO:0031347	GO:BP	regulation of defense response	21026	7099	GO:0006952, GO:0080134	NAS,IEA,IEA,IEA,IEA,IDA,IDA ISS IBA IEA,ISS IEA,IDA,IEA,IC,IMP,IMP IBA IEA,IDA ISO IBA NAS,IMP,IDA IMP NAS,IEA,TAS,IEA,ISS IEA,ISS IEA	COLEC10,CTSC,WFDC1,EDNRB,FOXF1,CYBA,CADM1,PTGES,A2M,HGF,IL6ST,RFTN1,PPARG,CASP1,SERPINB9,WNT5A,CXCL6,MMP3,EPHB2,CAMK2N1,NFE2L2
query_1	TRUE	0.000281816	879	188	22	0.117021	0.0250284	GO:0045597	GO:BP	positive regulation of cell differentiation	21026	11286	GO:0030154, GO:0045595, GO:0048522, GO:0051094	IMP,IGI,ISS,IDA,IDA IMP ISS IEA,IEA,IEA,NAS,IDA,ISS IEA,IDA ISS IEA,IMP IEA,IMP,IDA,IEA,ISS IEA,NAS,IEA,IDA ISS IEA,IEA,IDA IMP,IMP IBA	PDPN,MME,RARRES2,MMD,BMP4,MAP3K5,ADAMTS9,HGF,TGM2,GLI3,BMP2,IL6ST,IFITM1,SOD2,FAM20C,PPARG,LAMA2,WNT2,TGFBR2,EPHB2,RGCC,FGFR1
query_1	TRUE	0.000282144	121	188	8	0.0425532	0.0661157	GO:0006720	GO:BP	isoprenoid metabolic process	21026	2418	GO:0006629	IDA,IDA TAS IEA,IMP IEA,ISS IEA,IMP TAS IEA,IDA IMP ISS NAS IEA,IBA TAS IEA,IDA	RARRES2,RDH10,AKR1B1,ALDH1A1,RBP1,ALDH1A2,DHRS3,CYP2S1
query_1	TRUE	0.000282209	17	188	4	0.0212766	0.235294	GO:0048557	GO:BP	embryonic digestive tract morphogenesis	21026	12664	GO:0048546, GO:0048562, GO:0048566	ISS IEA,IMP,ISS IEA,IEA	PDGFRA,FOXF1,TCF21,GLI3
query_1	TRUE	0.000282661	293	188	12	0.0638298	0.0409556	GO:0045765	GO:BP	regulation of angiogenesis	21026	11439	GO:0001525, GO:0022603, GO:1901342	IDA,ISS,IDA,IDA,IMP,IDA,IMP,IGI,IEA,IDA,IEA,IDA	F3,ADAMTS9,TGM2,PPARG,WNT5A,GTF2I,PTPRM,JUP,TGFBR2,RGCC,NFE2L2,CXCL8
query_1	TRUE	0.000289611	122	188	8	0.0425532	0.0655738	GO:1990748	GO:BP	cellular detoxification	21026	24835	GO:0009987, GO:0097237, GO:0098754	IEA,IEA,IEA,IDA IEA,IMP IEA,IEA,IMP,IEA	PRXL2A,MGST1,PTGES,CYGB,SOD2,NXN,ALDH1A1,NFE2L2
query_1	TRUE	0.000317247	297	188	12	0.0638298	0.040404	GO:0045165	GO:BP	cell fate commitment	21026	11153	GO:0030154, GO:0048869	ISS,IEA,IDA IEA,IEA,IEA,ISS IEA,ISS,ISS,IBA IEA,IBA IEA,IEA,IEA	PDPN,PITX1,BMP4,GLIS1,GLI3,BMP2,IL6ST,PPARG,WNT5A,WNT2,ZNF521,FGFR1
query_1	TRUE	0.000323923	36	188	5	0.0265957	0.138889	GO:0050931	GO:BP	pigment cell differentiation	21026	13201	GO:0030154, GO:0048066	IEA,IEA,IEA,IMP IBA,IEA	EDNRB,ADAMTS9,GLI3,LRMDA,SOD2
query_1	TRUE	0.000323923	90	188	7	0.037234	0.0777778	GO:0048145	GO:BP	regulation of fibroblast proliferation	21026	12379	GO:0042127, GO:0048144	IDA,IDA,IEA,IEA,IEA,IDA,IMP	PDGFRA,FBLN1,SOD2,PPARG,DACH1,WNT5A,WNT2
query_1	TRUE	0.000328542	299	188	12	0.0638298	0.0401338	GO:1901342	GO:BP	regulation of vasculature development	21026	21126	GO:0001944, GO:2000026	IDA,ISS,IDA,IDA,IMP,IDA,IMP,IGI,IEA,IDA,IEA,IDA	F3,ADAMTS9,TGM2,PPARG,WNT5A,GTF2I,PTPRM,JUP,TGFBR2,RGCC,NFE2L2,CXCL8
query_1	TRUE	0.000328542	458	188	15	0.0797872	0.0327511	GO:0016055	GO:BP	Wnt signaling pathway	21026	5063	GO:0007166	IDA IMP,IEA,TAS,ISS NAS IEA,IEA,IDA,IDA IEP ISS IEA,IDA IBA IEA,TAS,TAS,IMP ISS IBA IEA,NAS,IDA IMP IGI ISS IBA TAS NAS IEA,IBA IC IEA,IDA IMP IBA TAS IEA	KANK1,EDNRB,IGFBP2,KREMEN1,GRK5,GLI3,BMP2,SULF2,IGFBP4,HECW1,NXN,PRICKLE2,WNT5A,JUP,WNT2
query_1	TRUE	0.000341032	637	188	18	0.0957447	0.0282575	GO:0043408	GO:BP	regulation of MAPK cascade	21026	10579	GO:0000165, GO:1902531	IMP,IDA IEA,IMP ISS IEA,IBA,IDA IEA,IDA,IDA IBA,IDA,IDA IMP,TAS,IDA,IEA,IDA IMP IEA,IEA,ISS IEA,ISS,ISS,IDA IMP IGI IEA	PDGFRA,BMP4,MAP3K5,FGF7,HGF,FBLN1,IGF2,ANGPT1,BMP2,SEMA3A,PPARG,IGFBP4,WNT5A,ITGA1,EPHB2,RGS2,TENM1,FGFR1
query_1	TRUE	0.000344398	126	188	8	0.0425532	0.0634921	GO:0035113	GO:BP	embryonic appendage morphogenesis	21026	8749	GO:0035107, GO:0048598	IEA,IEA,IEA,TAS IEA,IEA,IEA,IEA,IEA	PITX1,RDH10,BMP4,GLI3,WNT5A,ALDH1A2,EN1,FGFR1
query_1	TRUE	0.000344398	126	188	8	0.0425532	0.0634921	GO:0030326	GO:BP	embryonic limb morphogenesis	21026	6738	GO:0035108, GO:0035113	IEA,IEA,IEA,TAS IEA,IEA,IEA,IEA,IEA	PITX1,RDH10,BMP4,GLI3,WNT5A,ALDH1A2,EN1,FGFR1
query_1	TRUE	0.000356432	208	188	10	0.0531915	0.0480769	GO:0033002	GO:BP	muscle cell proliferation	21026	7914	GO:0008283	IDA IGI,IDA TAS IEA,IEA,IEA,IDA,IDA IGI IEA,IDA,IDA IMP IGI ISS IEA,IEA,IEA	IGFBP5,BMP4,MAP3K5,HGF,ANGPT1,BMP2,SOD2,PPARG,WNT2,FGFR1
query_1	TRUE	0.0003685	408	188	14	0.0744681	0.0343137	GO:0014706	GO:BP	striated muscle tissue development	21026	4622	GO:0060537	IEA,ISS IEA,IDA IMP NAS IEA,ISS,ISS IEA,IEA,IDA IMP ISS IEA,IEA,IEA,IBA IEA,IEA,IEA,IEA,IEA	PITX1,PDGFRA,BMP4,ADAMTS9,TCF21,IGF2,BMP2,ALDH1A2,WNT2,SGCD,RGS2,HDAC4,GPCPD1,FGFR1
query_1	TRUE	0.000402837	129	188	8	0.0425532	0.0620155	GO:0048706	GO:BP	embryonic skeletal system development	21026	12796	GO:0001501, GO:0043009	ISS IBA IEA,IEA,IEA,IEA,ISS IEA,IMP,IMP ISS IEA,ISS IEA	PDGFRA,RDH10,BMP4,GLI3,SULF2,WNT5A,PCSK5,TGFBR2
query_1	TRUE	0.000402837	38	188	5	0.0265957	0.131579	GO:0034694	GO:BP	response to prostaglandin	21026	8651	GO:0009725, GO:0033993	IEA,IEA,ISS IBA IEA,ISS,IDA	A2M,PPARG,PTGER2,GNG2,AKR1C2
query_1	TRUE	0.000406158	94	188	7	0.037234	0.0744681	GO:0060021	GO:BP	roof of mouth development	21026	14077	GO:0048856	IEA,ISS IEA,IEA,IMP,IMP ISS IEA,IEA,ISS IEA	PDGFRA,TCF21,GLI3,WNT5A,TGFBR2,DHRS3,EPHB2
query_1	TRUE	0.000406158	976	188	23	0.12234	0.0235656	GO:0098609	GO:BP	cell-cell adhesion	21026	18556	GO:0007155	IDA IMP IBA,IMP,IDA,IEA,IMP,ISS IBA,IDA IGI IEP IEA,IBA TAS,IEA,IDA IBA,IDA,ISS IEA,IDA,IMP TAS,IEA,IDA,IDA IMP ISS IBA IEA,IBA,IDA ISS IEA,ISS IBA IEA,IDA,IBA,IBA	PDPN,PDGFRA,IGFBP2,FOXF1,BMP4,CADM1,VCAM1,NLGN4Y,PCDH18,IGF2,DPP4,GLI3,BMP2,IL6ST,WNT5A,PTPRM,JUP,ITGA1,TGFBR2,TNFRSF21,RGCC,TENM1,ASTN2
query_1	TRUE	0.000407654	169	188	9	0.0478723	0.0532544	GO:0010594	GO:BP	regulation of endothelial cell migration	21026	4225	GO:0030334, GO:0043542	ISS,IDA,IDA,IMP,IMP,IGI,IDA,IEA,IDA IGI	ADAMTS9,ANGPT1,PPARG,WNT5A,PTPRM,JUP,RGCC,NFE2L2,FGFR1
query_1	TRUE	0.000407654	169	188	9	0.0478723	0.0532544	GO:0003205	GO:BP	cardiac chamber development	21026	1633	GO:0007507, GO:0048856	IMP,ISS TAS IEA,IEA,ISS IEA,IEA,IEA,IEA,ISS IEA,IEA	FOXF1,BMP4,GREB1L,BMP2,WNT5A,PCSK5,WNT2,TGFBR2,DHRS3
query_1	TRUE	0.000421827	64	188	6	0.0319149	0.09375	GO:0006956	GO:BP	complement activation	21026	2576	GO:0002252, GO:0002253, GO:0006959	IDA,IDA IMP IBA IEA,TAS IEA,IDA,IBA,IMP	COLEC10,MASP1,CFD,A2M,SVEP1,RGCC
query_1	TRUE	0.000421827	170	188	9	0.0478723	0.0529412	GO:1903034	GO:BP	regulation of response to wounding	21026	22395	GO:0009611, GO:0080134	IEA,IC,IDA,IMP,IEA,IBA TAS NAS IC IEA,IDA,IMP,IEA	WFDC1,F3,PDGFRA,KANK1,KREMEN1,PLAU,MYLK,EPHB2,NFE2L2
query_1	TRUE	0.000449148	96	188	7	0.037234	0.0729167	GO:0098869	GO:BP	cellular oxidant detoxification	21026	18671	GO:1990748	IEA,IEA,IEA,IDA IEA,IMP IEA,IEA,IEA	PRXL2A,MGST1,PTGES,CYGB,SOD2,NXN,NFE2L2
query_1	TRUE	0.000449148	215	188	10	0.0531915	0.0465116	GO:0071222	GO:BP	cellular response to lipopolysaccharide	21026	16254	GO:0032496, GO:0071219, GO:0071396, GO:1901701	IBA,IEA,IEA,IDA IMP,IEP,IDA IBA,TAS,IEA,IDA IBA,IBA	CXCL1,EDNRB,SPON2,CASP1,WNT5A,CXCL6,MMP3,EPHB2,CXCL8,PF4V1
query_1	TRUE	0.000449148	311	188	12	0.0638298	0.0385852	GO:0060070	GO:BP	canonical Wnt signaling pathway	21026	14125	GO:0016055	IMP,IEA,TAS,ISS NAS IEA,IDA,IDA IEP,IEA,TAS,TAS,IGI IBA IEA,IBA IC IEA,IDA IMP IBA TAS IEA	KANK1,EDNRB,IGFBP2,KREMEN1,GLI3,BMP2,SULF2,IGFBP4,HECW1,WNT5A,JUP,WNT2
query_1	TRUE	0.000449148	132	188	8	0.0425532	0.0606061	GO:0097237	GO:BP	cellular response to toxic substance	21026	18312	GO:0009636, GO:0070887	IEA,IEA,IEA,IDA IEA,IMP IEA,IEA,IMP,IEA	PRXL2A,MGST1,PTGES,CYGB,SOD2,NXN,ALDH1A1,NFE2L2
query_1	TRUE	0.000449148	132	188	8	0.0425532	0.0606061	GO:0061041	GO:BP	regulation of wound healing	21026	14941	GO:0042060, GO:1903034	IEA,IC,IDA,IMP,IBA TAS NAS IC IEA,IDA,IMP,IEA	WFDC1,F3,PDGFRA,KANK1,PLAU,MYLK,EPHB2,NFE2L2
query_1	TRUE	0.000449148	65	188	6	0.0319149	0.0923077	GO:1905330	GO:BP	regulation of morphogenesis of an epithelium	21026	24150	GO:0002009, GO:0022603	IDA ISS IEA,IEA,IDA IEA,IEA,IEA,IEA	BMP4,FGF7,HGF,WNT5A,WNT2,FGFR1
query_1	TRUE	0.000454445	364	188	13	0.0691489	0.0357143	GO:0050678	GO:BP	regulation of epithelial cell proliferation	21026	13041	GO:0042127, GO:0050673	IDA,IEA,IDA IEA,IDA IBA IEA,IBA,IEA,IMP,IMP IEA,IMP,IEA,IEA,IDA,IGI IEA	F3,EDNRB,BMP4,FGF7,IGF2,SULF2,PPARG,WNT5A,PTPRM,ALDH1A2,WNT2,RGCC,FGFR1
query_1	TRUE	0.000483138	854	188	21	0.111702	0.0245902	GO:0071345	GO:BP	cellular response to cytokine stimulus	21026	16367	GO:0034097	IBA,IBA,IDA,IEA,IEA,IDA IBA,IEA,IEA,IEA,IDA IMP ISS IBA TAS IEA,IBA,IMP,IMP,IBA,IDA IEP,IBA,IDA,IMP IEA,IDA,IEP IBA,IBA	CXCL1,F3,MME,FOXF1,MAP3K5,IFITM2,VCAM1,ANGPT1,TNFRSF11B,IL6ST,IFITM1,PPARG,CASP1,IFITM3,WNT5A,CXCL6,TNFRSF21,NFE2L2,HDAC4,CXCL8,PF4V1
query_1	TRUE	0.000540649	483	188	15	0.0797872	0.0310559	GO:0001934	GO:BP	positive regulation of protein phosphorylation	21026	546	GO:0001932, GO:0006468, GO:0031401, GO:0042327	IDA,IMP,IDA,IDA,IDA IMP,IDA IBA IEA,IDA IMP IEA,IDA,IMP,IDA IMP IEA,ISS,IDA,IDA IMP,ISS,IDA	RARRES2,LIMCH1,MMD,BMP4,MAP3K5,FGF7,ANGPT1,BMP2,IL6ST,WNT5A,TGFBR2,CCND3,RGCC,TENM1,FGFR1
query_1	TRUE	0.000540649	426	188	14	0.0744681	0.0328638	GO:0048880	GO:BP	sensory system development	21026	12951	GO:0048731	ISS IEA,IEA,IEA,IEA,ISS,IEA,TAS,IMP,ISS,IMP,IEA,ISS,IEA,IEA	PDGFRA,RDH10,BMP4,ADAMTS9,SAMD11,GLI3,SEMA3A,SMOC1,WNT5A,PTPRM,ALDH1A2,WNT2,TGFBR2,EPHB2
query_1	TRUE	0.00056401	137	188	8	0.0425532	0.0583942	GO:0048593	GO:BP	camera-type eye morphogenesis	21026	12695	GO:0043010, GO:0048592	IEA,IEA,ISS,IEA,ISS,IMP,ISS,IEA	BMP4,ADAMTS9,SAMD11,GLI3,WNT5A,PTPRM,WNT2,EPHB2
query_1	TRUE	0.000590422	101	188	7	0.037234	0.0693069	GO:0001657	GO:BP	ureteric bud development	21026	369	GO:0072164	ISS,IDA IEA,ISS IEA,IEA,IEA,ISS IEA,IEA	BASP1,BMP4,TCF21,GLI3,GREB1L,BMP2,FGFR1
query_1	TRUE	0.000591991	671	188	18	0.0957447	0.0268256	GO:0043009	GO:BP	chordate embryonic development	21026	10384	GO:0009792	ISS IBA IEA,IMP IEA,IEA,ISS IEA,ISS IEA,IEA,IEA,ISS IEA,ISS IEA,IEA,IEA,IMP IEA,IMP ISS IEA,IMP,IEA,IEA,ISS IEA,TAS IEA	PDGFRA,FOXF1,RDH10,BMP4,IGF2,ANGPT1,GLI3,BMP2,SULF2,HS6ST1,NXN,WNT5A,PCSK5,ALDH1A2,WNT2,EN1,TGFBR2,FGFR1
query_1	TRUE	0.000592929	488	188	15	0.0797872	0.0307377	GO:0045785	GO:BP	positive regulation of cell adhesion	21026	11455	GO:0007155, GO:0030155, GO:0048522	IDA IMP IBA,IDA,IEA,IDA,ISS IEA,IDA,IDA IBA,IDA,IEA,ISS IEA,IMP TAS,IEA,NAS,IGI,IDA ISS IEA	PDPN,IGFBP2,FOXF1,VCAM1,TGM2,FBLN1,IGF2,DPP4,ANGPT1,GLI3,IL6ST,WNT5A,LAMA2,JUP,TGFBR2
query_1	TRUE	0.000603912	376	188	13	0.0691489	0.0345745	GO:0050878	GO:BP	regulation of body fluid levels	21026	13151	GO:0065008	IDA IMP IBA TAS,IDA IC IEA,IDA IMP,IEA,IEA,IBA TAS NAS IEA,IDA,TAS,TAS,IEA,IMP IEA,IMP ISS IEA,IEA	PDPN,F3,PDGFRA,EDNRB,CYBA,PLAU,FBLN1,AK3,IL6ST,AKR1B1,SVEP1,EPHB2,NFE2L2
query_1	TRUE	0.000610195	225	188	10	0.0531915	0.0444444	GO:0071219	GO:BP	cellular response to molecule of bacterial origin	21026	16251	GO:0002237, GO:0071216	IBA,IEA,IEA,IDA IMP,IEP IEA,IDA IBA,TAS,IEA,IDA IBA,IBA	CXCL1,EDNRB,SPON2,CASP1,WNT5A,CXCL6,MMP3,EPHB2,CXCL8,PF4V1
query_1	TRUE	0.000610195	225	188	10	0.0531915	0.0444444	GO:0009952	GO:BP	anterior/posterior pattern specification	21026	3775	GO:0003002	ISS,IEA,IEA,IEA,ISS IEA,IEA,IMP IEA,IEA,IEA,IEA	BASP1,FOXF1,BMP4,GLI3,BMP2,WNT5A,PCSK5,ALDH1A2,WNT2,EN1
query_1	TRUE	0.000610195	102	188	7	0.037234	0.0686275	GO:0072164	GO:BP	mesonephric tubule development	21026	16961	GO:0035295, GO:0072163	ISS,IDA IEA,ISS IEA,IEA,IEA,ISS IEA,IEA	BASP1,BMP4,TCF21,GLI3,GREB1L,BMP2,FGFR1
query_1	TRUE	0.000610195	102	188	7	0.037234	0.0686275	GO:0072163	GO:BP	mesonephric epithelium development	21026	16960	GO:0001823, GO:0072073	ISS,IDA IEA,ISS IEA,IEA,IEA,ISS IEA,IEA	BASP1,BMP4,TCF21,GLI3,GREB1L,BMP2,FGFR1
query_1	TRUE	0.000645373	43	188	5	0.0265957	0.116279	GO:0021983	GO:BP	pituitary gland development	21026	6506	GO:0021536, GO:0035270, GO:0048732	IEA,IEA,ISS IEA,IEA,IEA	PITX1,BMP4,BMP2,WNT5A,ALDH1A2
query_1	TRUE	0.000645373	553	188	16	0.0851064	0.0289331	GO:0044057	GO:BP	regulation of system process	21026	10796	GO:0003008, GO:0051239	IEA,IEA,IEA,IC,IMP ISS IEA,TAS,ISS IEA,IEA,IMP,IMP,IEA,ISS IEA,IMP IBA,ISS IEA,IBA TAS IEA,IEA	CTSC,IGFBP5,EDNRB,BDKRB2,PDE4D,IL6ST,PPARG,TBXAS1,JUP,SVEP1,ASIC2,RGS2,TNFRSF21,HDAC4,CHRM2,FGFR1
query_1	TRUE	0.00064593	22	188	4	0.0212766	0.181818	GO:0060445	GO:BP	branching involved in salivary gland morphogenesis	21026	14432	GO:0007435, GO:0061138	IEA,IDA IEA,IEA,IEA	FGF7,HGF,TGM2,FGFR1
query_1	TRUE	0.00064593	22	188	4	0.0212766	0.181818	GO:0001759	GO:BP	organ induction	21026	425	GO:0003156, GO:0010092, GO:0031128, GO:0110110	IMP IEA,IDA,IEA,IEA	BMP4,BMP2,WNT2,FGFR1
query_1	TRUE	0.000673688	104	188	7	0.037234	0.0673077	GO:0032963	GO:BP	collagen metabolic process	21026	7890	GO:0008152	IDA,IEA,IEA,IDA IBA IEA,IDA,IBA TAS IEA,IDA	BMP4,CYGB,PPARG,P3H2,CTSB,MMP3,RGCC
query_1	TRUE	0.000677515	438	188	14	0.0744681	0.0319635	GO:0003012	GO:BP	muscle system process	21026	1461	GO:0003008	IEA,IMP,IC IEA,ISS,ISS IEA,TAS,ISS IEA,ISS IEA,IMP,IEA,ISS IBA,ISS IEA,ISS TAS IEA,IBA IEA	IGFBP5,EDNRB,BDKRB2,CYBA,PDE4D,IL6ST,SULF2,PPARG,JUP,SGCD,MYLK,RGS2,HDAC4,CHRM2
query_1	TRUE	0.000691888	439	188	14	0.0744681	0.0318907	GO:0009410	GO:BP	response to xenobiotic stimulus	21026	3461	GO:0042221	IEA,IEA,TAS,IEA,IEA,IEA,IEA,TAS,IDA,IEA,IEA,IDA,IEA,IBA	TRPA1,IGFBP2,ABCC4,SHANK2,TNFRSF11B,SOD2,PPARG,ABCB1,PTPRM,GCLC,ASIC2,TGFBR2,NFE2L2,CYP2S1
query_1	TRUE	0.000707094	44	188	5	0.0265957	0.113636	GO:0048701	GO:BP	embryonic cranial skeleton morphogenesis	21026	12791	GO:0048704, GO:1904888	ISS IBA IEA,IEA,IEA,IEA,ISS IEA	PDGFRA,RDH10,BMP4,GLI3,TGFBR2
query_1	TRUE	0.000726444	231	188	10	0.0531915	0.04329	GO:0007596	GO:BP	blood coagulation	21026	3041	GO:0007599, GO:0042060, GO:0050817	IDA IMP IBA TAS,IDA IC IEA,IDA IMP,IBA TAS NAS IEA,IDA,TAS,TAS,IMP IEA,IMP,IEA	PDPN,F3,PDGFRA,PLAU,FBLN1,AK3,IL6ST,SVEP1,EPHB2,NFE2L2
query_1	TRUE	0.000747598	106	188	7	0.037234	0.0660377	GO:0001823	GO:BP	mesonephros development	21026	478	GO:0001822	ISS,IDA IEP IEA,ISS IEA,IEA,IEA,ISS IEA,IEA	BASP1,BMP4,TCF21,GLI3,GREB1L,BMP2,FGFR1
query_1	TRUE	0.000754202	23	188	4	0.0212766	0.173913	GO:0071379	GO:BP	cellular response to prostaglandin stimulus	21026	16401	GO:0032870, GO:0034694, GO:0071396	IEA,ISS IBA IEA,ISS,IDA	PPARG,PTGER2,GNG2,AKR1C2
query_1	TRUE	0.000754202	23	188	4	0.0212766	0.173913	GO:0043567	GO:BP	regulation of insulin-like growth factor receptor signaling pathway	21026	10675	GO:0009966, GO:0048009	IDA IBA IEA,ISS IBA IC,IDA,IBA IEA	IGFBP5,IGFBP2,BMP2,IGFBP4
query_1	TRUE	0.000762304	73	188	6	0.0319149	0.0821918	GO:1904888	GO:BP	cranial skeletal system development	21026	23807	GO:0048856	IMP,ISS IBA IEA,IEA,IEA,IEA,ISS IEA	COLEC10,PDGFRA,RDH10,BMP4,GLI3,TGFBR2
query_1	TRUE	0.000762864	689	188	18	0.0957447	0.0261248	GO:0071363	GO:BP	cellular response to growth factor stimulus	21026	16385	GO:0070848, GO:0071495	IDA IEA,TAS,IDA IMP ISS IBA IEA,IGI IBA IEA,IEA,IDA,IDA IMP IGI IEP ISS IBA IEA,TAS IEA,ISS IBA IEA,IEA,IDA IMP IGI,IEP IEA,IEA,ISS,IEP,IDA IMP ISS IBA IC IEA,IDA IPI IGI TAS IEA,IEP	PDGFRA,ID1,BMP4,FGF7,VCAM1,HGF,BMP2,LTBP4,SULF2,FAM20C,PPARG,WNT5A,GCLC,USP9Y,WNT2,TGFBR2,FGFR1,CXCL8
query_1	TRUE	0.000803827	692	188	18	0.0957447	0.0260116	GO:0009792	GO:BP	embryo development ending in birth or egg hatching	21026	3664	GO:0009790	ISS IBA IEA,IMP IEA,IEA,ISS IEA,ISS IEA,IEA,IEA,ISS IEA,ISS IEA,IEA,IEA,IMP IEA,IMP ISS IEA,IMP,IEA,IEA,ISS IEA,TAS IEA	PDGFRA,FOXF1,RDH10,BMP4,IGF2,ANGPT1,GLI3,BMP2,SULF2,HS6ST1,NXN,WNT5A,PCSK5,ALDH1A2,WNT2,EN1,TGFBR2,FGFR1
query_1	TRUE	0.000815815	506	188	15	0.0797872	0.0296443	GO:0042327	GO:BP	positive regulation of phosphorylation	21026	10002	GO:0016310, GO:0042325, GO:0045937	IDA,IMP,IDA,IDA,IDA IMP,IDA IBA IEA,IDA IMP IEA,IDA,IMP,IDA IMP IEA,ISS,IDA,IDA IMP,ISS,IDA	RARRES2,LIMCH1,MMD,BMP4,MAP3K5,FGF7,ANGPT1,BMP2,IL6ST,WNT5A,TGFBR2,CCND3,RGCC,TENM1,FGFR1
query_1	TRUE	0.000837158	147	188	8	0.0425532	0.0544218	GO:0034614	GO:BP	cellular response to reactive oxygen species	21026	8627	GO:0000302, GO:0034599, GO:1901701	IDA,IDA,IDA IEA,IDA,IDA IEA,IMP IEA,ISS IEA,IMP IGI IEA	PDGFRA,TRPA1,MAP3K5,HGF,CYGB,SOD2,MMP3,NFE2L2
query_1	TRUE	0.00085892	632	188	17	0.0904255	0.0268987	GO:0050865	GO:BP	regulation of cell activation	21026	13141	GO:0001775, GO:0050794, GO:0051239	IDA IMP IBA,IEA,IDA,IDA,IMP,IDA,IEA,IDA IBA,IDA,ISS IEA,IMP TAS,IMP,IEA,IMP IEA,IDA ISS IEA,IMP,ISS IBA IEA	PDPN,CTSC,PDGFRA,IGFBP2,BMP4,VCAM1,CYGB,IGF2,DPP4,GLI3,IL6ST,WNT5A,GCLC,SVEP1,TGFBR2,EPHB2,TNFRSF21
query_1	TRUE	0.000888356	238	188	10	0.0531915	0.0420168	GO:0007599	GO:BP	hemostasis	21026	3044	GO:0050878	IDA IMP IBA TAS,IDA IC IEA,IDA IMP,IBA TAS NAS IEA,IDA,TAS,TAS,IMP IEA,IMP,IEA	PDPN,F3,PDGFRA,PLAU,FBLN1,AK3,IL6ST,SVEP1,EPHB2,NFE2L2
query_1	TRUE	0.000921464	76	188	6	0.0319149	0.0789474	GO:0050818	GO:BP	regulation of coagulation	21026	13108	GO:0050817, GO:0051239	IC,IDA,IBA TAS NAS IEA,IDA,IMP,IEA	F3,PDGFRA,PLAU,ANGPT1,EPHB2,NFE2L2
query_1	TRUE	0.000921464	76	188	6	0.0319149	0.0789474	GO:0006081	GO:BP	aldehyde metabolic process	21026	1942	GO:0008152	IEA,IDA,IDA,TAS,IEA,IMP IBA IEA	EDNRB,RDH10,BMP2,ALDH1A1,ALDH1A2,TALDO1
query_1	TRUE	0.000923604	637	188	17	0.0904255	0.0266876	GO:0031401	GO:BP	positive regulation of protein modification process	21026	7118	GO:0031399, GO:0036211, GO:0051247	IDA,IMP,IDA,IDA,IDA IMP,IDA IBA IEA,IDA IMP IEA,IDA,IMP,IDA,IDA IMP IEA,ISS,IDA,IDA IMP,IDA,ISS,IDA	RARRES2,LIMCH1,MMD,BMP4,MAP3K5,FGF7,ANGPT1,BMP2,IL6ST,RAMP1,WNT5A,TGFBR2,CCND3,RGCC,HDAC4,TENM1,FGFR1
query_1	TRUE	0.000938333	638	188	17	0.0904255	0.0266458	GO:0032870	GO:BP	cellular response to hormone stimulus	21026	7810	GO:0009725, GO:0070887, GO:0071495	IDA,IMP,IEA,ISS IEA,IDA ISS IBA TAS IEA,IDA IMP ISS IBA NAS IEA,IBA,IEP,IEA,ISS IBA IEA,IEA,IEP,IEA,ISS,IBA IEA,IEA,IDA	RARRES2,KANK1,IGFBP2,TCF21,IGF2,PPARG,RAMP1,SERPINB9,ZNF536,PTGER2,GCLC,CTSB,ALDH1A2,GNG2,DHRS3,NFE2L2,AKR1C2
query_1	TRUE	0.000942337	111	188	7	0.037234	0.0630631	GO:0044344	GO:BP	cellular response to fibroblast growth factor stimulus	21026	10865	GO:0071363, GO:0071774	IGI IBA IEA,ISS IBA IEA,IEA,IEA,IEA,IDA IPI IGI TAS IEA,IEP	FGF7,SULF2,FAM20C,WNT5A,GCLC,FGFR1,CXCL8
query_1	TRUE	0.000962996	456	188	14	0.0744681	0.0307018	GO:0043410	GO:BP	positive regulation of MAPK cascade	21026	10581	GO:0000165, GO:0043408, GO:1902533	IMP,IDA IEA,IMP ISS IEA,IBA,IDA IEA,IDA IBA,IDA,IDA IMP,TAS,IEA,IDA IMP IEA,IEA,ISS,IDA IMP IGI IEA	PDGFRA,BMP4,MAP3K5,FGF7,HGF,IGF2,ANGPT1,BMP2,SEMA3A,IGFBP4,WNT5A,ITGA1,TENM1,FGFR1
query_1	TRUE	0.000994729	25	188	4	0.0212766	0.16	GO:0060571	GO:BP	morphogenesis of an epithelial fold	21026	14541	GO:0002009	IEA,IEA,IEA,IEA	RDH10,BMP4,WNT5A,WNT2
query_1	TRUE	0.000994729	25	188	4	0.0212766	0.16	GO:0030318	GO:BP	melanocyte differentiation	21026	6732	GO:0050931	IEA,IEA,IEA,IMP IBA	EDNRB,ADAMTS9,GLI3,LRMDA
query_1	TRUE	0.000996157	48	188	5	0.0265957	0.104167	GO:0060443	GO:BP	mammary gland morphogenesis	21026	14430	GO:0022612, GO:0030879	IEA,IEA,IEA,IEA,IEA	IGFBP5,BMP4,GLI3,WNT5A,TGFBR2
query_1	TRUE	0.00100488	518	188	15	0.0797872	0.0289575	GO:0019221	GO:BP	cytokine-mediated signaling pathway	21026	5568	GO:0007166, GO:0071345	IBA,IBA,IBA,IEA,IEA,IDA IMP ISS IBA TAS IEA,IBA,IMP,IMP,IBA,IDA,IBA,IDA,IBA,IBA	CXCL1,F3,IFITM2,ANGPT1,TNFRSF11B,IL6ST,IFITM1,PPARG,CASP1,IFITM3,WNT5A,CXCL6,HDAC4,CXCL8,PF4V1
query_1	TRUE	0.00101254	293	188	11	0.0585106	0.0375427	GO:0007162	GO:BP	negative regulation of cell adhesion	21026	2713	GO:0007155, GO:0030155, GO:0048523	IDA,IMP,IMP,IDA,IDA,ISS IEA,IDA,IMP,ISS IBA IEA,IDA,TAS	KANK1,BMP4,ARHGAP6,FBLN1,ANGPT1,GLI3,BMP2,EPHB2,TNFRSF21,RGCC,TGFBI
query_1	TRUE	0.00102777	402	188	13	0.0691489	0.0323383	GO:0045859	GO:BP	regulation of protein kinase activity	21026	11509	GO:0001932, GO:0043549	IDA,IDA IMP,ISS,IDA,IDA,IDA IMP,ISS,ISS,IDA,ISS,IDA IMP,ISS,IDA	MMD,MAP3K5,GPRC5A,ANGPT1,BMP2,WNT5A,TGFBR2,EPHB2,CCND3,RGS2,RGCC,TENM1,FGFR1
query_1	TRUE	0.0010404	645	188	17	0.0904255	0.0263566	GO:1901699	GO:BP	cellular response to nitrogen compound	21026	21370	GO:0070887, GO:1901698	IDA,IDA,IMP,IEA,IEA,IDA,IGI,IDA,IDA ISS IBA TAS IEA,IMP ISS NAS,IEA,TAS,IDA,ISS,IEA,IEA,IDA IBA TAS IEA	RARRES2,IGFBP5,KANK1,NSG1,MAP3K5,PDE4D,VCAM1,TGM2,IGF2,PPARG,GCLC,MMP3,JUP,GNG2,EPHB2,NFE2L2,CHRM2
query_1	TRUE	0.00106573	49	188	5	0.0265957	0.102041	GO:0035272	GO:BP	exocrine system development	21026	8870	GO:0048731	IEA,IDA IEA,IEA,IEA,IEA	FGF7,HGF,TGM2,IGF2,FGFR1
query_1	TRUE	0.00106573	49	188	5	0.0265957	0.102041	GO:0048066	GO:BP	developmental pigmentation	21026	12329	GO:0043473	IBA IEA,IEA,IEA,IMP IBA,IEA	EDNRB,ADAMTS9,GLI3,LRMDA,SOD2
query_1	TRUE	0.00106573	49	188	5	0.0265957	0.102041	GO:0048546	GO:BP	digestive tract morphogenesis	21026	12660	GO:0035239, GO:0048565	ISS IEA,IMP IEA,ISS IEA,IEA,IEA	PDGFRA,FOXF1,TCF21,GLI3,WNT5A
query_1	TRUE	0.00106573	245	188	10	0.0531915	0.0408163	GO:0048863	GO:BP	stem cell differentiation	21026	12937	GO:0030154	IMP,IEA,IEA,IEA,IEA,ISS IBA,IEA,IMP,IEA,IEA	PDGFRA,EDNRB,RDH10,BMP4,A2M,SEMA3A,ALDH1A2,TGFBR2,NFE2L2,FGFR1
query_1	TRUE	0.00106573	49	188	5	0.0265957	0.102041	GO:0048662	GO:BP	negative regulation of smooth muscle cell proliferation	21026	12753	GO:0008285, GO:0048659, GO:0048660	IDA,TAS,IDA IGI IEA,IDA,IDA IMP IGI ISS IEA	IGFBP5,BMP4,BMP2,SOD2,PPARG
query_1	TRUE	0.00106853	154	188	8	0.0425532	0.0519481	GO:0072073	GO:BP	kidney epithelium development	21026	16873	GO:0001822, GO:0060429	ISS IEA,IEA,IDA IEA,ISS IEA,IEA,IEA,ISS IEA,IEA	BASP1,EDNRB,BMP4,TCF21,GLI3,GREB1L,BMP2,FGFR1
query_1	TRUE	0.00107564	405	188	13	0.0691489	0.0320988	GO:0042692	GO:BP	muscle cell differentiation	21026	10209	GO:0030154, GO:0061061	ISS IEA,IEA,ISS IEA,IEA,IMP IEA,ISS IEA,ISS IBA IEA,IDA IMP IEA,IDA,NAS,IEA,IEA,IMP IEA	PDGFRA,IGFBP5,EDNRB,FOXF1,BMP4,ADAMTS5,IGF2,BMP2,SOD2,LAMA2,SGCD,RGS2,HDAC4
query_1	TRUE	0.00111057	26	188	4	0.0212766	0.153846	GO:0101023	GO:BP	vascular endothelial cell proliferation	21026	18945	GO:0001935	IBA,IMP,IEA,IGI	IGF2,PPARG,ALDH1A2,FGFR1
query_1	TRUE	0.00111057	26	188	4	0.0212766	0.153846	GO:1905562	GO:BP	regulation of vascular endothelial cell proliferation	21026	24314	GO:0001936, GO:0101023	IBA,IMP,IEA,IGI	IGF2,PPARG,ALDH1A2,FGFR1
query_1	TRUE	0.00118674	787	188	19	0.101064	0.0241423	GO:0001816	GO:BP	cytokine production	21026	471	GO:0010467, GO:0032501	IMP,IEA,IDA,IDA,IMP,IEA,IDA,IEA,TAS,ISS IBA IEA,ISS IEA,IDA IMP IGI ISO NAS,IMP ISS IEA,IEA,ISS IEA,IMP IEA,ISS IEA,IDA IMP,IEA	F3,SPON2,CYBA,CADM1,PDE4D,HGF,FBLN1,ANGPT1,IL6ST,SULF2,RFTN1,CASP1,WNT5A,CXCL6,PCSK5,EPHB2,TNFRSF21,RGCC,FGFR1
query_1	TRUE	0.00120232	721	188	18	0.0957447	0.0249653	GO:0070848	GO:BP	response to growth factor	21026	16112	GO:0009719	IDA IEA,TAS,IDA IMP ISS IBA IEA,IGI IBA IEA,IEA,IDA,IDA IMP IGI IEP ISS IBA IEA,TAS IEA,ISS IBA IEA,IEA,IDA IMP IGI,IEP IEA,IEA,ISS,IEP,IDA IMP ISS IBA IC IEA,IDA IPI IGI TAS IEA,IEP	PDGFRA,ID1,BMP4,FGF7,VCAM1,HGF,BMP2,LTBP4,SULF2,FAM20C,PPARG,WNT5A,GCLC,USP9Y,WNT2,TGFBR2,FGFR1,CXCL8
query_1	TRUE	0.00124565	51	188	5	0.0265957	0.0980392	GO:0042311	GO:BP	vasodilation	21026	9991	GO:0097746	IEA,IDA IEA,ISS IEA,IEA,IEA	EDNRB,BDKRB2,SOD2,ITGA1,RGS2
query_1	TRUE	0.00124565	51	188	5	0.0265957	0.0980392	GO:0048009	GO:BP	insulin-like growth factor receptor signaling pathway	21026	12298	GO:0007169	IDA IBA IEA,ISS IBA IC,IEA,IDA,IBA IEA	IGFBP5,IGFBP2,IGF2,BMP2,IGFBP4
query_1	TRUE	0.00128044	252	188	10	0.0531915	0.0396825	GO:0009636	GO:BP	response to toxic substance	21026	3540	GO:0042221	IEA,IEA,IEA,IDA IEA,IMP IEA,IEA,IMP,IDA IMP IGI,IEA,IEA	PRXL2A,MGST1,PTGES,CYGB,SOD2,NXN,ALDH1A1,ABCB1,INMT,NFE2L2
query_1	TRUE	0.00128044	252	188	10	0.0531915	0.0396825	GO:0071216	GO:BP	cellular response to biotic stimulus	21026	16248	GO:0009607, GO:0051716	IBA,IEA,IEA,IDA IMP,IEP IEA,IDA IBA,TAS,IEA,IDA IBA,IBA	CXCL1,EDNRB,SPON2,CASP1,WNT5A,CXCL6,MMP3,EPHB2,CXCL8,PF4V1
query_1	TRUE	0.00131423	415	188	13	0.0691489	0.0313253	GO:0001654	GO:BP	eye development	21026	366	GO:0007423, GO:0150063	ISS IEA,IEA,IEA,IEA,ISS,IEA,IMP,ISS,IMP,IEA,ISS,IEA,IEA	PDGFRA,RDH10,BMP4,ADAMTS9,SAMD11,GLI3,SMOC1,WNT5A,PTPRM,ALDH1A2,WNT2,TGFBR2,EPHB2
query_1	TRUE	0.00131764	119	188	7	0.037234	0.0588235	GO:0071774	GO:BP	response to fibroblast growth factor	21026	16672	GO:0070848	IGI IBA IEA,ISS IBA IEA,IEA,IEA,IEA,IDA IPI IGI TAS IEA,IEP	FGF7,SULF2,FAM20C,WNT5A,GCLC,FGFR1,CXCL8
query_1	TRUE	0.00131764	662	188	17	0.0904255	0.0256798	GO:1902532	GO:BP	negative regulation of intracellular signal transduction	21026	22042	GO:0009968, GO:0035556, GO:1902531	IBA,IMP,IDA,IEA,IEA,ISS IEA,IMP,IDA,IDA,IMP,IDA IGI,IEA,IEA,IEA,ISS IEA,ISS,IMP	PDE10A,KANK1,PRKAR2B,BDKRB2,PDE4D,TCF21,SHANK2,FBLN1,BMP2,SOD2,PPARG,ZNF536,MMP3,DHRS3,EPHB2,RGS2,NFE2L2
query_1	TRUE	0.00131764	119	188	7	0.037234	0.0588235	GO:0043534	GO:BP	blood vessel endothelial cell migration	21026	10658	GO:0043542	TAS,IDA,IDA,IGI,IDA,IEA,IGI	ID1,ANGPT1,PPARG,JUP,RGCC,NFE2L2,FGFR1
query_1	TRUE	0.00133497	52	188	5	0.0265957	0.0961538	GO:0003197	GO:BP	endocardial cushion development	21026	1625	GO:0007507, GO:0060485	IMP,ISS IEA,ISS IEA,ISS IEA,ISS IEA	FOXF1,BMP4,ADAMTS5,BMP2,TGFBR2
query_1	TRUE	0.00138384	255	188	10	0.0531915	0.0392157	GO:0060828	GO:BP	regulation of canonical Wnt signaling pathway	21026	14761	GO:0030111, GO:0060070	IMP,TAS,ISS NAS IEA,IDA,IDA IEP,IEA,TAS,TAS,IGI IEA,IC	KANK1,IGFBP2,KREMEN1,GLI3,BMP2,SULF2,IGFBP4,HECW1,WNT5A,JUP
query_1	TRUE	0.00140147	732	188	18	0.0957447	0.0245902	GO:0002252	GO:BP	immune effector process	21026	782	GO:0002376	IDA,IEA,IDA IMP IBA IEA,IEA,IEA,TAS IEA,IDA ISS IBA IEA,IDA,IEA,ISS,ISS IEA,IMP IEP,IMP,IEA,IEA,IBA,IMP,IMP	COLEC10,CTSC,MASP1,SPON2,FOXF1,CFD,CADM1,A2M,ANGPT1,IL6ST,RFTN1,SERPINB9,WNT5A,PTGDS,CXCL6,SVEP1,EPHB2,RGCC
query_1	TRUE	0.00141551	419	188	13	0.0691489	0.0310263	GO:0150063	GO:BP	visual system development	21026	19858	GO:0048880	ISS IEA,IEA,IEA,IEA,ISS,IEA,IMP,ISS,IMP,IEA,ISS,IEA,IEA	PDGFRA,RDH10,BMP4,ADAMTS9,SAMD11,GLI3,SMOC1,WNT5A,PTPRM,ALDH1A2,WNT2,TGFBR2,EPHB2
query_1	TRUE	0.00141622	256	188	10	0.0531915	0.0390625	GO:1903522	GO:BP	regulation of blood circulation	21026	22741	GO:0008015, GO:0044057	IEA,IC,IMP ISS IEA,IEA,IMP,IMP,IEA,ISS IEA,IEA,TAS IEA	EDNRB,BDKRB2,PDE4D,TBXAS1,JUP,SVEP1,ASIC2,RGS2,HDAC4,CHRM2
query_1	TRUE	0.0014327	53	188	5	0.0265957	0.0943396	GO:0010596	GO:BP	negative regulation of endothelial cell migration	21026	4227	GO:0010594, GO:0030336, GO:0043542	ISS,IDA,IMP,IGI,IDA	ADAMTS9,PPARG,PTPRM,JUP,RGCC
query_1	TRUE	0.0014327	363	188	12	0.0638298	0.0330579	GO:0043010	GO:BP	camera-type eye development	21026	10385	GO:0001654	ISS IEA,IEA,IEA,IEA,ISS,IEA,ISS,IMP,IEA,ISS,IEA,IEA	PDGFRA,RDH10,BMP4,ADAMTS9,SAMD11,GLI3,WNT5A,PTPRM,ALDH1A2,WNT2,TGFBR2,EPHB2
query_1	TRUE	0.0014327	121	188	7	0.037234	0.0578512	GO:0002062	GO:BP	chondrocyte differentiation	21026	651	GO:0030154, GO:0051216	ISS IEA,IEA,IDA,ISS IEA,IEA,IEA,IEA	BMP4,GLI3,BMP2,SULF2,TGFBR2,TGFBI,FGFR1
query_1	TRUE	0.001489	85	188	6	0.0319149	0.0705882	GO:0030593	GO:BP	neutrophil chemotaxis	21026	6823	GO:0071621, GO:1990266	IBA,IMP,IDA IBA,IEA,IDA IGI IBA TAS,IBA	CXCL1,DPP4,CXCL6,ITGA1,CXCL8,PF4V1
query_1	TRUE	0.001489	365	188	12	0.0638298	0.0328767	GO:0007517	GO:BP	muscle organ development	21026	2985	GO:0048513, GO:0061061	IEA,ISS,IDA,ISS IEA,IEA,ISS IEA,TAS,IEA,TAS,IMP,IEA,IEA	PITX1,BASP1,BMP4,TCF21,IGF2,BMP2,LAMA2,WNT2,SGCD,MYLK,HDAC4,GPCPD1
query_1	TRUE	0.001489	122	188	7	0.037234	0.057377	GO:0006690	GO:BP	icosanoid metabolic process	21026	2390	GO:0019752	IDA IBA TAS IEA,IEA,NAS,IDA ISS TAS IEA,IDA IMP TAS IEA,IDA IBA,IDA IBA	PTGES,AKR1B1,CASP1,PTGDS,TBXAS1,CYP2S1,AKR1C2
query_1	TRUE	0.00155827	123	188	7	0.037234	0.0569106	GO:0034341	GO:BP	response to type II interferon	21026	8516	GO:0034097, GO:0045087	IDA,IDA IBA,IDA IBA,IMP,IMP,IDA IBA,IEP	KYNU,IFITM2,IFITM1,PPARG,CASP1,IFITM3,WNT5A
query_1	TRUE	0.00158253	29	188	4	0.0212766	0.137931	GO:0072012	GO:BP	glomerulus vasculature development	21026	16814	GO:0001568, GO:0032835, GO:0061440	ISS IEA,IDA ISS IEA,ISS IEA,ISS IEA	PDGFRA,BMP4,TCF21,ANGPT1
query_1	TRUE	0.00162963	124	188	7	0.037234	0.0564516	GO:0072009	GO:BP	nephron epithelium development	21026	16811	GO:0072006, GO:0072073	ISS IEA,IEA,IDA IEA,ISS IEA,IEA,IEA,ISS IEA	BASP1,EDNRB,BMP4,TCF21,GLI3,GREB1L,BMP2
query_1	TRUE	0.00165159	744	188	18	0.0957447	0.0241935	GO:0000165	GO:BP	MAPK cascade	21026	55	GO:0141124	IMP,IDA IEA,IDA IMP ISS TAS IEA,IBA,IDA IEA,IDA,IDA IBA,IDA,IDA IMP,TAS,IDA,IEA,IDA IMP IEA,IEA,ISS IEA,ISS,ISS,IDA IMP IGI TAS IEA	PDGFRA,BMP4,MAP3K5,FGF7,HGF,FBLN1,IGF2,ANGPT1,BMP2,SEMA3A,PPARG,IGFBP4,WNT5A,ITGA1,EPHB2,RGS2,TENM1,FGFR1
query_1	TRUE	0.00166751	55	188	5	0.0265957	0.0909091	GO:0048286	GO:BP	lung alveolus development	21026	12461	GO:0030324, GO:0048856	IEA,IEA,IDA,ISS IEA,IEA	IGFBP5,FOXF1,BMP4,TCF21,HS6ST1
query_1	TRUE	0.00167601	213	188	9	0.0478723	0.0422535	GO:0051216	GO:BP	cartilage development	21026	13393	GO:0001501, GO:0048513, GO:0061448	IEA,IDA ISS IEA,IEA,IDA IEA,ISS IEA,IEA,IEA,IEA,IEA	PITX1,BMP4,GLI3,BMP2,SULF2,WNT5A,TGFBR2,TGFBI,FGFR1
query_1	TRUE	0.00175926	88	188	6	0.0319149	0.0681818	GO:0014896	GO:BP	muscle hypertrophy	21026	4750	GO:0003012	IEA,ISS,TAS,ISS IEA,ISS IEA,TAS	IGFBP5,CYBA,IL6ST,PPARG,RGS2,HDAC4
query_1	TRUE	0.0017756	431	188	13	0.0691489	0.0301624	GO:0043549	GO:BP	regulation of kinase activity	21026	10666	GO:0042325, GO:0051338	IDA,IDA IMP,ISS,IDA,IDA,IDA IMP,ISS,ISS,IDA,ISS,IDA IMP,ISS,IDA	MMD,MAP3K5,GPRC5A,ANGPT1,BMP2,WNT5A,TGFBR2,EPHB2,CCND3,RGS2,RGCC,TENM1,FGFR1
query_1	TRUE	0.0017756	30	188	4	0.0212766	0.133333	GO:0034695	GO:BP	response to prostaglandin E	21026	8652	GO:0034694, GO:0097305, GO:1901654	IEA,IEA,ISS IBA IEA,ISS	A2M,PPARG,PTGER2,GNG2
query_1	TRUE	0.0017756	30	188	4	0.0212766	0.133333	GO:0060441	GO:BP	epithelial tube branching involved in lung morphogenesis	21026	14428	GO:0048754, GO:0060425	IEA,IEA,IDA ISS IEA,IEA	FOXF1,RDH10,BMP4,WNT2
query_1	TRUE	0.00178675	56	188	5	0.0265957	0.0892857	GO:0010718	GO:BP	positive regulation of epithelial to mesenchymal transition	21026	4327	GO:0001837, GO:0010717, GO:0045597, GO:0051240	IMP,IEA,IDA IEA,IDA ISS IEA,IDA IMP	PDPN,BMP4,BMP2,TGFBR2,RGCC
query_1	TRUE	0.00197494	172	188	8	0.0425532	0.0465116	GO:0048592	GO:BP	eye morphogenesis	21026	12694	GO:0001654, GO:0090596	IEA,IEA,ISS,IEA,ISS,IMP,ISS,IEA	BMP4,ADAMTS9,SAMD11,GLI3,WNT5A,PTPRM,WNT2,EPHB2
query_1	TRUE	0.00197494	560	188	15	0.0797872	0.0267857	GO:0010562	GO:BP	positive regulation of phosphorus metabolic process	21026	4198	GO:0006793, GO:0009893, GO:0051174	IDA,IMP,IDA,IDA,IDA IMP,IDA IBA IEA,IDA IMP IEA,IDA,IMP,IDA IMP IEA,ISS,IDA,IDA IMP,ISS,IDA	RARRES2,LIMCH1,MMD,BMP4,MAP3K5,FGF7,ANGPT1,BMP2,IL6ST,WNT5A,TGFBR2,CCND3,RGCC,TENM1,FGFR1
query_1	TRUE	0.00197494	624	188	16	0.0851064	0.025641	GO:0007423	GO:BP	sensory organ development	21026	2904	GO:0048513	ISS IEA,IEA,IEA,IEA,ISS,TAS IEA,ISS IEA,IEA,IMP,ISS IEA,IMP,IEA,ISS,IEA,ISS IEA,IEA	PDGFRA,RDH10,BMP4,ADAMTS9,SAMD11,GLI3,BMP2,EYA4,SMOC1,WNT5A,PTPRM,ALDH1A2,WNT2,TGFBR2,EPHB2,FGFR1
query_1	TRUE	0.00197494	31	188	4	0.0212766	0.129032	GO:0050820	GO:BP	positive regulation of coagulation	21026	13110	GO:0050817, GO:0050818, GO:0051240	IC,NAS,IDA,IEA	F3,PLAU,ANGPT1,NFE2L2
query_1	TRUE	0.00197494	560	188	15	0.0797872	0.0267857	GO:0045937	GO:BP	positive regulation of phosphate metabolic process	21026	11569	GO:0006796, GO:0010562, GO:0019220	IDA,IMP,IDA,IDA,IDA IMP,IDA IBA IEA,IDA IMP IEA,IDA,IMP,IDA IMP IEA,ISS,IDA,IDA IMP,ISS,IDA	RARRES2,LIMCH1,MMD,BMP4,MAP3K5,FGF7,ANGPT1,BMP2,IL6ST,WNT5A,TGFBR2,CCND3,RGCC,TENM1,FGFR1
query_1	TRUE	0.00197494	31	188	4	0.0212766	0.129032	GO:0061440	GO:BP	kidney vasculature development	21026	15259	GO:0001822, GO:0061437	ISS IEA,IDA ISS IEA,ISS IEA,ISS IEA	PDGFRA,BMP4,TCF21,ANGPT1
query_1	TRUE	0.00197494	172	188	8	0.0425532	0.0465116	GO:0030178	GO:BP	negative regulation of Wnt signaling pathway	21026	6665	GO:0009968, GO:0016055, GO:0030111	TAS,ISS IEA,IDA,IDA IEP,TAS,TAS,ISS IBA IEA,IGI IEA	IGFBP2,KREMEN1,GLI3,BMP2,IGFBP4,HECW1,NXN,WNT5A
query_1	TRUE	0.00197494	31	188	4	0.0212766	0.129032	GO:0061437	GO:BP	renal system vasculature development	21026	15256	GO:0001944, GO:0072001	ISS IEA,IDA ISS IEA,ISS IEA,ISS IEA	PDGFRA,BMP4,TCF21,ANGPT1
query_1	TRUE	0.00197494	129	188	7	0.037234	0.0542636	GO:0071621	GO:BP	granulocyte chemotaxis	21026	16570	GO:0030595, GO:0097530	IBA,IMP,IMP,IDA IBA,IEA,IDA IGI IBA TAS,IBA	CXCL1,RARRES2,DPP4,CXCL6,ITGA1,CXCL8,PF4V1
query_1	TRUE	0.00202864	380	188	12	0.0638298	0.0315789	GO:2001233	GO:BP	regulation of apoptotic signaling pathway	21026	25968	GO:0009966, GO:0042981, GO:0097190	IEA,ISS IEA,IEA,IDA IEA,IMP,IDA,IBA IEA,ISS IEA,IEA,IMP,IMP,TAS IEA	CTSC,BMP4,BDKRB2,HGF,SOD2,PPARG,EYA4,WNT5A,GCLC,PPP2R1B,NFE2L2,FGFR1
query_1	TRUE	0.00205782	500	188	14	0.0744681	0.028	GO:0090066	GO:BP	regulation of anatomical structure size	21026	17757	GO:0065008	IDA IBA IEA,IMP IBA IEA,IBA,IDA IC IEA,IDA IEA,ISS IEA,IEA,IMP,IEA,IMP,IEA,IEA,IEA,ISS	KANK1,EDNRB,ARHGAP28,BDKRB2,SEMA3A,SOD2,WNT5A,GCLC,TBXAS1,SVEP1,ITGA1,ASIC2,RGS2,TENM1
query_1	TRUE	0.00213673	92	188	6	0.0319149	0.0652174	GO:0001938	GO:BP	positive regulation of endothelial cell proliferation	21026	550	GO:0001935, GO:0001936, GO:0050679	IDA,IEA,IEA,IBA,IMP,IGI	F3,BMP4,FGF7,IGF2,WNT5A,FGFR1
query_1	TRUE	0.00216225	222	188	9	0.0478723	0.0405405	GO:0009612	GO:BP	response to mechanical stimulus	21026	3526	GO:0009605, GO:0009628	IEA,IEA,ISS IBA,IEA,IEP,IEA,IEA,IDA,IEA	TRPA1,IGFBP2,PIEZO2,PPARG,CASP1,BDKRB1,GCLC,JUP,ASIC2
query_1	TRUE	0.00218653	32	188	4	0.0212766	0.125	GO:0061036	GO:BP	positive regulation of cartilage development	21026	14937	GO:0051094, GO:0051216, GO:0051240, GO:0061035	IDA,IEA,IDA IEA,IEA	BMP4,GLI3,BMP2,WNT5A
query_1	TRUE	0.00224274	93	188	6	0.0319149	0.0645161	GO:0043535	GO:BP	regulation of blood vessel endothelial cell migration	21026	10659	GO:0010594, GO:0043534	IDA,IDA,IGI,IDA,IEA,IGI	ANGPT1,PPARG,JUP,RGCC,NFE2L2,FGFR1
query_1	TRUE	0.0023906	984	188	21	0.111702	0.0213415	GO:0045087	GO:BP	innate immune response	21026	11116	GO:0006955, GO:0140546	IDA NAS IEA,IMP IBA IEA,IMP IBA IEA,IEA,IDA IMP ISS IEA,TAS IEA,IEA,IDA ISS IBA IEA,IDA,IDA IBA IEA,IDA,IDA IBA IEA,IMP,IMP TAS,IMP NAS,IMP,IDA IMP IBA IEA,IDA IEP,IEA,ISS IEA,IDA	COLEC10,MASP1,RARRES2,SPON2,CYBA,CFD,MAP3K5,CADM1,KYNU,IFITM2,A2M,IFITM1,RFTN1,PPARG,CASP1,SERPINB9,IFITM3,WNT5A,MMP3,NFE2L2,HDAC4
query_1	TRUE	0.0023906	331	188	11	0.0585106	0.0332326	GO:0030111	GO:BP	regulation of Wnt signaling pathway	21026	6648	GO:0009966, GO:0016055	IDA IMP,TAS,ISS NAS IEA,IDA,IDA IEP ISS IEA,IDA IBA IEA,TAS,TAS,ISS IBA IEA,IGI IEA,IC	KANK1,IGFBP2,KREMEN1,GLI3,BMP2,SULF2,IGFBP4,HECW1,NXN,WNT5A,JUP
query_1	TRUE	0.00242458	33	188	4	0.0212766	0.121212	GO:0042573	GO:BP	retinoic acid metabolic process	21026	10156	GO:0001523, GO:0032787, GO:0042445	IEA,IEA,IDA IMP ISS IEA,IDA	RDH10,RBP1,ALDH1A2,CYP2S1
query_1	TRUE	0.00242458	33	188	4	0.0212766	0.121212	GO:0031128	GO:BP	developmental induction	21026	7015	GO:0032502	IMP IEA,IDA,IEA,IEA	BMP4,BMP2,WNT2,FGFR1
query_1	TRUE	0.00244781	510	188	14	0.0744681	0.027451	GO:0031667	GO:BP	response to nutrient levels	21026	7231	GO:0050896	IEA,IDA,IMP,IBA,IEA,IEA,IEA,IEA,IEA,TAS IEA,IEA,IEA,IEA,IEA	IGFBP2,MAP3K5,KYNU,GABARAPL1,A2M,VCAM1,SHANK2,TNFRSF11B,SOD2,PPARG,GCLC,RBP1,ALDH1A2,NFE2L2
query_1	TRUE	0.00247285	95	188	6	0.0319149	0.0631579	GO:0042475	GO:BP	odontogenesis of dentin-containing tooth	21026	10115	GO:0042476	IEA,IEA,IEA,IEA,ISS IEA,IBA IEA	PDGFRA,BMP4,GLI3,TNFRSF11B,BMP2,FAM20C
query_1	TRUE	0.00248076	390	188	12	0.0638298	0.0307692	GO:0050727	GO:BP	regulation of inflammatory response	21026	13055	GO:0006954, GO:0031347, GO:0032101	IEA,IEA,IEA,IEA,ISS IEA,IEA,IC,IBA IEA,IDA ISO IBA NAS,IMP NAS,TAS,ISS IEA	CTSC,WFDC1,EDNRB,FOXF1,PTGES,HGF,IL6ST,PPARG,CASP1,WNT5A,MMP3,CAMK2N1
query_1	TRUE	0.00249247	61	188	5	0.0265957	0.0819672	GO:1904705	GO:BP	regulation of vascular associated smooth muscle cell proliferation	21026	23663	GO:0048660, GO:1990874	IGI,TAS,IEA,IDA,IDA IMP	IGFBP5,BMP4,MAP3K5,SOD2,PPARG
query_1	TRUE	0.00255425	847	188	19	0.101064	0.0224321	GO:0051050	GO:BP	positive regulation of transport	21026	13287	GO:0006810, GO:0048518, GO:0051049	IDA,IDA IEA,IEA,IEA,IDA,IEA,ISS IEA,IDA ISS IEA,IEA,IEA,IDA,IDA,IMP,ISS,IDA,IEA,IMP IBA,ISS,IEA	COLEC10,CYBA,SNAP25,PTGES,ANGPT1,GLI3,BMP2,PPARG,BDKRB1,WNT5A,JUP,MYLK,MYH10,EPHB2,RGCC,NFE2L2,RAB27B,TENM1,FGFR1
query_1	TRUE	0.00255425	847	188	19	0.101064	0.0224321	GO:0060284	GO:BP	regulation of cell development	21026	14292	GO:0045595, GO:0048468	IBA,IEA,IGI,IDA,ISS IEA,IMP,IDA,ISS IEA,ISO IEA,ISS IEA,IEA,IEA,IEA,IEA,IEA,IEA,ISS IEA,IEA,IEA	TMEM176B,TMEM176A,MME,PRXL2A,EDNRB,BMP4,TGM2,GLI3,TNFRSF11B,BMP2,IL6ST,SEMA3A,PPARG,WNT5A,RBP1,WNT2,TGFBR2,EPHB2,HDAC4
query_1	TRUE	0.00255801	513	188	14	0.0744681	0.0272904	GO:0050804	GO:BP	modulation of chemical synaptic transmission	21026	13098	GO:0007268, GO:0099177	IEA,IBA,ISS IEA,IEA,IEA,IBA,ISS,ISS IEA,IEA,IEA,IEA,IDA,ISS IEA,IEA	MME,MCTP2,NSG1,PRKAR2B,SNAP25,NLGN4Y,SHANK2,USP46,WNT5A,LAMA2,CLMP,SNCAIP,EPHB2,CHRM2
query_1	TRUE	0.00259342	136	188	7	0.037234	0.0514706	GO:0042476	GO:BP	odontogenesis	21026	10116	GO:0009887	IEA,IGI IEA,IEA,IEA,ISS IEA,IBA IEA,IEA	PDGFRA,BMP4,GLI3,TNFRSF11B,BMP2,FAM20C,FGFR1
query_1	TRUE	0.00259569	514	188	14	0.0744681	0.0272374	GO:0099177	GO:BP	regulation of trans-synaptic signaling	21026	18834	GO:0010646, GO:0023051, GO:0099537	IEA,IBA,ISS IEA,IEA,IEA,IBA,ISS,ISS IEA,IEA,IEA,IEA,IDA,ISS IEA,IEA	MME,MCTP2,NSG1,PRKAR2B,SNAP25,NLGN4Y,SHANK2,USP46,WNT5A,LAMA2,CLMP,SNCAIP,EPHB2,CHRM2
query_1	TRUE	0.00263031	62	188	5	0.0265957	0.0806452	GO:0003179	GO:BP	heart valve morphogenesis	21026	1607	GO:0003170, GO:0009653	ISS IEA,ISS,ISS IEA,ISS IEA,IMP ISS IEA	BMP4,ADAMTS9,ADAMTS5,BMP2,TGFBR2
query_1	TRUE	0.00263031	515	188	14	0.0744681	0.0271845	GO:0002683	GO:BP	negative regulation of immune system process	21026	1199	GO:0002376, GO:0002682, GO:0048519	IBA,IEA,IDA,IEA,IMP,IDA,IMP,IEA,ISS IEA,ISO IEA,IMP,IMP,IBA,ISS IBA IEA	TMEM176B,TMEM176A,MASP1,FOXF1,BMP4,A2M,DPP4,ANGPT1,GLI3,TNFRSF11B,PPARG,SERPINB9,SVEP1,TNFRSF21
query_1	TRUE	0.00263031	34	188	4	0.0212766	0.117647	GO:0032965	GO:BP	regulation of collagen biosynthetic process	21026	7892	GO:0009889, GO:0010712, GO:0032964	IDA,IEA,IEA,IDA	BMP4,CYGB,PPARG,RGCC
query_1	TRUE	0.00263031	62	188	5	0.0265957	0.0806452	GO:0001658	GO:BP	branching involved in ureteric bud morphogenesis	21026	370	GO:0048754, GO:0060675	IDA IEA,ISS IEA,IEA,IEA,ISS IEA	BMP4,TCF21,GLI3,GREB1L,BMP2
query_1	TRUE	0.00263031	34	188	4	0.0212766	0.117647	GO:0007435	GO:BP	salivary gland morphogenesis	21026	2916	GO:0007431, GO:0022612	IEA,IDA IEA,IEA,IEA	FGF7,HGF,TGM2,FGFR1
query_1	TRUE	0.00263036	781	188	18	0.0957447	0.0230474	GO:0001817	GO:BP	regulation of cytokine production	21026	472	GO:0001816, GO:0010468, GO:0051239	IMP,IEA,IDA,IDA,IMP,IEA,IDA,IEA,TAS,ISS IBA IEA,ISS IEA,IDA IMP ISO NAS,IMP ISS IEA,IEA,IMP IEA,ISS IEA,IDA IMP,IEA	F3,SPON2,CYBA,CADM1,PDE4D,HGF,FBLN1,ANGPT1,IL6ST,SULF2,RFTN1,CASP1,WNT5A,CXCL6,EPHB2,TNFRSF21,RGCC,FGFR1
query_1	TRUE	0.00263036	97	188	6	0.0319149	0.0618557	GO:0033135	GO:BP	regulation of peptidyl-serine phosphorylation	21026	7993	GO:0001932, GO:0018105	IEA,ISS,IEA,IEA,IEA,ISS	BDKRB2,PDE4D,HGF,ANGPT1,WNT5A,TENM1
query_1	TRUE	0.00271555	138	188	7	0.037234	0.0507246	GO:0090090	GO:BP	negative regulation of canonical Wnt signaling pathway	21026	17776	GO:0030178, GO:0060070, GO:0060828	TAS,ISS IEA,IDA,IDA IEP,TAS,TAS,IGI IEA	IGFBP2,KREMEN1,GLI3,BMP2,IGFBP4,HECW1,WNT5A
query_1	TRUE	0.00273556	457	188	13	0.0691489	0.0284464	GO:0051960	GO:BP	regulation of nervous system development	21026	13835	GO:0007399, GO:2000026	IEA,IGI,IDA,IEA,ISS IEA,IEA,IEA,IEA,IEA,IEA,IEA,ISS IEA,IMP IBA	CTSC,MME,TGM2,GLI3,BMP2,IL6ST,SEMA3A,PPARG,WNT5A,WNT2,ASIC2,EPHB2,TNFRSF21
query_1	TRUE	0.00273556	63	188	5	0.0265957	0.0793651	GO:0090303	GO:BP	positive regulation of wound healing	21026	17950	GO:0042060, GO:0061041, GO:1903036	IC,IMP,NAS,IDA,IEA	F3,KANK1,PLAU,MYLK,NFE2L2
query_1	TRUE	0.00273556	63	188	5	0.0265957	0.0793651	GO:1990874	GO:BP	vascular associated smooth muscle cell proliferation	21026	24889	GO:0048659	IGI,TAS,IEA,IDA,IDA IMP	IGFBP5,BMP4,MAP3K5,SOD2,PPARG
query_1	TRUE	0.00280313	929	188	20	0.106383	0.0215285	GO:0040007	GO:BP	growth	21026	9804	GO:0008150	IBA NAS,IEA,ISS,IEA,IDA IEA,IDA,IEA,IEA,TAS,IDA ISS IEA,IMP,IEA,IEA,IEA,IEA,IEA,IEA,IEA,IEA,IEA	WFDC1,IGFBP5,BASP1,RDH10,BMP4,FGF7,IGF2,GLI3,LTBP4,SEMA3A,RFTN1,PPARG,IGFBP4,BDKRB1,WNT5A,WNT2,EN1,TGFBR2,RGS2,FGFR1
query_1	TRUE	0.00280313	139	188	7	0.037234	0.0503597	GO:0030879	GO:BP	mammary gland development	21026	6912	GO:0048732	IEA,IEA,IEA,IEA,IEA,IEP,IEA	IGFBP5,FOXF1,BMP4,GLI3,WNT5A,WNT2,TGFBR2
query_1	TRUE	0.00281832	35	188	4	0.0212766	0.114286	GO:0110110	GO:BP	positive regulation of animal organ morphogenesis	21026	19161	GO:0009887, GO:0051094, GO:0051240, GO:2000027	IMP IEA,IDA ISS IEA,IEA,IEA	BMP4,BMP2,WNT2,FGFR1
query_1	TRUE	0.00281832	35	188	4	0.0212766	0.114286	GO:0048384	GO:BP	retinoic acid receptor signaling pathway	21026	12552	GO:0009755, GO:0141193	IDA,IEA,IEA,IBA IEA	PPARG,ZNF536,ALDH1A2,DHRS3
query_1	TRUE	0.00287462	234	188	9	0.0478723	0.0384615	GO:0048738	GO:BP	cardiac muscle tissue development	21026	12828	GO:0007507, GO:0014706	ISS IEA,IMP NAS IEA,ISS,IDA IMP ISS IEA,IEA,IEA,IBA IEA,IEA,IEA	PDGFRA,BMP4,ADAMTS9,BMP2,ALDH1A2,WNT2,SGCD,RGS2,FGFR1
query_1	TRUE	0.00295396	401	188	12	0.0638298	0.0299252	GO:0002697	GO:BP	regulation of immune effector process	21026	1213	GO:0002252, GO:0002682	IDA,IDA,IEA,IEA,IDA ISS IBA IEA,IDA,IEA,IMP,IMP,IEA,IBA,IMP	COLEC10,MASP1,SPON2,FOXF1,CADM1,A2M,ANGPT1,SERPINB9,WNT5A,CXCL6,SVEP1,EPHB2
query_1	TRUE	0.00300534	100	188	6	0.0319149	0.06	GO:0060993	GO:BP	kidney morphogenesis	21026	14902	GO:0001822, GO:0009887	ISS,IDA IEA,ISS IEA,IEA,IEA,ISS IEA	BASP1,BMP4,TCF21,GLI3,GREB1L,BMP2
query_1	TRUE	0.00314668	142	188	7	0.037234	0.0492958	GO:0051147	GO:BP	regulation of muscle cell differentiation	21026	13350	GO:0042692, GO:0045595	IMP IEA,ISS IBA IEA,IDA IEA,IDA,NAS,IEA,IMP IEA	BMP4,IGF2,BMP2,SOD2,LAMA2,RGS2,HDAC4
query_1	TRUE	0.00320925	238	188	9	0.0478723	0.0378151	GO:0030595	GO:BP	leukocyte chemotaxis	21026	6824	GO:0050900, GO:0060326	IBA,IMP,IMP,IMP,IMP,IDA IBA,IEA,IDA IGI IBA TAS,IBA	CXCL1,RARRES2,EDNRB,DPP4,WNT5A,CXCL6,ITGA1,CXCL8,PF4V1
query_1	TRUE	0.0032936	292	188	10	0.0531915	0.0342466	GO:0061448	GO:BP	connective tissue development	21026	15267	GO:0009888	IEA,IDA ISS IEA,IEA,IDA IEA,ISS IEA,NAS,IEA,IEA,IEA,IEA	PITX1,BMP4,GLI3,BMP2,SULF2,PPARG,WNT5A,TGFBR2,TGFBI,FGFR1
query_1	TRUE	0.0032936	239	188	9	0.0478723	0.0376569	GO:0045860	GO:BP	positive regulation of protein kinase activity	21026	11510	GO:0001934, GO:0033674, GO:0045859	IDA,IDA IMP,IDA,IDA IMP,ISS,IDA,IDA IMP,ISS,IDA	MMD,MAP3K5,ANGPT1,WNT5A,TGFBR2,CCND3,RGCC,TENM1,FGFR1
query_1	TRUE	0.00336202	349	188	11	0.0585106	0.0315186	GO:0031400	GO:BP	negative regulation of protein modification process	21026	7117	GO:0031399, GO:0036211, GO:0051248	IEA,ISS,ISS,IEA,IDA,IEA,IDA,ISS IBA IEA,IEA,ISS IEA,ISS	BDKRB2,GPRC5A,PDE4D,HGF,FBLN1,ANGPT1,BMP2,NXN,GCLC,EPHB2,RGS2
query_1	TRUE	0.00341325	37	188	4	0.0212766	0.108108	GO:0007431	GO:BP	salivary gland development	21026	2912	GO:0035272, GO:0048732	IEA,IDA IEA,IEA,IEA	FGF7,HGF,TGM2,FGFR1
query_1	TRUE	0.00347586	241	188	9	0.0478723	0.0373444	GO:0045444	GO:BP	fat cell differentiation	21026	11215	GO:0030154	IEA,ISS,IEA,IEA,IDA ISS IEA,IEA,ISS TAS IEA,IMP,IEA	PDGFRA,RARRES2,GRK5,GLIS1,BMP2,SOD2,PPARG,WNT5A,RGS2
query_1	TRUE	0.00362592	104	188	6	0.0319149	0.0576923	GO:0090130	GO:BP	tissue migration	21026	17808	GO:0032501	IMP,IEA,IDA,IEA,IEA,ISS	KANK1,FOXF1,FGF7,WNT5A,TGFBR2,ACTG2
query_1	TRUE	0.00374444	413	188	12	0.0638298	0.0290557	GO:0001701	GO:BP	in utero embryonic development	21026	391	GO:0043009	IEA,IMP IEA,IEA,ISS IEA,IEA,IEA,ISS IEA,IEA,IEA,IEA,IEA,IEA	PDGFRA,FOXF1,RDH10,IGF2,ANGPT1,GLI3,BMP2,HS6ST1,NXN,WNT2,TGFBR2,FGFR1
query_1	TRUE	0.00377247	105	188	6	0.0319149	0.0571429	GO:0060840	GO:BP	artery development	21026	14770	GO:0001568	IMP,ISS IEA,ISS,IEA,IMP,IMP	FOXF1,BMP4,ADAMTS9,GLI3,MYLK,TGFBR2
query_1	TRUE	0.00377247	105	188	6	0.0319149	0.0571429	GO:0006939	GO:BP	smooth muscle contraction	21026	2566	GO:0006936	IMP,IC IEA,ISS IEA,ISS IBA,IEA,IBA IEA	EDNRB,BDKRB2,SULF2,MYLK,RGS2,CHRM2
query_1	TRUE	0.00377247	105	188	6	0.0319149	0.0571429	GO:0043500	GO:BP	muscle adaptation	21026	10641	GO:0003012, GO:0050896	IEA,ISS,TAS,ISS IEA,ISS IEA,ISS TAS IEA	IGFBP5,CYBA,IL6ST,PPARG,RGS2,HDAC4
query_1	TRUE	0.00385532	245	188	9	0.0478723	0.0367347	GO:0001933	GO:BP	negative regulation of protein phosphorylation	21026	545	GO:0001932, GO:0006468, GO:0031400, GO:0042326	IEA,ISS,ISS,IEA,IDA,IEA,IDA,ISS IEA,ISS	BDKRB2,GPRC5A,PDE4D,HGF,FBLN1,ANGPT1,BMP2,EPHB2,RGS2
query_1	TRUE	0.00392307	674	188	16	0.0851064	0.0237389	GO:0007610	GO:BP	behavior	21026	3053	GO:0032501	IGI,IEA,IEA,IEA,IEA,IMP,IMP IEA,IEA,IEA,IEA,IEA,IEA,ISS IEA,IEA,ISS IEA,ISS IEA	MME,EDNRB,PRKAR2B,SNAP25,PREX2,NLGN4Y,SHANK2,DPP4,GLI3,USP46,SOD2,DACH1,PTGDS,EN1,EPHB2,CAMK2N1
query_1	TRUE	0.00392559	69	188	5	0.0265957	0.0724638	GO:0030193	GO:BP	regulation of blood coagulation	21026	6671	GO:0007596, GO:0032101, GO:0050818, GO:0061041, GO:1900046	IC,IDA,IBA TAS NAS IEA,IMP,IEA	F3,PDGFRA,PLAU,EPHB2,NFE2L2
query_1	TRUE	0.00392559	69	188	5	0.0265957	0.0724638	GO:0060675	GO:BP	ureteric bud morphogenesis	21026	14637	GO:0001657, GO:0072171	IDA IEA,ISS IEA,IEA,IEA,ISS IEA	BMP4,TCF21,GLI3,GREB1L,BMP2
query_1	TRUE	0.00404643	247	188	9	0.0478723	0.0364372	GO:0034599	GO:BP	cellular response to oxidative stress	21026	8620	GO:0006979, GO:0062197	IDA,IDA,IDA IEA,IDA,IDA,IDA IEA,IMP IEA,ISS IEA,EXP IMP IGI ISS IBA TAS NAS IEA	PDGFRA,TRPA1,MAP3K5,MGST1,HGF,CYGB,SOD2,MMP3,NFE2L2
query_1	TRUE	0.00404643	39	188	4	0.0212766	0.102564	GO:0010712	GO:BP	regulation of collagen metabolic process	21026	4321	GO:0019222, GO:0032963	IDA,IEA,IEA,IDA	BMP4,CYGB,PPARG,RGCC
query_1	TRUE	0.00404643	39	188	4	0.0212766	0.102564	GO:0008207	GO:BP	C21-steroid hormone metabolic process	21026	3120	GO:0008202, GO:0042445	IEA,IDA,TAS,IDA IBA	EDNRB,BMP2,AKR1B1,AKR1C2
query_1	TRUE	0.00404643	39	188	4	0.0212766	0.102564	GO:0140448	GO:BP	signaling receptor ligand precursor processing	21026	19523	GO:0016485	IGI,TAS,IGI,IDA ISS IBA IEA	MME,DPP4,CASP1,PCSK5
query_1	TRUE	0.00405163	677	188	16	0.0851064	0.0236337	GO:0051248	GO:BP	negative regulation of protein metabolic process	21026	13413	GO:0010605, GO:0019538, GO:0051246	IDA,IMP,IEA,ISS,ISS,IEA,NAS,IEA,IDA,IEA,IDA,IMP,ISS IBA IEA,IEA,ISS IEA,ISS IEA	IGFBP5,EDNRB,BDKRB2,GPRC5A,PDE4D,HGF,PLAU,ACO1,FBLN1,ANGPT1,BMP2,SERPINB9,NXN,GCLC,EPHB2,RGS2
query_1	TRUE	0.00413922	70	188	5	0.0265957	0.0714286	GO:0072171	GO:BP	mesonephric tubule morphogenesis	21026	16968	GO:0072078, GO:0072164	IDA IEA,ISS IEA,IEA,IEA,ISS IEA	BMP4,TCF21,GLI3,GREB1L,BMP2
query_1	TRUE	0.00426693	108	188	6	0.0319149	0.0555556	GO:0097306	GO:BP	cellular response to alcohol	21026	18346	GO:0097305, GO:1901701	IEA,IEA,ISS IBA IEA,IDA,ISS,IDA	SOD2,PPARG,PTGER2,JUP,GNG2,AKR1C2
query_1	TRUE	0.0042767	304	188	10	0.0531915	0.0328947	GO:0045936	GO:BP	negative regulation of phosphate metabolic process	21026	11568	GO:0006796, GO:0010563, GO:0019220	IEA,ISS,ISS,IEA,IDA,IEA,IDA,ISS IEA,ISS,ISS IEA	BDKRB2,GPRC5A,PDE4D,HGF,FBLN1,ANGPT1,BMP2,EPHB2,RGS2,HDAC4
query_1	TRUE	0.0042767	304	188	10	0.0531915	0.0328947	GO:0010563	GO:BP	negative regulation of phosphorus metabolic process	21026	4199	GO:0006793, GO:0009892, GO:0051174	IEA,ISS,ISS,IEA,IDA,IEA,IDA,ISS IEA,ISS,ISS IEA	BDKRB2,GPRC5A,PDE4D,HGF,FBLN1,ANGPT1,BMP2,EPHB2,RGS2,HDAC4
query_1	TRUE	0.00433701	199	188	8	0.0425532	0.040201	GO:0000302	GO:BP	response to reactive oxygen species	21026	88	GO:0006979, GO:1901700	IDA,IDA IEA,IDA IEA,IDA,IDA IEA,IMP IEA,ISS IEA,IMP IGI IEA	PDGFRA,TRPA1,MAP3K5,HGF,CYGB,SOD2,MMP3,NFE2L2
query_1	TRUE	0.00433845	71	188	5	0.0265957	0.0704225	GO:1900046	GO:BP	regulation of hemostasis	21026	20091	GO:0007599, GO:0050789, GO:0050878	IC,IDA,IBA TAS NAS IEA,IMP,IEA	F3,PDGFRA,PLAU,EPHB2,NFE2L2
query_1	TRUE	0.00433845	305	188	10	0.0531915	0.0327869	GO:0048562	GO:BP	embryonic organ morphogenesis	21026	12668	GO:0009887, GO:0048568, GO:0048598	ISS IBA IEA,IMP,IEA,IEA,ISS IEA,IEA,ISS IEA,ISS IEA,ISS IEA,IEA	PDGFRA,FOXF1,RDH10,BMP4,TCF21,GLI3,WNT5A,TGFBR2,EPHB2,FGFR1
query_1	TRUE	0.0043891	109	188	6	0.0319149	0.0550459	GO:1990266	GO:BP	neutrophil migration	21026	24693	GO:0097530	IBA,IMP,IDA IBA,IEA,IDA IGI IBA TAS,IBA	CXCL1,DPP4,CXCL6,ITGA1,CXCL8,PF4V1
query_1	TRUE	0.0043891	616	188	15	0.0797872	0.0243506	GO:0032787	GO:BP	monocarboxylic acid metabolic process	21026	7765	GO:0019752	IEA,IEA,IDA IBA IEA,IDA IBA TAS IEA,IEA,IEA,IBA IEA,ISS,IDA ISS TAS IEA,IEA,IMP TAS IEA,IDA IMP ISS IEA,ISS IEA,IDA IBA IEA,IDA IBA	RDH10,PRKAR2B,KYNU,PTGES,CYGB,AKR1B1,PPARG,ALDH1A1,PTGDS,RBP1,TBXAS1,ALDH1A2,HDAC4,CYP2S1,AKR1C2
query_1	TRUE	0.0043891	109	188	6	0.0319149	0.0550459	GO:0140888	GO:BP	interferon-mediated signaling pathway	21026	19667	GO:0019221	IBA,IBA,IMP,IBA,IDA,IDA	IFITM2,IFITM1,PPARG,IFITM3,WNT5A,HDAC4
query_1	TRUE	0.0045645	110	188	6	0.0319149	0.0545455	GO:0002526	GO:BP	acute inflammatory response	21026	1046	GO:0006954	IDA IC,IEA,ISS IEA,IEA,IC,IEA	F3,EDNRB,PTGES,A2M,IL6ST,PPARG
query_1	TRUE	0.00461127	620	188	15	0.0797872	0.0241935	GO:0048598	GO:BP	embryonic morphogenesis	21026	12698	GO:0009653, GO:0009790	IEA,ISS IBA IEA,IMP IEA,IEA,IDA IEA,ISS IEA,ISS IEA,TAS IEA,ISS IEA,IEA,IEA,IEA,ISS IEA,ISS IEA,IEA	PITX1,PDGFRA,FOXF1,RDH10,BMP4,TCF21,IGF2,GLI3,WNT5A,ALDH1A2,WNT2,EN1,TGFBR2,EPHB2,FGFR1
query_1	TRUE	0.00466485	41	188	4	0.0212766	0.097561	GO:1900744	GO:BP	regulation of p38MAPK cascade	21026	20646	GO:0038066, GO:0043408	IDA,IEA,IEA,IDA	BMP4,MAP3K5,HGF,BMP2
query_1	TRUE	0.00466751	254	188	9	0.0478723	0.0354331	GO:0033674	GO:BP	positive regulation of kinase activity	21026	8285	GO:0042327, GO:0043549, GO:0051347	IDA,IDA IMP,IDA,IDA IMP,ISS,IDA,IDA IMP,ISS,IDA	MMD,MAP3K5,ANGPT1,WNT5A,TGFBR2,CCND3,RGCC,TENM1,FGFR1
query_1	TRUE	0.00476382	73	188	5	0.0265957	0.0684932	GO:0048844	GO:BP	artery morphogenesis	21026	12919	GO:0048514, GO:0060840	IMP,ISS IEA,ISS,IMP,IMP	FOXF1,BMP4,ADAMTS9,MYLK,TGFBR2
query_1	TRUE	0.00476382	73	188	5	0.0265957	0.0684932	GO:0043627	GO:BP	response to estrogen	21026	10713	GO:0009725	IEA,IEA,IEA,IEA,IEP	MME,IGFBP2,TNFRSF11B,PPARG,SERPINB9
query_1	TRUE	0.00491397	112	188	6	0.0319149	0.0535714	GO:0032526	GO:BP	response to retinoic acid	21026	7565	GO:0033993, GO:1901700	IEA,IEA,ISS,IEA,IMP IEA,ISS	IGFBP2,PPARG,WNT5A,RBP1,ALDH1A2,WNT2
query_1	TRUE	0.00494059	494	188	13	0.0691489	0.0263158	GO:0001819	GO:BP	positive regulation of cytokine production	21026	474	GO:0001816, GO:0001817, GO:0010628, GO:0051240	IMP,IEA,IDA,IDA,IMP,IEA,TAS,ISS IBA IEA,ISS IEA,IDA IMP ISO NAS,IMP ISS IEA,IMP,IMP	F3,SPON2,CYBA,CADM1,PDE4D,HGF,IL6ST,SULF2,RFTN1,CASP1,WNT5A,EPHB2,RGCC
query_1	TRUE	0.00494059	494	188	13	0.0691489	0.0263158	GO:0022407	GO:BP	regulation of cell-cell adhesion	21026	6566	GO:0030155, GO:0098609	IDA IMP IBA,IDA,IMP,IDA,IDA IBA,IDA,ISS IEA,IDA,IMP TAS,IEA,IDA ISS IEA,ISS IBA IEA,IDA	PDPN,IGFBP2,BMP4,VCAM1,IGF2,DPP4,GLI3,BMP2,IL6ST,WNT5A,TGFBR2,TNFRSF21,RGCC
query_1	TRUE	0.00497862	909	188	19	0.101064	0.0209021	GO:0043436	GO:BP	oxoacid metabolic process	21026	10596	GO:0006082	IEA,IEA,IDA IMP IBA IEA,IDA IBA TAS IEA,IDA IMP IBA IEA,IEA,IEA,IBA IEA,NAS,ISS,IDA ISS TAS IEA,IDA IEA,IEA,IDA IMP TAS IEA,IDA IMP ISS IEA,ISS IEA,IDA IBA IEA,IEA,IDA IBA	RDH10,PRKAR2B,KYNU,PTGES,ACO1,CYGB,AKR1B1,PPARG,CASP1,ALDH1A1,PTGDS,GCLC,RBP1,TBXAS1,ALDH1A2,HDAC4,CYP2S1,FGFR1,AKR1C2
query_1	TRUE	0.00503771	113	188	6	0.0319149	0.0530973	GO:0033559	GO:BP	unsaturated fatty acid metabolic process	21026	8228	GO:0006631	IDA IBA TAS IEA,IEA,IDA ISS TAS IEA,IMP TAS IEA,IDA IBA,IDA IBA	PTGES,AKR1B1,PTGDS,TBXAS1,CYP2S1,AKR1C2
query_1	TRUE	0.00503771	157	188	7	0.037234	0.044586	GO:0097530	GO:BP	granulocyte migration	21026	18447	GO:0097529	IBA,IMP,IMP,IDA IBA,IEA,IDA IGI IBA TAS,IBA	CXCL1,RARRES2,DPP4,CXCL6,ITGA1,CXCL8,PF4V1
query_1	TRUE	0.00508565	433	188	12	0.0638298	0.0277136	GO:0003002	GO:BP	regionalization	21026	1451	GO:0007389	ISS,IEA,IMP IEA,IEA,IDA ISS IEA,IEA,IMP IEA,IEA,IEA,IEA,ISS IEA,IEA	BASP1,FOXF1,BMP4,GLI3,BMP2,WNT5A,PCSK5,ALDH1A2,WNT2,EN1,TGFBR2,FGFR1
query_1	TRUE	0.00522467	75	188	5	0.0265957	0.0666667	GO:1903036	GO:BP	positive regulation of response to wounding	21026	22397	GO:0009611, GO:0048584, GO:1903034	IC,IMP,NAS,IDA,IEA	F3,KANK1,PLAU,MYLK,NFE2L2
query_1	TRUE	0.00522467	75	188	5	0.0265957	0.0666667	GO:0003170	GO:BP	heart valve development	21026	1598	GO:0007507, GO:0048856	ISS IEA,ISS,ISS IEA,ISS IEA,IMP ISS IEA	BMP4,ADAMTS9,ADAMTS5,BMP2,TGFBR2
query_1	TRUE	0.00523657	498	188	13	0.0691489	0.0261044	GO:0051338	GO:BP	regulation of transferase activity	21026	13483	GO:0050790	IDA,IDA IMP,ISS,IDA,IDA,IDA IMP,ISS,ISS,IDA,ISS,IDA IMP,ISS,IDA	MMD,MAP3K5,GPRC5A,ANGPT1,BMP2,WNT5A,TGFBR2,EPHB2,CCND3,RGS2,RGCC,TENM1,FGFR1
query_1	TRUE	0.00528885	260	188	9	0.0478723	0.0346154	GO:0042326	GO:BP	negative regulation of phosphorylation	21026	10001	GO:0016310, GO:0042325, GO:0045936	IEA,ISS,ISS,IEA,IDA,IEA,IDA,ISS IEA,ISS	BDKRB2,GPRC5A,PDE4D,HGF,FBLN1,ANGPT1,BMP2,EPHB2,RGS2
query_1	TRUE	0.00528885	915	188	19	0.101064	0.020765	GO:0006082	GO:BP	organic acid metabolic process	21026	1943	GO:0044281	IEA,IEA,IDA IMP IBA IEA,IDA IBA TAS IEA,IDA IMP IBA IEA,IEA,IEA,IBA IEA,NAS,ISS,IDA ISS TAS IEA,IDA IEA,IEA,IDA IMP TAS IEA,IDA IMP ISS IEA,ISS IEA,IDA IBA IEA,IEA,IDA IBA	RDH10,PRKAR2B,KYNU,PTGES,ACO1,CYGB,AKR1B1,PPARG,CASP1,ALDH1A1,PTGDS,GCLC,RBP1,TBXAS1,ALDH1A2,HDAC4,CYP2S1,FGFR1,AKR1C2
query_1	TRUE	0.00543594	115	188	6	0.0319149	0.0521739	GO:0043473	GO:BP	pigmentation	21026	10622	GO:0008150	IBA IEA,IEA,IEA,IMP IBA,IEA,IEA	EDNRB,ADAMTS9,GLI3,LRMDA,SOD2,EN1
query_1	TRUE	0.00543594	115	188	6	0.0319149	0.0521739	GO:0043405	GO:BP	regulation of MAP kinase activity	21026	10576	GO:0071900	IMP,IDA,IDA,ISS,ISS,IDA	MAP3K5,BMP2,WNT5A,RGS2,TENM1,FGFR1
query_1	TRUE	0.00543672	376	188	11	0.0585106	0.0292553	GO:0032970	GO:BP	regulation of actin filament-based process	21026	7896	GO:0030029, GO:0050794	ISS,TAS,IMP IBA,IDA IBA IEA,IBA IEA,ISS IEA,IMP,IMP,IBA,IDA,ISS	PDPN,PDGFRA,LIMCH1,KANK1,ARHGAP28,PDE4D,ARHGAP6,JUP,RND3,RGCC,TENM1
query_1	TRUE	0.00543672	992	188	20	0.106383	0.0201613	GO:0046903	GO:BP	secretion	21026	12263	GO:0006810	IBA,IEA,IEA,IDA,IEA,IDA TAS,IDA,IBA TAS NAS IEA,IEA,IDA,ISS IEA,IEA,ISS IEA,IEA,IEP,IDA,IMP,IDA,IMP IBA IEA,IEA	MCTP2,EDNRB,FOXF1,BDKRB2,CYBA,ABCC4,FGF7,SNAP25,PTGES,TGM2,BMP2,LTBP4,PPARG,PTGDS,PCSK5,SNCAIP,MYH10,RGCC,RAB27B,FGFR1
query_1	TRUE	0.00574753	44	188	4	0.0212766	0.0909091	GO:0003176	GO:BP	aortic valve development	21026	1604	GO:1905314	ISS IEA,ISS IEA,ISS IEA,IMP	BMP4,ADAMTS5,BMP2,TGFBR2
query_1	TRUE	0.00574753	320	188	10	0.0531915	0.03125	GO:0046394	GO:BP	carboxylic acid biosynthetic process	21026	11956	GO:0016053, GO:0019752	IEA,IDA IEA,IDA IBA IEA,IEA,NAS,ISS,IDA ISS TAS IEA,IEA,IMP TAS IEA,IDA IMP IEA	RDH10,KYNU,PTGES,AKR1B1,CASP1,ALDH1A1,PTGDS,RBP1,TBXAS1,ALDH1A2
query_1	TRUE	0.00597489	381	188	11	0.0585106	0.0288714	GO:0050867	GO:BP	positive regulation of cell activation	21026	13143	GO:0001775, GO:0048522, GO:0050865, GO:0051240	IEA,IDA,IDA,IDA IBA,IDA,ISS IEA,IMP,IMP,IMP IEA,IDA ISS IEA,IMP	CTSC,IGFBP2,VCAM1,IGF2,DPP4,GLI3,IL6ST,WNT5A,SVEP1,TGFBR2,EPHB2
query_1	TRUE	0.00606693	266	188	9	0.0478723	0.0338346	GO:0003007	GO:BP	heart morphogenesis	21026	1456	GO:0007507, GO:0009887	IMP,IMP ISS IEA,ISS IEA,IDA ISS IEA,IEA,IEA,IEA,ISS IEA,IEA	FOXF1,BMP4,ADAMTS5,BMP2,WNT5A,ALDH1A2,WNT2,TGFBR2,DHRS3
query_1	TRUE	0.00606693	854	188	18	0.0957447	0.0210773	GO:0032940	GO:BP	secretion by cell	21026	7869	GO:0046903, GO:0140352	IBA,IEA,IEA,IDA TAS,IDA,IBA TAS NAS IEA,IEA,IDA,ISS IEA,IEA,ISS IEA,IEA,IEP,IDA,IMP,IDA,IMP IBA IEA,IEA	MCTP2,EDNRB,FOXF1,ABCC4,FGF7,SNAP25,PTGES,TGM2,BMP2,LTBP4,PPARG,PTGDS,PCSK5,SNCAIP,MYH10,RGCC,RAB27B,FGFR1
query_1	TRUE	0.00607424	118	188	6	0.0319149	0.0508475	GO:0006766	GO:BP	vitamin metabolic process	21026	2447	GO:0044281	IEA,IEA,IEA,IMP TAS IEA,NAS,IEA	RDH10,AKR1B1,GCLC,RBP1,ALDH1A2,FGFR1
query_1	TRUE	0.00607424	928	188	19	0.101064	0.0204741	GO:0140352	GO:BP	export from cell	21026	19493	GO:0006810, GO:0009987	IBA,IEA,IEA,IDA IMP TAS,IDA,IBA TAS NAS IEA,IEA,IDA,ISS IEA,IEA,ISS IEA,IEA,IDA IMP IGI,IEP,IDA,IMP,IDA,IMP IBA IEA,IEA	MCTP2,EDNRB,FOXF1,ABCC4,FGF7,SNAP25,PTGES,TGM2,BMP2,LTBP4,PPARG,PTGDS,ABCB1,PCSK5,SNCAIP,MYH10,RGCC,RAB27B,FGFR1
query_1	TRUE	0.00607844	642	188	15	0.0797872	0.0233645	GO:0032103	GO:BP	positive regulation of response to external stimulus	21026	7320	GO:0009605, GO:0032101, GO:0048584	NAS,IEA,IC,IMP,IMP ISS IBA IEA,IDA,IDA ISS IBA IEA,NAS,IC,IMP,IDA ISO NAS,IDA IMP,ISS IEA,IDA,IGI TAS	COLEC10,CTSC,F3,PDGFRA,RARRES2,CYBA,CADM1,PLAU,IL6ST,RFTN1,CASP1,WNT5A,CAMK2N1,FGFR1,CXCL8
query_1	TRUE	0.00607844	323	188	10	0.0531915	0.0309598	GO:0016053	GO:BP	organic acid biosynthetic process	21026	5061	GO:0006082, GO:0044283	IEA,IDA IEA,IDA IBA IEA,IEA,NAS,ISS,IDA ISS TAS IEA,IEA,IMP TAS IEA,IDA IMP IEA	RDH10,KYNU,PTGES,AKR1B1,CASP1,ALDH1A1,PTGDS,RBP1,TBXAS1,ALDH1A2
query_1	TRUE	0.00614761	267	188	9	0.0478723	0.0337079	GO:0010721	GO:BP	negative regulation of cell development	21026	4330	GO:0045596, GO:0048468, GO:0060284	IBA,IEA,ISS IEA,IMP,ISS IEA,ISO IEA,IEA,IEA,IEA	TMEM176B,TMEM176A,EDNRB,BMP4,GLI3,TNFRSF11B,SEMA3A,WNT5A,EPHB2
query_1	TRUE	0.00614761	45	188	4	0.0212766	0.0888889	GO:0046622	GO:BP	positive regulation of organ growth	21026	12097	GO:0035265, GO:0046620, GO:0048639, GO:0051240	ISS,IEA,IEA,IEA	BASP1,IGF2,WNT2,FGFR1
query_1	TRUE	0.0061748	164	188	7	0.037234	0.0426829	GO:0035265	GO:BP	organ growth	21026	8864	GO:0032501, GO:0048589	ISS,IDA,IEA,IEA,IEA,IEA,IEA	BASP1,FGF7,IGF2,WNT2,TGFBR2,RGS2,FGFR1
query_1	TRUE	0.00628754	79	188	5	0.0265957	0.0632911	GO:0072078	GO:BP	nephron tubule morphogenesis	21026	16878	GO:0061333, GO:0072080, GO:0072088	IDA IEA,ISS IEA,IEA,IEA,ISS IEA	BMP4,TCF21,GLI3,GREB1L,BMP2
query_1	TRUE	0.00628754	79	188	5	0.0265957	0.0632911	GO:0043502	GO:BP	regulation of muscle adaptation	21026	10643	GO:0043500, GO:0048583, GO:0090257	IEA,TAS,ISS IEA,ISS IEA,ISS IEA	IGFBP5,IL6ST,PPARG,RGS2,HDAC4
query_1	TRUE	0.00634788	215	188	8	0.0425532	0.0372093	GO:0042098	GO:BP	T cell proliferation	21026	9874	GO:0042110, GO:0046651	IDA,IMP,IDA,IDA IBA,IMP,IDA,IEA,ISS IBA IEA	IGFBP2,BMP4,VCAM1,IGF2,IL6ST,TGFBR2,CCND3,TNFRSF21
query_1	TRUE	0.0065534	166	188	7	0.037234	0.0421687	GO:0045766	GO:BP	positive regulation of angiogenesis	21026	11440	GO:0001525, GO:0045765, GO:1904018	IDA,IDA,IMP,IGI,IEA,IEA,IDA	F3,TGM2,WNT5A,JUP,TGFBR2,NFE2L2,CXCL8
query_1	TRUE	0.00656719	46	188	4	0.0212766	0.0869565	GO:0032964	GO:BP	collagen biosynthetic process	21026	7891	GO:0009058, GO:0032963	IDA,IEA,IEA,IDA	BMP4,CYGB,PPARG,RGCC
query_1	TRUE	0.00657558	80	188	5	0.0265957	0.0625	GO:0014032	GO:BP	neural crest cell development	21026	4582	GO:0014033, GO:0048864	IEA,IEA,IEA,ISS IBA,IEA	EDNRB,RDH10,BMP4,SEMA3A,ALDH1A2
query_1	TRUE	0.00657558	80	188	5	0.0265957	0.0625	GO:0031016	GO:BP	pancreas development	21026	6956	GO:0048513	IMP,IDA,IEA,IEA,IEA	FOXF1,BMP4,IGF2,WNT5A,ALDH1A2
query_1	TRUE	0.00666248	217	188	8	0.0425532	0.0368664	GO:0010810	GO:BP	regulation of cell-substrate adhesion	21026	4405	GO:0030155, GO:0031589	ISS,IMP IBA,IDA,IEA,IMP,IDA,IDA,IGI	PDPN,LIMCH1,KANK1,FOXF1,ARHGAP6,PLAU,FBLN1,JUP
query_1	TRUE	0.00666248	388	188	11	0.0585106	0.0283505	GO:0032102	GO:BP	negative regulation of response to external stimulus	21026	7319	GO:0009605, GO:0032101, GO:0048585	IEA,IDA,IEA,IDA,IEA,IEA,IBA TAS NAS IEA,IMP,IMP IBA IEA,IMP,IEA	WFDC1,PDGFRA,FOXF1,A2M,HGF,KREMEN1,PLAU,DPP4,PPARG,SERPINB9,WNT5A
query_1	TRUE	0.0068097	81	188	5	0.0265957	0.0617284	GO:0072088	GO:BP	nephron epithelium morphogenesis	21026	16887	GO:0002009, GO:0072009, GO:0072028	IDA IEA,ISS IEA,IEA,IEA,ISS IEA	BMP4,TCF21,GLI3,GREB1L,BMP2
query_1	TRUE	0.00685836	122	188	6	0.0319149	0.0491803	GO:0035821	GO:BP	modulation of process of another organism	21026	9196	GO:0044419	IEA,IDA IBA,IMP,IDA IBA,IDA IMP IBA,IEA	STOM,IFITM2,FBLN1,IFITM1,IFITM3,CXCL6
query_1	TRUE	0.00692197	47	188	4	0.0212766	0.0851064	GO:0002673	GO:BP	regulation of acute inflammatory response	21026	1189	GO:0002526, GO:0050727	IEA,ISS IEA,IC,IEA	EDNRB,PTGES,IL6ST,PPARG
query_1	TRUE	0.00700238	169	188	7	0.037234	0.0414201	GO:1904018	GO:BP	positive regulation of vasculature development	21026	23106	GO:0001944, GO:0051094, GO:0051240, GO:1901342	IDA,IDA,IMP,IGI,IEA,IEA,IDA	F3,TGM2,WNT5A,JUP,TGFBR2,NFE2L2,CXCL8
query_1	TRUE	0.00704829	123	188	6	0.0319149	0.0487805	GO:0030278	GO:BP	regulation of ossification	21026	6718	GO:0001503, GO:0051239	IDA IEA,IEA,IDA IEA,IEA,IMP,IEA	BMP4,KREMEN1,BMP2,FAM20C,WNT5A,DHRS3
query_1	TRUE	0.00704829	123	188	6	0.0319149	0.0487805	GO:0072089	GO:BP	stem cell proliferation	21026	16888	GO:0008283	IDA,IEA,IDA IEA,IMP,IEA,IEA	FBLN1,GLI3,WNT5A,ABCB1,TGFBR2,FGFR1
query_1	TRUE	0.00704829	220	188	8	0.0425532	0.0363636	GO:0060348	GO:BP	bone development	21026	14350	GO:0001501, GO:0048513	ISS IEA,ISS,IEA,IDA IEA,ISS IEA,IEA,IEA,IEA	BMP4,TGM2,GLI3,BMP2,SULF2,FAM20C,TGFBR2,DHRS3
query_1	TRUE	0.00706312	82	188	5	0.0265957	0.0609756	GO:0021536	GO:BP	diencephalon development	21026	6088	GO:0030900, GO:0048856	IEA,IEA,ISS IEA,IEA,IEA	PITX1,BMP4,BMP2,WNT5A,ALDH1A2
query_1	TRUE	0.00731077	124	188	6	0.0319149	0.0483871	GO:0003206	GO:BP	cardiac chamber morphogenesis	21026	1634	GO:0003007, GO:0003205, GO:0009653	IMP,ISS IEA,ISS IEA,IEA,ISS IEA,IEA	FOXF1,BMP4,BMP2,WNT2,TGFBR2,DHRS3
query_1	TRUE	0.00731129	874	188	18	0.0957447	0.020595	GO:0043066	GO:BP	negative regulation of apoptotic process	21026	10417	GO:0006915, GO:0042981, GO:0043069	ISS,IEA,IMP ISS IEA,IEA,IDA IBA IEA,IDA,IDA IEA,IEA,IMP TAS,IEA,IMP IGI IEA,IMP,IBA IEA,IDA,IDA IEA,IEA,IEA,IMP IEA	PDPN,EDNRB,BMP4,BDKRB2,HGF,GRK5,ANGPT1,GLI3,IL6ST,AKR1B1,SOD2,SERPINB9,EYA4,WNT5A,GCLC,EN1,ASIC2,NFE2L2
query_1	TRUE	0.00731537	48	188	4	0.0212766	0.0833333	GO:0085029	GO:BP	extracellular matrix assembly	21026	17637	GO:0022607, GO:0030198	IEA,ISS,IDA,IDA	ANTXR1,LTBP4,PPARG,RGCC
query_1	TRUE	0.00731537	48	188	4	0.0212766	0.0833333	GO:1905314	GO:BP	semi-lunar valve development	21026	24134	GO:0003170	ISS IEA,ISS IEA,ISS IEA,IMP	BMP4,ADAMTS5,BMP2,TGFBR2
query_1	TRUE	0.00735033	83	188	5	0.0265957	0.060241	GO:0072028	GO:BP	nephron morphogenesis	21026	16828	GO:0009653, GO:0060993, GO:0072006	IDA IEA,ISS IEA,IEA,IEA,ISS IEA	BMP4,TCF21,GLI3,GREB1L,BMP2
query_1	TRUE	0.00735033	83	188	5	0.0265957	0.060241	GO:0061333	GO:BP	renal tubule morphogenesis	21026	15199	GO:0060562, GO:0061326	IDA IEA,ISS IEA,IEA,IEA,ISS IEA	BMP4,TCF21,GLI3,GREB1L,BMP2
query_1	TRUE	0.00735033	83	188	5	0.0265957	0.060241	GO:0008543	GO:BP	fibroblast growth factor receptor signaling pathway	21026	3177	GO:0007169, GO:0044344	IGI IBA IEA,ISS IBA IEA,IEA,IEA,IDA IPI IGI TAS IEA	FGF7,SULF2,FAM20C,WNT5A,FGFR1
query_1	TRUE	0.00756672	336	188	10	0.0531915	0.0297619	GO:0060562	GO:BP	epithelial tube morphogenesis	21026	14534	GO:0002009, GO:0035239	IEA,IEA,IDA ISS IEA,ISS IEA,IEA,IEA,ISS IEA,IEA,IEA,ISS IEA	FOXF1,RDH10,BMP4,TCF21,GLI3,GREB1L,BMP2,WNT5A,WNT2,TGFBR2
query_1	TRUE	0.0077307	84	188	5	0.0265957	0.0595238	GO:0060337	GO:BP	type I interferon-mediated signaling pathway	21026	14340	GO:0071357, GO:0140888	IBA,IBA,IBA,IDA,IDA	IFITM2,IFITM1,IFITM3,WNT5A,HDAC4
query_1	TRUE	0.00778377	126	188	6	0.0319149	0.047619	GO:0002698	GO:BP	negative regulation of immune effector process	21026	1214	GO:0002252, GO:0002683, GO:0002697	IDA,IEA,IDA,IEA,IMP,IBA	MASP1,FOXF1,A2M,ANGPT1,SERPINB9,SVEP1
query_1	TRUE	0.00790492	225	188	8	0.0425532	0.0355556	GO:0016485	GO:BP	protein processing	21026	5208	GO:0006508, GO:0051604	IDA,IGI IBA,IBA,IDA IBA NAS,TAS,IEA,IDA IGI,IDA ISS IBA IEA	F3,MME,MASP1,PLAU,DPP4,GLI3,CASP1,PCSK5
query_1	TRUE	0.00807976	85	188	5	0.0265957	0.0588235	GO:0071357	GO:BP	cellular response to type I interferon	21026	16379	GO:0034340, GO:0071345	IBA,IBA,IBA,IDA,IDA	IFITM2,IFITM1,IFITM3,WNT5A,HDAC4
query_1	TRUE	0.00811819	884	188	18	0.0957447	0.020362	GO:0044093	GO:BP	positive regulation of molecular function	21026	10818	GO:0065009	IDA,IDA,IDA IMP,IDA,ISS,IDA,IDA,IDA,IDA IMP,IDA,IDA,ISS,ISS,IDA,IDA IMP,IMP,ISS,IDA TAS	MMD,BMP4,MAP3K5,ARHGAP6,TGM2,ANGPT1,BMP2,PPARG,WNT5A,JUP,WNT2,TGFBR2,EPHB2,CCND3,RGCC,HDAC4,TENM1,FGFR1
query_1	TRUE	0.00829284	402	188	11	0.0585106	0.0273632	GO:0050900	GO:BP	leukocyte migration	21026	13170	GO:0002376, GO:0016477	IBA,IMP,IMP,IDA IEP,IMP,IEA,IMP,IDA IBA,IEA,IDA IGI IBA TAS,IBA	CXCL1,RARRES2,EDNRB,VCAM1,DPP4,BDKRB1,WNT5A,CXCL6,ITGA1,CXCL8,PF4V1
query_1	TRUE	0.00840355	887	188	18	0.0957447	0.0202931	GO:0019752	GO:BP	carboxylic acid metabolic process	21026	6004	GO:0043436	IEA,IEA,IDA IMP IBA IEA,IDA IBA TAS IEA,IDA IMP IBA IEA,IEA,IEA,IBA IEA,NAS,ISS,IDA ISS TAS IEA,IDA IEA,IEA,IDA IMP TAS IEA,IDA IMP ISS IEA,ISS IEA,IDA IBA IEA,IDA IBA	RDH10,PRKAR2B,KYNU,PTGES,ACO1,CYGB,AKR1B1,PPARG,CASP1,ALDH1A1,PTGDS,GCLC,RBP1,TBXAS1,ALDH1A2,HDAC4,CYP2S1,AKR1C2
query_1	TRUE	0.00842376	86	188	5	0.0265957	0.0581395	GO:0014897	GO:BP	striated muscle hypertrophy	21026	4751	GO:0014896	IEA,TAS,ISS IEA,ISS IEA,TAS	IGFBP5,IL6ST,PPARG,RGS2,HDAC4
query_1	TRUE	0.00842376	86	188	5	0.0265957	0.0581395	GO:0048864	GO:BP	stem cell development	21026	12938	GO:0048468, GO:0048863	IEA,IEA,IEA,ISS IBA,IEA	EDNRB,RDH10,BMP4,SEMA3A,ALDH1A2
query_1	TRUE	0.00880911	87	188	5	0.0265957	0.0574713	GO:0042310	GO:BP	vasoconstriction	21026	9990	GO:0097746	IMP IBA IEA,IC IEA,IEA,IMP,IEA	EDNRB,BDKRB2,TBXAS1,SVEP1,ASIC2
query_1	TRUE	0.00881724	604	188	14	0.0744681	0.0231788	GO:0040008	GO:BP	regulation of growth	21026	9805	GO:0040007, GO:0050789	IBA NAS,IEA,ISS,IEA,TAS,IDA IEA,IMP,IEA,IEA,IEA,IEA,IEA,IEA,IEA	WFDC1,IGFBP5,BASP1,IGF2,LTBP4,SEMA3A,RFTN1,PPARG,IGFBP4,BDKRB1,WNT5A,WNT2,RGS2,FGFR1
query_1	TRUE	0.00890032	746	188	16	0.0851064	0.0214477	GO:0030855	GO:BP	epithelial cell differentiation	21026	6901	GO:0030154, GO:0060429	ISS,ISS IEA,IEA,IEA,IDA ISS IEA,ISS,ISS IEA,ISS IEA,IDA IEA,IEA,IEA,ISS,IEP IEA,IEP,IEA,IEP	PDPN,BASP1,EDNRB,FOXF1,BMP4,PDE4D,TCF21,BMP2,IL6ST,AKR1B1,FAM20C,PPARG,WNT5A,CTSB,FGFR1,AKR1C2
query_1	TRUE	0.00910464	231	188	8	0.0425532	0.034632	GO:0090257	GO:BP	regulation of muscle system process	21026	17910	GO:0003012, GO:0044057	IEA,ISS IEA,TAS,ISS IEA,IMP,ISS IEA,ISS IEA,IBA IEA	IGFBP5,PDE4D,IL6ST,PPARG,JUP,RGS2,HDAC4,CHRM2
query_1	TRUE	0.00955495	976	188	19	0.101064	0.0194672	GO:0030097	GO:BP	hemopoiesis	21026	6642	GO:0048468	IBA,IEA,IEA,IDA,IDA IMP IEA,IC,IEA,ISS IEA,ISO IEA,IMP,ISS,IEA,IEA,IDA,IDA IEA,IEA,ISS IEA,IEA,TAS	TMEM176B,TMEM176A,PDGFRA,PRXL2A,BMP4,VCAM1,ANGPT1,GLI3,TNFRSF11B,BMP2,IL6ST,SOD2,FAM20C,PPARG,WNT5A,RBP1,TGFBR2,NFE2L2,HDAC4
query_1	TRUE	0.00955495	349	188	10	0.0531915	0.0286533	GO:0006936	GO:BP	muscle contraction	21026	2564	GO:0003012	IMP,IC IEA,ISS IEA,ISS IEA,IMP,IEA,ISS IBA,ISS IEA,IEA,IBA IEA	EDNRB,BDKRB2,PDE4D,SULF2,JUP,SGCD,MYLK,RGS2,HDAC4,CHRM2
query_1	TRUE	0.00955495	89	188	5	0.0265957	0.0561798	GO:0046620	GO:BP	regulation of organ growth	21026	12095	GO:0035265, GO:0048638, GO:0051239	ISS,IEA,IEA,IEA,IEA	BASP1,IGF2,WNT2,RGS2,FGFR1
query_1	TRUE	0.00955495	89	188	5	0.0265957	0.0561798	GO:0099068	GO:BP	postsynapse assembly	21026	18778	GO:0007416, GO:0022607, GO:0099173	IBA,TAS,IEA,IEA,IEA	NLGN4Y,WNT5A,ASIC2,EPHB2,FGFR1
query_1	TRUE	0.00956014	181	188	7	0.037234	0.038674	GO:0042129	GO:BP	regulation of T cell proliferation	21026	9892	GO:0042098, GO:0050670, GO:0050863	IDA,IMP,IDA,IDA IBA,IMP,IDA,ISS IBA IEA	IGFBP2,BMP4,VCAM1,IGF2,IL6ST,TGFBR2,TNFRSF21
query_1	TRUE	0.00968481	477	188	12	0.0638298	0.0251572	GO:0007389	GO:BP	pattern specification process	21026	2875	GO:0007275, GO:0032501	ISS,IEA,IMP IEA,IEA,IDA ISS IEA,IEA,IMP IEA,IEA,IEA,IEA,ISS IEA,IEA	BASP1,FOXF1,BMP4,GLI3,BMP2,WNT5A,PCSK5,ALDH1A2,WNT2,EN1,TGFBR2,FGFR1
query_1	TRUE	0.00983689	53	188	4	0.0212766	0.0754717	GO:0010543	GO:BP	regulation of platelet activation	21026	4185	GO:0030168, GO:0050865	IDA IMP IBA,IDA,TAS,IMP IEA	PDPN,PDGFRA,IL6ST,SVEP1
query_1	TRUE	0.00983689	235	188	8	0.0425532	0.0340426	GO:0001667	GO:BP	ameboidal-type cell migration	21026	376	GO:0016477	IMP,IEA,IEA,IDA,IEA,ISS IBA,IEA,IEA	KANK1,EDNRB,BMP4,FGF7,CYGB,SEMA3A,WNT5A,TGFBR2
query_1	TRUE	0.00983689	235	188	8	0.0425532	0.0340426	GO:0043583	GO:BP	ear development	21026	10690	GO:0007423	IEA,IEA,IEA,ISS IEA,IEA,IEA,ISS IEA,IEA	RDH10,BMP4,GLI3,BMP2,EYA4,WNT5A,EPHB2,FGFR1
query_1	TRUE	0.00984588	980	188	19	0.101064	0.0193878	GO:0045321	GO:BP	leukocyte activation	21026	11194	GO:0001775, GO:0002376	IEA,IDA,IEA,IMP,IDA IC,IDA IBA,IDA,ISS IEA,IMP ISS,IMP,IEA,IDA,IDA,IDA ISS IEA,IMP,IEA,ISS IBA IEA,TAS,IDA TAS	CTSC,IGFBP2,FOXF1,BMP4,VCAM1,IGF2,DPP4,GLI3,IL6ST,WNT5A,PTGDS,CLEC2B,CXCL6,TGFBR2,EPHB2,CCND3,TNFRSF21,HDAC4,CXCL8
[truncated: 260 more rows]

## Sheet: Fig3E_C4
Fig3E: GO:BP results Leiden cluster 4
query	significant	p_value	term_size	query_size	intersection_size	precision	recall	term_id	source	term_name	effective_domain_size	source_order	parents	evidence_codes	intersection
[truncated: 126 more rows]

## Sheet: Fig3E_C5
Fig3E: GO:BP results Leiden cluster 5
[truncated: 425 more rows]

## Sheet: Fig3E_C6
Fig3E: GO:BP results Leiden cluster 6
[truncated: 181 more rows]

## Sheet: Fig3E_C7
Fig3E: GO:BP results Leiden cluster 7
[truncated: 149 more rows]

## Sheet: Fig3F
Fig3F: DGE results from which top 5 protein coding genes with highest log2FC and lowest p_val_adj were selected for each CAF.
[truncated: 6,736 more rows]

[truncated: 5 more sheets: Fig4C_GREM1, Fig4C_LGALS1, Fig4C_PDPN, Fig4C_PRSS3, Fig4C_FAP]
